# Supplementary material for: Mechanistic Insights into G Protein-Biased κ‑Opioid Receptor Signaling Using Dual-Charged Naltrexamine Amides
Source: J Med Chem. 2026 Feb 5;69(4):3833–51. doi: 10.1021/acs.jmedchem.5c02135 (PMC12951437; doi:10.1021/acs.jmedchem.5c02135)
Supplement: Supplementary file 4 [file jm5c02135_si_004.pdb]

HEADER    MEMBRANE PROTEIN/AGONIST                            6B73_KB0
REMARK  99                                                                      
REMARK  99 MOE v2022.02 (Chemical Computing Group ULC) Tue Feb 25 10:13:51 2025 
SEQRES   1 B  285  SER PRO ALA ILE PRO VAL ILE ILE THR ALA VAL TYR SER
SEQRES   2 B  285  VAL VAL PHE VAL VAL GLY LEU VAL GLY ASN SER LEU VAL
SEQRES   3 B  285  MET PHE VAL ILE ILE ARG TYR THR LYS MET LYS THR ALA
SEQRES   4 B  285  THR ASN ILE TYR ILE PHE ASN LEU ALA LEU ALA ASP ALA
SEQRES   5 B  285  LEU VAL THR THR THR MET PRO PHE GLN SER THR VAL TYR
SEQRES   6 B  285  LEU MET ASN SER TRP PRO PHE GLY ASP VAL LEU CYS LYS
SEQRES   7 B  285  ILE VAL ILE SER ILE ASP TYR TYR ASN MET PHE THR SER
SEQRES   8 B  285  ILE PHE THR LEU THR MET MET SER VAL ASP ARG TYR ILE
SEQRES   9 B  285  ALA VAL CYS HIS PRO VAL LYS ALA LEU ASP PHE ARG THR
SEQRES  10 B  285  PRO LEU LYS ALA LYS ILE ILE ASN ILE CYS ILE TRP LEU
SEQRES  11 B  285  LEU SER SER SER VAL GLY ILE SER ALA ILE VAL LEU GLY
SEQRES  12 B  285  GLY THR LYS VAL ARG GLU ASP VAL ASP VAL ILE GLU CYS
SEQRES  13 B  285  SER LEU GLN PHE PRO ASP ASP ASP TYR SER TRP TRP ASP
SEQRES  14 B  285  LEU PHE MET LYS ILE CYS VAL PHE ILE PHE ALA PHE VAL
SEQRES  15 B  285  ILE PRO VAL LEU ILE ILE ILE VAL CYS TYR THR LEU MET
SEQRES  16 B  285  ILE LEU ARG LEU LYS SER VAL ARG LEU LEU SER GLY SER
SEQRES  17 B  285  ARG GLU LYS ASP ARG ASN LEU ARG ARG ILE THR ARG LEU
SEQRES  18 B  285  VAL LEU VAL VAL VAL ALA VAL PHE VAL VAL CYS TRP THR
SEQRES  19 B  285  PRO ILE HIS ILE PHE ILE LEU VAL GLU ALA LEU GLY SER
SEQRES  20 B  285  THR SER HIS SER THR ALA ALA LEU SER SER TYR TYR PHE
SEQRES  21 B  285  CYS ILE ALA LEU GLY TYR THR ASN SER SER LEU ASN PRO
SEQRES  22 B  285  ILE LEU TYR ALA PHE LEU ASP GLU ASN PHE LYS ARG
HELIX    1   1 ILE B   58  ARG B   86  1               Generated by MOE   29
HELIX    2   2 ALA B   93  VAL B  108  1               Generated by MOE   16
HELIX    3   3 THR B  109  THR B  111  5               Generated by MOE    3
HELIX    4   4 MET B  112  LEU B  120  1               Generated by MOE    9
HELIX    5   5 GLY B  127  CYS B  161  1               Generated by MOE   35
HELIX    6   6 PRO B  163  LEU B  167  1               Generated by MOE    5
HELIX    7   7 PRO B  172  LEU B  196  1               Generated by MOE   25
HELIX    8   8 TRP B  222  PHE B  233  1               Generated by MOE   12
HELIX    9   9 VAL B  236  LYS B  254  1               Generated by MOE   19
HELIX   10  10 SER B  262  ALA B  298  1               Generated by MOE   37
HELIX   11  11 THR B  306  TYR B  330  1               Generated by MOE   25
HELIX   12  12 GLU B  335  LYS B  338  1               Generated by MOE    4
SHEET    1       GLY B 197  LYS B 200                  Generated by MOE
SHEET    2       GLU B 209  LEU B 212                  Generated by MOE
SSBOND   1 CYS B  131    CYS B  210                          1555   1555  2.04
ATOM      1  N   SER B  55     -24.608   5.118  20.220  1.00108.27           N1+
ATOM      2  CA  SER B  55     -23.666   5.605  19.189  1.00105.56           C  
ATOM      3  C   SER B  55     -24.343   5.606  17.830  1.00106.88           C  
ATOM      4  O   SER B  55     -25.311   4.857  17.668  1.00106.87           O  
ATOM      5  CB  SER B  55     -22.427   4.713  19.147  1.00107.61           C  
ATOM      6  OG  SER B  55     -21.986   4.576  20.481  1.00116.92           O  
ATOM      7  H1  SER B  55     -24.900   4.178  19.993  1.00108.27           H  
ATOM      8  H2  SER B  55     -25.416   5.724  20.251  1.00108.27           H  
ATOM      9  H3  SER B  55     -24.151   5.121  21.121  1.00108.27           H  
ATOM     10  HA  SER B  55     -23.355   6.617  19.442  1.00105.56           H  
ATOM     11  HB2 SER B  55     -21.649   5.175  18.536  1.00107.61           H  
ATOM     12  HB3 SER B  55     -22.681   3.732  18.741  1.00107.61           H  
ATOM     13  HG  SER B  55     -22.606   5.027  21.073  1.00116.92           H  
ATOM     14  N   PRO B  56     -23.888   6.395  16.822  1.00101.22           N  
ATOM     15  CA  PRO B  56     -24.404   6.278  15.443  1.00 99.90           C  
ATOM     16  C   PRO B  56     -23.924   4.979  14.788  1.00 99.25           C  
ATOM     17  O   PRO B  56     -22.887   4.436  15.182  1.00 98.29           O  
ATOM     18  CB  PRO B  56     -23.839   7.520  14.731  1.00101.68           C  
ATOM     19  CG  PRO B  56     -23.162   8.340  15.802  1.00106.95           C  
ATOM     20  CD  PRO B  56     -22.813   7.402  16.905  1.00102.38           C  
ATOM     21  HA  PRO B  56     -25.491   6.239  15.396  1.00 99.90           H  
ATOM     22  HB2 PRO B  56     -24.644   8.092  14.269  1.00101.68           H  
ATOM     23  HB3 PRO B  56     -23.119   7.225  13.968  1.00101.68           H  
ATOM     24  HG2 PRO B  56     -23.839   9.113  16.168  1.00106.95           H  
ATOM     25  HG3 PRO B  56     -22.261   8.808  15.406  1.00106.95           H  
ATOM     26  HD2 PRO B  56     -21.835   6.947  16.740  1.00102.38           H  
ATOM     27  HD3 PRO B  56     -22.820   7.906  17.872  1.00102.38           H  
ATOM     28  N   ALA B  57     -24.689   4.469  13.801  1.00 92.44           N  
ATOM     29  CA  ALA B  57     -24.398   3.200  13.120  1.00 89.53           C  
ATOM     30  C   ALA B  57     -23.187   3.315  12.142  1.00 88.19           C  
ATOM     31  O   ALA B  57     -23.122   2.572  11.159  1.00 87.30           O  
ATOM     32  CB  ALA B  57     -25.626   2.726  12.367  1.00 90.91           C  
ATOM     33  H   ALA B  57     -25.506   4.987  13.514  1.00 92.44           H  
ATOM     34  HA  ALA B  57     -24.128   2.476  13.886  1.00 89.53           H  
ATOM     35  HB1 ALA B  57     -26.458   2.613  13.062  1.00 90.91           H  
ATOM     36  HB2 ALA B  57     -25.888   3.458  11.604  1.00 90.91           H  
ATOM     37  HB3 ALA B  57     -25.413   1.768  11.894  1.00 90.91           H  
ATOM     38  N   ILE B  58     -22.197   4.166  12.477  1.00 80.88           N  
ATOM     39  CA  ILE B  58     -20.971   4.350  11.696  1.00 78.12           C  
ATOM     40  C   ILE B  58     -20.187   2.999  11.619  1.00 77.95           C  
ATOM     41  O   ILE B  58     -19.741   2.665  10.519  1.00 76.99           O  
ATOM     42  CB  ILE B  58     -20.071   5.492  12.277  1.00 81.22           C  
ATOM     43  CG1 ILE B  58     -20.871   6.795  12.533  1.00 83.49           C  
ATOM     44  CG2 ILE B  58     -18.823   5.738  11.393  1.00 79.79           C  
ATOM     45  CD1 ILE B  58     -20.121   7.908  13.372  1.00 94.21           C  
ATOM     46  H   ILE B  58     -22.306   4.712  13.319  1.00 80.88           H  
ATOM     47  HA  ILE B  58     -21.253   4.657  10.689  1.00 78.12           H  
ATOM     48  HB  ILE B  58     -19.713   5.154  13.250  1.00 81.22           H  
ATOM     49 HG12 ILE B  58     -21.782   6.529  13.069  1.00 83.49           H  
ATOM     50 HG13 ILE B  58     -21.132   7.225  11.566  1.00 83.49           H  
ATOM     51 HG21 ILE B  58     -18.260   4.809  11.295  1.00 79.79           H  
ATOM     52 HG22 ILE B  58     -19.139   6.078  10.407  1.00 79.79           H  
ATOM     53 HG23 ILE B  58     -18.193   6.497  11.856  1.00 79.79           H  
ATOM     54 HD11 ILE B  58     -19.849   7.504  14.347  1.00 94.21           H  
ATOM     55 HD12 ILE B  58     -19.220   8.217  12.842  1.00 94.21           H  
ATOM     56 HD13 ILE B  58     -20.778   8.767  13.504  1.00 94.21           H  
ATOM     57  N   PRO B  59     -20.030   2.189  12.717  1.00 71.96           N  
ATOM     58  CA  PRO B  59     -19.262   0.935  12.591  1.00 70.29           C  
ATOM     59  C   PRO B  59     -19.880  -0.037  11.586  1.00 73.58           C  
ATOM     60  O   PRO B  59     -19.136  -0.758  10.916  1.00 72.40           O  
ATOM     61  CB  PRO B  59     -19.310   0.349  14.003  1.00 72.39           C  
ATOM     62  CG  PRO B  59     -19.543   1.507  14.878  1.00 77.73           C  
ATOM     63  CD  PRO B  59     -20.462   2.388  14.114  1.00 73.94           C  
ATOM     64  HA  PRO B  59     -18.252   1.110  12.222  1.00 70.29           H  
ATOM     65  HB2 PRO B  59     -18.367  -0.137  14.250  1.00 72.39           H  
ATOM     66  HB3 PRO B  59     -20.124  -0.371  14.093  1.00 72.39           H  
ATOM     67  HG2 PRO B  59     -18.606   2.020  15.091  1.00 77.73           H  
ATOM     68  HG3 PRO B  59     -20.004   1.191  15.816  1.00 77.73           H  
ATOM     69  HD2 PRO B  59     -21.502   2.081  14.249  1.00 73.94           H  
ATOM     70  HD3 PRO B  59     -20.349   3.429  14.417  1.00 73.94           H  
ATOM     71  N   VAL B  60     -21.224  -0.025  11.446  1.00 70.69           N  
ATOM     72  CA  VAL B  60     -21.943  -0.871  10.486  1.00 70.77           C  
ATOM     73  C   VAL B  60     -21.575  -0.418   9.055  1.00 73.83           C  
ATOM     74  O   VAL B  60     -21.279  -1.266   8.216  1.00 73.31           O  
ATOM     75  CB  VAL B  60     -23.475  -0.863  10.718  1.00 76.29           C  
ATOM     76  CG1 VAL B  60     -24.191  -1.743   9.697  1.00 76.57           C  
ATOM     77  CG2 VAL B  60     -23.816  -1.324  12.133  1.00 76.76           C  
ATOM     78  H   VAL B  60     -21.762   0.598  12.033  1.00 70.69           H  
ATOM     79  HA  VAL B  60     -21.632  -1.906  10.629  1.00 70.77           H  
ATOM     80  HB  VAL B  60     -23.821   0.161  10.593  1.00 76.29           H  
ATOM     81 HG11 VAL B  60     -23.960  -1.392   8.690  1.00 76.57           H  
ATOM     82 HG12 VAL B  60     -23.858  -2.775   9.807  1.00 76.57           H  
ATOM     83 HG13 VAL B  60     -25.268  -1.689   9.860  1.00 76.57           H  
ATOM     84 HG21 VAL B  60     -23.476  -2.350  12.272  1.00 76.76           H  
ATOM     85 HG22 VAL B  60     -23.319  -0.675  12.855  1.00 76.76           H  
ATOM     86 HG23 VAL B  60     -24.894  -1.275  12.280  1.00 76.76           H  
ATOM     87  N   ILE B  61     -21.548   0.913   8.802  1.00 69.77           N  
ATOM     88  CA  ILE B  61     -21.189   1.512   7.503  1.00 68.64           C  
ATOM     89  C   ILE B  61     -19.739   1.133   7.149  1.00 71.48           C  
ATOM     90  O   ILE B  61     -19.451   0.785   6.004  1.00 70.73           O  
ATOM     91  CB  ILE B  61     -21.376   3.067   7.514  1.00 71.76           C  
ATOM     92  CG1 ILE B  61     -22.764   3.492   8.043  1.00 72.96           C  
ATOM     93  CG2 ILE B  61     -21.086   3.673   6.130  1.00 72.03           C  
ATOM     94  CD1 ILE B  61     -22.923   5.001   8.308  1.00 77.84           C  
ATOM     95  H   ILE B  61     -21.792   1.539   9.556  1.00 69.77           H  
ATOM     96  HA  ILE B  61     -21.858   1.116   6.740  1.00 68.64           H  
ATOM     97  HB  ILE B  61     -20.645   3.468   8.215  1.00 71.76           H  
ATOM     98 HG12 ILE B  61     -22.948   2.963   8.978  1.00 72.96           H  
ATOM     99 HG13 ILE B  61     -23.512   3.197   7.306  1.00 72.96           H  
ATOM    100 HG21 ILE B  61     -20.077   3.400   5.819  1.00 72.03           H  
ATOM    101 HG22 ILE B  61     -21.804   3.288   5.407  1.00 72.03           H  
ATOM    102 HG23 ILE B  61     -21.169   4.759   6.185  1.00 72.03           H  
ATOM    103 HD11 ILE B  61     -22.184   5.320   9.043  1.00 77.84           H  
ATOM    104 HD12 ILE B  61     -22.772   5.552   7.378  1.00 77.84           H  
ATOM    105 HD13 ILE B  61     -23.924   5.200   8.688  1.00 77.84           H  
ATOM    106  N   ILE B  62     -18.839   1.201   8.144  1.00 67.90           N  
ATOM    107  CA  ILE B  62     -17.420   0.875   7.994  1.00 66.77           C  
ATOM    108  C   ILE B  62     -17.278  -0.618   7.615  1.00 70.04           C  
ATOM    109  O   ILE B  62     -16.580  -0.924   6.645  1.00 69.59           O  
ATOM    110  CB  ILE B  62     -16.638   1.232   9.291  1.00 69.52           C  
ATOM    111  CG1 ILE B  62     -16.616   2.769   9.490  1.00 70.08           C  
ATOM    112  CG2 ILE B  62     -15.214   0.684   9.246  1.00 69.22           C  
ATOM    113  CD1 ILE B  62     -15.990   3.259  10.779  1.00 76.45           C  
ATOM    114  H   ILE B  62     -19.163   1.495   9.055  1.00 67.90           H  
ATOM    115  HA  ILE B  62     -16.986   1.471   7.191  1.00 66.77           H  
ATOM    116  HB  ILE B  62     -17.148   0.768  10.136  1.00 69.52           H  
ATOM    117 HG12 ILE B  62     -17.646   3.125   9.463  1.00 70.08           H  
ATOM    118 HG13 ILE B  62     -16.058   3.206   8.662  1.00 70.08           H  
ATOM    119 HG21 ILE B  62     -15.244  -0.398   9.119  1.00 69.22           H  
ATOM    120 HG22 ILE B  62     -14.678   1.133   8.409  1.00 69.22           H  
ATOM    121 HG23 ILE B  62     -14.701   0.927  10.177  1.00 69.22           H  
ATOM    122 HD11 ILE B  62     -16.529   2.838  11.628  1.00 76.45           H  
ATOM    123 HD12 ILE B  62     -14.946   2.945  10.819  1.00 76.45           H  
ATOM    124 HD13 ILE B  62     -16.043   4.347  10.818  1.00 76.45           H  
ATOM    125  N   THR B  63     -18.002  -1.521   8.322  1.00 65.33           N  
ATOM    126  CA  THR B  63     -17.964  -2.969   8.067  1.00 64.30           C  
ATOM    127  C   THR B  63     -18.488  -3.256   6.653  1.00 65.95           C  
ATOM    128  O   THR B  63     -18.005  -4.190   6.009  1.00 64.68           O  
ATOM    129  CB  THR B  63     -18.771  -3.719   9.138  1.00 75.17           C  
ATOM    130  OG1 THR B  63     -18.307  -3.308  10.421  1.00 75.32           O  
ATOM    131  CG2 THR B  63     -18.650  -5.240   9.026  1.00 74.74           C  
ATOM    132  H   THR B  63     -18.600  -1.182   9.062  1.00 65.33           H  
ATOM    133  HA  THR B  63     -16.935  -3.326   8.126  1.00 64.30           H  
ATOM    134  HB  THR B  63     -19.823  -3.474   8.993  1.00 75.17           H  
ATOM    135 HG21 THR B  63     -18.988  -5.560   8.039  1.00 74.74           H  
ATOM    136 HG22 THR B  63     -17.608  -5.532   9.167  1.00 74.74           H  
ATOM    137 HG23 THR B  63     -19.266  -5.711   9.792  1.00 74.74           H  
ATOM    138  HG1 THR B  63     -18.424  -2.357  10.479  1.00 75.32           H  
ATOM    139  N   ALA B  64     -19.434  -2.420   6.161  1.00 62.34           N  
ATOM    140  CA  ALA B  64     -20.017  -2.531   4.820  1.00 62.26           C  
ATOM    141  C   ALA B  64     -19.019  -2.063   3.736  1.00 66.48           C  
ATOM    142  O   ALA B  64     -18.921  -2.723   2.694  1.00 65.97           O  
ATOM    143  CB  ALA B  64     -21.300  -1.724   4.737  1.00 63.79           C  
ATOM    144  H   ALA B  64     -19.760  -1.671   6.756  1.00 62.34           H  
ATOM    145  HA  ALA B  64     -20.246  -3.581   4.639  1.00 62.26           H  
ATOM    146  HB1 ALA B  64     -22.006  -2.083   5.487  1.00 63.79           H  
ATOM    147  HB2 ALA B  64     -21.080  -0.673   4.918  1.00 63.79           H  
ATOM    148  HB3 ALA B  64     -21.737  -1.839   3.745  1.00 63.79           H  
ATOM    149  N   VAL B  65     -18.273  -0.938   3.976  1.00 62.61           N  
ATOM    150  CA  VAL B  65     -17.272  -0.451   3.012  1.00 61.83           C  
ATOM    151  C   VAL B  65     -16.183  -1.523   2.899  1.00 65.51           C  
ATOM    152  O   VAL B  65     -15.892  -1.974   1.790  1.00 65.45           O  
ATOM    153  CB  VAL B  65     -16.687   0.954   3.367  1.00 65.33           C  
ATOM    154  CG1 VAL B  65     -15.600   1.377   2.376  1.00 64.18           C  
ATOM    155  CG2 VAL B  65     -17.787   2.014   3.435  1.00 66.22           C  
ATOM    156  H   VAL B  65     -18.413  -0.429   4.838  1.00 62.61           H  
ATOM    157  HA  VAL B  65     -17.754  -0.293   2.047  1.00 61.83           H  
ATOM    158  HB  VAL B  65     -16.232   0.871   4.353  1.00 65.33           H  
ATOM    159 HG11 VAL B  65     -14.809   0.628   2.361  1.00 64.18           H  
ATOM    160 HG12 VAL B  65     -16.032   1.467   1.379  1.00 64.18           H  
ATOM    161 HG13 VAL B  65     -15.184   2.339   2.679  1.00 64.18           H  
ATOM    162 HG21 VAL B  65     -18.256   2.113   2.457  1.00 66.22           H  
ATOM    163 HG22 VAL B  65     -18.535   1.713   4.169  1.00 66.22           H  
ATOM    164 HG23 VAL B  65     -17.353   2.970   3.729  1.00 66.22           H  
ATOM    165  N   TYR B  66     -15.669  -2.004   4.057  1.00 61.64           N  
ATOM    166  CA  TYR B  66     -14.668  -3.068   4.128  1.00 61.37           C  
ATOM    167  C   TYR B  66     -15.095  -4.285   3.302  1.00 65.95           C  
ATOM    168  O   TYR B  66     -14.278  -4.803   2.541  1.00 65.76           O  
ATOM    169  CB  TYR B  66     -14.405  -3.485   5.581  1.00 63.17           C  
ATOM    170  CG  TYR B  66     -13.309  -2.687   6.257  1.00 65.73           C  
ATOM    171  CD1 TYR B  66     -13.533  -1.385   6.694  1.00 68.04           C  
ATOM    172  CD2 TYR B  66     -12.074  -3.264   6.543  1.00 66.65           C  
ATOM    173  CE1 TYR B  66     -12.529  -0.648   7.319  1.00 69.38           C  
ATOM    174  CE2 TYR B  66     -11.072  -2.549   7.197  1.00 67.57           C  
ATOM    175  CZ  TYR B  66     -11.305  -1.240   7.585  1.00 76.94           C  
ATOM    176  OH  TYR B  66     -10.329  -0.523   8.235  1.00 80.13           O  
ATOM    177  H   TYR B  66     -15.996  -1.604   4.925  1.00 61.64           H  
ATOM    178  HA  TYR B  66     -13.743  -2.674   3.709  1.00 61.37           H  
ATOM    179  HB2 TYR B  66     -14.118  -4.537   5.591  1.00 63.17           H  
ATOM    180  HB3 TYR B  66     -15.326  -3.354   6.147  1.00 63.17           H  
ATOM    181  HD1 TYR B  66     -14.505  -0.936   6.546  1.00 68.04           H  
ATOM    182  HD2 TYR B  66     -11.887  -4.287   6.250  1.00 66.65           H  
ATOM    183  HE1 TYR B  66     -12.705   0.381   7.593  1.00 69.38           H  
ATOM    184  HE2 TYR B  66     -10.118  -3.013   7.402  1.00 67.57           H  
ATOM    185  HH  TYR B  66     -10.351   0.424   8.078  1.00 80.13           H  
ATOM    186  N   SER B  67     -16.380  -4.689   3.391  1.00 62.63           N  
ATOM    187  CA  SER B  67     -16.906  -5.818   2.629  1.00 62.62           C  
ATOM    188  C   SER B  67     -16.761  -5.575   1.123  1.00 67.40           C  
ATOM    189  O   SER B  67     -16.300  -6.466   0.410  1.00 67.38           O  
ATOM    190  CB  SER B  67     -18.366  -6.074   2.984  1.00 65.66           C  
ATOM    191  OG  SER B  67     -18.526  -6.385   4.356  1.00 72.75           O  
ATOM    192  H   SER B  67     -17.003  -4.190   4.007  1.00 62.63           H  
ATOM    193  HA  SER B  67     -16.324  -6.701   2.894  1.00 62.62           H  
ATOM    194  HB2 SER B  67     -18.734  -6.908   2.387  1.00 65.66           H  
ATOM    195  HB3 SER B  67     -18.947  -5.180   2.754  1.00 65.66           H  
ATOM    196  HG  SER B  67     -18.208  -5.633   4.863  1.00 72.75           H  
ATOM    197  N   VAL B  68     -17.102  -4.357   0.652  1.00 64.35           N  
ATOM    198  CA  VAL B  68     -17.035  -3.999  -0.765  1.00 64.90           C  
ATOM    199  C   VAL B  68     -15.564  -4.035  -1.218  1.00 68.42           C  
ATOM    200  O   VAL B  68     -15.217  -4.856  -2.064  1.00 67.92           O  
ATOM    201  CB  VAL B  68     -17.699  -2.616  -1.052  1.00 69.34           C  
ATOM    202  CG1 VAL B  68     -17.467  -2.165  -2.501  1.00 69.29           C  
ATOM    203  CG2 VAL B  68     -19.193  -2.644  -0.726  1.00 70.21           C  
ATOM    204  H   VAL B  68     -17.419  -3.659   1.310  1.00 64.35           H  
ATOM    205  HA  VAL B  68     -17.606  -4.727  -1.342  1.00 64.90           H  
ATOM    206  HB  VAL B  68     -17.221  -1.886  -0.399  1.00 69.34           H  
ATOM    207 HG11 VAL B  68     -16.396  -2.122  -2.701  1.00 69.29           H  
ATOM    208 HG12 VAL B  68     -17.935  -2.876  -3.181  1.00 69.29           H  
ATOM    209 HG13 VAL B  68     -17.905  -1.178  -2.648  1.00 69.29           H  
ATOM    210 HG21 VAL B  68     -19.691  -3.368  -1.370  1.00 70.21           H  
ATOM    211 HG22 VAL B  68     -19.332  -2.928   0.316  1.00 70.21           H  
ATOM    212 HG23 VAL B  68     -19.618  -1.655  -0.894  1.00 70.21           H  
ATOM    213  N   VAL B  69     -14.702  -3.209  -0.591  1.00 64.80           N  
ATOM    214  CA  VAL B  69     -13.268  -3.068  -0.896  1.00 63.83           C  
ATOM    215  C   VAL B  69     -12.569  -4.462  -0.857  1.00 67.98           C  
ATOM    216  O   VAL B  69     -11.739  -4.742  -1.727  1.00 67.97           O  
ATOM    217  CB  VAL B  69     -12.568  -2.067   0.077  1.00 66.66           C  
ATOM    218  CG1 VAL B  69     -11.100  -1.871  -0.294  1.00 65.67           C  
ATOM    219  CG2 VAL B  69     -13.282  -0.719   0.103  1.00 66.77           C  
ATOM    220  H   VAL B  69     -15.073  -2.634   0.154  1.00 64.80           H  
ATOM    221  HA  VAL B  69     -13.178  -2.659  -1.903  1.00 63.83           H  
ATOM    222  HB  VAL B  69     -12.621  -2.504   1.074  1.00 66.66           H  
ATOM    223 HG11 VAL B  69     -10.589  -2.834  -0.284  1.00 65.67           H  
ATOM    224 HG12 VAL B  69     -11.031  -1.434  -1.290  1.00 65.67           H  
ATOM    225 HG13 VAL B  69     -10.629  -1.203   0.428  1.00 65.67           H  
ATOM    226 HG21 VAL B  69     -13.239  -0.266  -0.888  1.00 66.77           H  
ATOM    227 HG22 VAL B  69     -14.323  -0.865   0.392  1.00 66.77           H  
ATOM    228 HG23 VAL B  69     -12.794  -0.062   0.824  1.00 66.77           H  
ATOM    229  N   PHE B  70     -12.924  -5.327   0.125  1.00 63.81           N  
ATOM    230  CA  PHE B  70     -12.329  -6.660   0.268  1.00 62.82           C  
ATOM    231  C   PHE B  70     -12.694  -7.561  -0.924  1.00 67.71           C  
ATOM    232  O   PHE B  70     -11.786  -8.073  -1.578  1.00 67.53           O  
ATOM    233  CB  PHE B  70     -12.757  -7.328   1.588  1.00 64.01           C  
ATOM    234  CG  PHE B  70     -12.364  -8.776   1.731  1.00 64.83           C  
ATOM    235  CD1 PHE B  70     -11.046  -9.135   1.965  1.00 66.54           C  
ATOM    236  CD2 PHE B  70     -13.324  -9.775   1.720  1.00 67.48           C  
ATOM    237  CE1 PHE B  70     -10.681 -10.476   2.091  1.00 67.87           C  
ATOM    238  CE2 PHE B  70     -12.962 -11.116   1.877  1.00 70.77           C  
ATOM    239  CZ  PHE B  70     -11.644 -11.456   2.067  1.00 68.22           C  
ATOM    240  H   PHE B  70     -13.631  -5.041   0.789  1.00 63.81           H  
ATOM    241  HA  PHE B  70     -11.245  -6.531   0.286  1.00 62.82           H  
ATOM    242  HB2 PHE B  70     -13.843  -7.263   1.663  1.00 64.01           H  
ATOM    243  HB3 PHE B  70     -12.305  -6.773   2.410  1.00 64.01           H  
ATOM    244  HD1 PHE B  70     -10.293  -8.367   2.050  1.00 66.54           H  
ATOM    245  HD2 PHE B  70     -14.364  -9.515   1.587  1.00 67.48           H  
ATOM    246  HE1 PHE B  70      -9.641 -10.743   2.208  1.00 67.87           H  
ATOM    247  HE2 PHE B  70     -13.720 -11.886   1.852  1.00 70.77           H  
ATOM    248  HZ  PHE B  70     -11.364 -12.492   2.195  1.00 68.22           H  
ATOM    249  N   VAL B  71     -13.997  -7.739  -1.212  1.00 64.64           N  
ATOM    250  CA  VAL B  71     -14.462  -8.607  -2.295  1.00 65.44           C  
ATOM    251  C   VAL B  71     -14.006  -8.022  -3.664  1.00 70.64           C  
ATOM    252  O   VAL B  71     -13.376  -8.747  -4.433  1.00 70.83           O  
ATOM    253  CB  VAL B  71     -15.994  -8.834  -2.252  1.00 70.01           C  
ATOM    254  CG1 VAL B  71     -16.465  -9.667  -3.439  1.00 70.73           C  
ATOM    255  CG2 VAL B  71     -16.402  -9.513  -0.950  1.00 70.24           C  
ATOM    256  H   VAL B  71     -14.685  -7.251  -0.655  1.00 64.64           H  
ATOM    257  HA  VAL B  71     -14.010  -9.590  -2.161  1.00 65.44           H  
ATOM    258  HB  VAL B  71     -16.472  -7.857  -2.308  1.00 70.01           H  
ATOM    259 HG11 VAL B  71     -16.184  -9.168  -4.368  1.00 70.73           H  
ATOM    260 HG12 VAL B  71     -15.997 -10.651  -3.402  1.00 70.73           H  
ATOM    261 HG13 VAL B  71     -17.547  -9.779  -3.399  1.00 70.73           H  
ATOM    262 HG21 VAL B  71     -15.928 -10.492  -0.887  1.00 70.24           H  
ATOM    263 HG22 VAL B  71     -16.084  -8.901  -0.105  1.00 70.24           H  
ATOM    264 HG23 VAL B  71     -17.484  -9.632  -0.927  1.00 70.24           H  
ATOM    265  N   VAL B  72     -14.277  -6.727  -3.942  1.00 67.17           N  
ATOM    266  CA  VAL B  72     -13.889  -6.074  -5.204  1.00 67.16           C  
ATOM    267  C   VAL B  72     -12.381  -6.310  -5.457  1.00 72.35           C  
ATOM    268  O   VAL B  72     -12.007  -6.746  -6.546  1.00 72.63           O  
ATOM    269  CB  VAL B  72     -14.244  -4.554  -5.198  1.00 70.52           C  
ATOM    270  CG1 VAL B  72     -13.577  -3.797  -6.349  1.00 70.00           C  
ATOM    271  CG2 VAL B  72     -15.756  -4.339  -5.207  1.00 71.26           C  
ATOM    272  H   VAL B  72     -14.771  -6.181  -3.250  1.00 67.17           H  
ATOM    273  HA  VAL B  72     -14.459  -6.516  -6.022  1.00 67.16           H  
ATOM    274  HB  VAL B  72     -13.844  -4.140  -4.271  1.00 70.52           H  
ATOM    275 HG11 VAL B  72     -12.498  -3.936  -6.297  1.00 70.00           H  
ATOM    276 HG12 VAL B  72     -13.949  -4.180  -7.299  1.00 70.00           H  
ATOM    277 HG13 VAL B  72     -13.810  -2.736  -6.268  1.00 70.00           H  
ATOM    278 HG21 VAL B  72     -16.176  -4.746  -6.127  1.00 71.26           H  
ATOM    279 HG22 VAL B  72     -16.201  -4.847  -4.350  1.00 71.26           H  
ATOM    280 HG23 VAL B  72     -15.973  -3.272  -5.150  1.00 71.26           H  
ATOM    281  N   GLY B  73     -11.564  -6.091  -4.427  1.00 69.31           N  
ATOM    282  CA  GLY B  73     -10.116  -6.256  -4.493  1.00 68.72           C  
ATOM    283  C   GLY B  73      -9.636  -7.686  -4.633  1.00 72.85           C  
ATOM    284  O   GLY B  73      -8.717  -7.955  -5.411  1.00 72.63           O  
ATOM    285  H   GLY B  73     -11.971  -5.792  -3.553  1.00 69.31           H  
ATOM    286  HA2 GLY B  73      -9.688  -5.845  -3.579  1.00 68.72           H  
ATOM    287  HA3 GLY B  73      -9.748  -5.694  -5.352  1.00 68.72           H  
ATOM    288  N   LEU B  74     -10.253  -8.613  -3.887  1.00 69.33           N  
ATOM    289  CA  LEU B  74      -9.843 -10.009  -3.916  1.00 69.80           C  
ATOM    290  C   LEU B  74     -10.287 -10.669  -5.250  1.00 74.99           C  
ATOM    291  O   LEU B  74      -9.486 -11.369  -5.860  1.00 74.55           O  
ATOM    292  CB  LEU B  74     -10.417 -10.754  -2.703  1.00 70.19           C  
ATOM    293  CG  LEU B  74      -9.765 -12.076  -2.333  1.00 75.71           C  
ATOM    294  CD1 LEU B  74      -8.323 -11.862  -1.861  1.00 75.19           C  
ATOM    295  CD2 LEU B  74     -10.538 -12.750  -1.218  1.00 79.28           C  
ATOM    296  H   LEU B  74     -11.020  -8.335  -3.292  1.00 69.33           H  
ATOM    297  HA  LEU B  74      -8.756 -10.063  -3.861  1.00 69.80           H  
ATOM    298  HB2 LEU B  74     -11.470 -10.952  -2.907  1.00 70.19           H  
ATOM    299  HB3 LEU B  74     -10.333 -10.093  -1.841  1.00 70.19           H  
ATOM    300  HG  LEU B  74      -9.770 -12.703  -3.225  1.00 75.71           H  
ATOM    301 HD11 LEU B  74      -7.751 -11.374  -2.650  1.00 75.19           H  
ATOM    302 HD12 LEU B  74      -8.321 -11.234  -0.970  1.00 75.19           H  
ATOM    303 HD13 LEU B  74      -7.872 -12.826  -1.627  1.00 75.19           H  
ATOM    304 HD21 LEU B  74     -10.529 -12.112  -0.334  1.00 79.28           H  
ATOM    305 HD22 LEU B  74     -11.567 -12.913  -1.537  1.00 79.28           H  
ATOM    306 HD23 LEU B  74     -10.074 -13.708  -0.983  1.00 79.28           H  
ATOM    307  N   VAL B  75     -11.526 -10.395  -5.722  1.00 72.14           N  
ATOM    308  CA  VAL B  75     -12.057 -10.931  -6.988  1.00 72.91           C  
ATOM    309  C   VAL B  75     -11.301 -10.292  -8.175  1.00 76.81           C  
ATOM    310  O   VAL B  75     -10.820 -11.015  -9.044  1.00 77.33           O  
ATOM    311  CB  VAL B  75     -13.599 -10.724  -7.126  1.00 77.14           C  
ATOM    312  CG1 VAL B  75     -14.105 -11.117  -8.514  1.00 78.14           C  
ATOM    313  CG2 VAL B  75     -14.354 -11.490  -6.050  1.00 77.34           C  
ATOM    314  H   VAL B  75     -12.121  -9.788  -5.176  1.00 72.14           H  
ATOM    315  HA  VAL B  75     -11.896 -12.011  -6.993  1.00 72.91           H  
ATOM    316  HB  VAL B  75     -13.791  -9.661  -6.993  1.00 77.14           H  
ATOM    317 HG11 VAL B  75     -13.574 -10.538  -9.272  1.00 78.14           H  
ATOM    318 HG12 VAL B  75     -13.926 -12.179  -8.679  1.00 78.14           H  
ATOM    319 HG13 VAL B  75     -15.174 -10.912  -8.584  1.00 78.14           H  
ATOM    320 HG21 VAL B  75     -14.174 -12.558  -6.170  1.00 77.34           H  
ATOM    321 HG22 VAL B  75     -14.008 -11.171  -5.068  1.00 77.34           H  
ATOM    322 HG23 VAL B  75     -15.423 -11.288  -6.143  1.00 77.34           H  
ATOM    323  N   GLY B  76     -11.198  -8.961  -8.172  1.00 72.40           N  
ATOM    324  CA  GLY B  76     -10.539  -8.182  -9.214  1.00 71.84           C  
ATOM    325  C   GLY B  76      -9.133  -8.641  -9.526  1.00 75.20           C  
ATOM    326  O   GLY B  76      -8.849  -9.024 -10.662  1.00 74.88           O  
ATOM    327  H   GLY B  76     -11.606  -8.458  -7.398  1.00 72.40           H  
ATOM    328  HA2 GLY B  76     -10.494  -7.142  -8.890  1.00 71.84           H  
ATOM    329  HA3 GLY B  76     -11.132  -8.254 -10.126  1.00 71.84           H  
ATOM    330  N   ASN B  77      -8.262  -8.660  -8.500  1.00 71.48           N  
ATOM    331  CA  ASN B  77      -6.856  -9.057  -8.632  1.00 71.01           C  
ATOM    332  C   ASN B  77      -6.716 -10.557  -8.919  1.00 76.36           C  
ATOM    333  O   ASN B  77      -5.777 -10.945  -9.615  1.00 75.96           O  
ATOM    334  CB  ASN B  77      -6.071  -8.690  -7.382  1.00 68.23           C  
ATOM    335  CG  ASN B  77      -5.845  -7.202  -7.260  1.00 81.27           C  
ATOM    336  OD1 ASN B  77      -5.098  -6.591  -8.039  1.00 70.98           O  
ATOM    337  ND2 ASN B  77      -6.439  -6.591  -6.252  1.00 72.72           N  
ATOM    338  H   ASN B  77      -8.596  -8.389  -7.587  1.00 71.48           H  
ATOM    339  HA  ASN B  77      -6.443  -8.509  -9.479  1.00 71.01           H  
ATOM    340  HB2 ASN B  77      -5.103  -9.189  -7.418  1.00 68.23           H  
ATOM    341  HB3 ASN B  77      -6.626  -9.032  -6.509  1.00 68.23           H  
ATOM    342 HD21 ASN B  77      -6.291  -5.603  -6.101  1.00 72.72           H  
ATOM    343 HD22 ASN B  77      -7.043  -7.111  -5.630  1.00 72.72           H  
ATOM    344  N   SER B  78      -7.650 -11.390  -8.438  1.00 74.50           N  
ATOM    345  CA  SER B  78      -7.596 -12.817  -8.747  1.00 76.11           C  
ATOM    346  C   SER B  78      -7.999 -13.057 -10.198  1.00 82.08           C  
ATOM    347  O   SER B  78      -7.503 -13.996 -10.822  1.00 82.74           O  
ATOM    348  CB  SER B  78      -8.483 -13.618  -7.805  1.00 80.14           C  
ATOM    349  OG  SER B  78      -8.018 -13.520  -6.467  1.00 86.28           O  
ATOM    350  H   SER B  78      -8.396 -11.030  -7.858  1.00 74.50           H  
ATOM    351  HA  SER B  78      -6.570 -13.157  -8.607  1.00 76.11           H  
ATOM    352  HB2 SER B  78      -8.475 -14.666  -8.108  1.00 80.14           H  
ATOM    353  HB3 SER B  78      -9.501 -13.233  -7.857  1.00 80.14           H  
ATOM    354  HG  SER B  78      -8.041 -12.593  -6.218  1.00 86.28           H  
ATOM    355  N   LEU B  79      -8.872 -12.179 -10.743  1.00 79.28           N  
ATOM    356  CA  LEU B  79      -9.345 -12.260 -12.120  1.00 80.67           C  
ATOM    357  C   LEU B  79      -8.213 -11.903 -13.077  1.00 85.02           C  
ATOM    358  O   LEU B  79      -8.019 -12.608 -14.066  1.00 86.02           O  
ATOM    359  CB  LEU B  79     -10.549 -11.324 -12.319  1.00 80.94           C  
ATOM    360  CG  LEU B  79     -11.442 -11.594 -13.517  1.00 87.65           C  
ATOM    361  CD1 LEU B  79     -12.400 -12.740 -13.202  1.00 89.30           C  
ATOM    362  CD2 LEU B  79     -12.319 -10.422 -13.768  1.00 90.72           C  
ATOM    363  H   LEU B  79      -9.216 -11.426 -10.164  1.00 79.28           H  
ATOM    364  HA  LEU B  79      -9.667 -13.279 -12.330  1.00 80.67           H  
ATOM    365  HB2 LEU B  79     -10.162 -10.310 -12.420  1.00 80.94           H  
ATOM    366  HB3 LEU B  79     -11.169 -11.390 -11.425  1.00 80.94           H  
ATOM    367  HG  LEU B  79     -10.794 -11.815 -14.367  1.00 87.65           H  
ATOM    368 HD11 LEU B  79     -11.829 -13.638 -12.964  1.00 89.30           H  
ATOM    369 HD12 LEU B  79     -13.022 -12.469 -12.349  1.00 89.30           H  
ATOM    370 HD13 LEU B  79     -13.034 -12.932 -14.068  1.00 89.30           H  
ATOM    371 HD21 LEU B  79     -12.945 -10.242 -12.895  1.00 90.72           H  
ATOM    372 HD22 LEU B  79     -11.705  -9.543 -13.963  1.00 90.72           H  
ATOM    373 HD23 LEU B  79     -12.952 -10.623 -14.633  1.00 90.72           H  
ATOM    374  N   VAL B  80      -7.444 -10.832 -12.757  1.00 80.75           N  
ATOM    375  CA  VAL B  80      -6.309 -10.335 -13.553  1.00 80.79           C  
ATOM    376  C   VAL B  80      -5.249 -11.439 -13.698  1.00 86.38           C  
ATOM    377  O   VAL B  80      -4.859 -11.754 -14.827  1.00 87.30           O  
ATOM    378  CB  VAL B  80      -5.680  -9.040 -12.949  1.00 82.95           C  
ATOM    379  CG1 VAL B  80      -4.417  -8.628 -13.700  1.00 82.30           C  
ATOM    380  CG2 VAL B  80      -6.681  -7.895 -12.937  1.00 82.51           C  
ATOM    381  H   VAL B  80      -7.665 -10.338 -11.904  1.00 80.75           H  
ATOM    382  HA  VAL B  80      -6.689 -10.066 -14.539  1.00 80.79           H  
ATOM    383  HB  VAL B  80      -5.404  -9.269 -11.921  1.00 82.95           H  
ATOM    384 HG11 VAL B  80      -3.699  -9.447 -13.679  1.00 82.30           H  
ATOM    385 HG12 VAL B  80      -4.669  -8.394 -14.735  1.00 82.30           H  
ATOM    386 HG13 VAL B  80      -3.982  -7.749 -13.226  1.00 82.30           H  
ATOM    387 HG21 VAL B  80      -6.968  -7.654 -13.960  1.00 82.51           H  
ATOM    388 HG22 VAL B  80      -7.565  -8.191 -12.371  1.00 82.51           H  
ATOM    389 HG23 VAL B  80      -6.228  -7.020 -12.472  1.00 82.51           H  
ATOM    390  N   MET B  81      -4.808 -12.028 -12.567  1.00 82.88           N  
ATOM    391  CA  MET B  81      -3.806 -13.095 -12.550  1.00 83.61           C  
ATOM    392  C   MET B  81      -4.264 -14.285 -13.391  1.00 89.35           C  
ATOM    393  O   MET B  81      -3.483 -14.777 -14.204  1.00 89.94           O  
ATOM    394  CB  MET B  81      -3.493 -13.552 -11.120  1.00 85.67           C  
ATOM    395  CG  MET B  81      -2.856 -12.474 -10.276  1.00 88.24           C  
ATOM    396  SD  MET B  81      -2.398 -13.004  -8.611  1.00 92.60           S  
ATOM    397  CE  MET B  81      -4.003 -13.395  -7.920  1.00 89.82           C  
ATOM    398  H   MET B  81      -5.191 -11.717 -11.685  1.00 82.88           H  
ATOM    399  HA  MET B  81      -2.892 -12.689 -12.985  1.00 83.61           H  
ATOM    400  HB2 MET B  81      -2.812 -14.402 -11.170  1.00 85.67           H  
ATOM    401  HB3 MET B  81      -4.423 -13.858 -10.644  1.00 85.67           H  
ATOM    402  HG2 MET B  81      -3.561 -11.647 -10.190  1.00 88.24           H  
ATOM    403  HG3 MET B  81      -1.954 -12.130 -10.784  1.00 88.24           H  
ATOM    404  HE1 MET B  81      -4.630 -12.503  -7.935  1.00 89.82           H  
ATOM    405  HE2 MET B  81      -4.474 -14.178  -8.512  1.00 89.82           H  
ATOM    406  HE3 MET B  81      -3.884 -13.736  -6.892  1.00 89.82           H  
ATOM    407  N   PHE B  82      -5.544 -14.704 -13.240  1.00 86.26           N  
ATOM    408  CA  PHE B  82      -6.132 -15.814 -13.990  1.00 87.76           C  
ATOM    409  C   PHE B  82      -5.967 -15.604 -15.501  1.00 92.72           C  
ATOM    410  O   PHE B  82      -5.521 -16.522 -16.197  1.00 94.51           O  
ATOM    411  CB  PHE B  82      -7.621 -15.992 -13.639  1.00 90.08           C  
ATOM    412  CG  PHE B  82      -8.332 -16.997 -14.524  1.00 94.09           C  
ATOM    413  CD1 PHE B  82      -8.256 -18.360 -14.259  1.00 98.72           C  
ATOM    414  CD2 PHE B  82      -9.071 -16.578 -15.627  1.00 97.22           C  
ATOM    415  CE1 PHE B  82      -8.894 -19.289 -15.091  1.00101.81           C  
ATOM    416  CE2 PHE B  82      -9.706 -17.507 -16.460  1.00102.17           C  
ATOM    417  CZ  PHE B  82      -9.618 -18.855 -16.184  1.00101.63           C  
ATOM    418  H   PHE B  82      -6.127 -14.221 -12.572  1.00 86.26           H  
ATOM    419  HA  PHE B  82      -5.598 -16.721 -13.703  1.00 87.76           H  
ATOM    420  HB2 PHE B  82      -8.118 -15.028 -13.744  1.00 90.08           H  
ATOM    421  HB3 PHE B  82      -7.696 -16.330 -12.606  1.00 90.08           H  
ATOM    422  HD1 PHE B  82      -7.698 -18.707 -13.402  1.00 98.72           H  
ATOM    423  HD2 PHE B  82      -9.156 -15.524 -15.843  1.00 97.22           H  
ATOM    424  HE1 PHE B  82      -8.820 -20.344 -14.877  1.00101.81           H  
ATOM    425  HE2 PHE B  82     -10.264 -17.167 -17.320  1.00102.17           H  
ATOM    426  HZ  PHE B  82     -10.114 -19.570 -16.822  1.00101.63           H  
ATOM    427  N   VAL B  83      -6.318 -14.401 -15.998  1.00 87.51           N  
ATOM    428  CA  VAL B  83      -6.247 -14.052 -17.418  1.00 87.67           C  
ATOM    429  C   VAL B  83      -4.784 -14.168 -17.906  1.00 90.82           C  
ATOM    430  O   VAL B  83      -4.544 -14.803 -18.929  1.00 92.08           O  
ATOM    431  CB  VAL B  83      -6.834 -12.634 -17.680  1.00 90.46           C  
ATOM    432  CG1 VAL B  83      -6.629 -12.198 -19.127  1.00 91.07           C  
ATOM    433  CG2 VAL B  83      -8.315 -12.578 -17.312  1.00 90.62           C  
ATOM    434  H   VAL B  83      -6.650 -13.699 -15.353  1.00 87.51           H  
ATOM    435  HA  VAL B  83      -6.858 -14.752 -17.989  1.00 87.67           H  
ATOM    436  HB  VAL B  83      -6.290 -11.937 -17.041  1.00 90.46           H  
ATOM    437 HG11 VAL B  83      -5.567 -12.219 -19.365  1.00 91.07           H  
ATOM    438 HG12 VAL B  83      -7.163 -12.878 -19.790  1.00 91.07           H  
ATOM    439 HG13 VAL B  83      -7.012 -11.186 -19.258  1.00 91.07           H  
ATOM    440 HG21 VAL B  83      -8.872 -13.269 -17.944  1.00 90.62           H  
ATOM    441 HG22 VAL B  83      -8.441 -12.859 -16.266  1.00 90.62           H  
ATOM    442 HG23 VAL B  83      -8.687 -11.565 -17.463  1.00 90.62           H  
ATOM    443  N   ILE B  84      -3.821 -13.617 -17.143  1.00 85.10           N  
ATOM    444  CA  ILE B  84      -2.397 -13.618 -17.490  1.00 84.70           C  
ATOM    445  C   ILE B  84      -1.836 -15.070 -17.492  1.00 90.96           C  
ATOM    446  O   ILE B  84      -1.113 -15.428 -18.422  1.00 91.55           O  
ATOM    447  CB  ILE B  84      -1.595 -12.698 -16.518  1.00 85.62           C  
ATOM    448  CG1 ILE B  84      -2.038 -11.223 -16.687  1.00 84.66           C  
ATOM    449  CG2 ILE B  84      -0.079 -12.831 -16.733  1.00 86.08           C  
ATOM    450  CD1 ILE B  84      -1.422 -10.237 -15.722  1.00 88.38           C  
ATOM    451  H   ILE B  84      -4.097 -13.177 -16.276  1.00 85.10           H  
ATOM    452  HA  ILE B  84      -2.280 -13.214 -18.496  1.00 84.70           H  
ATOM    453  HB  ILE B  84      -1.813 -13.024 -15.500  1.00 85.62           H  
ATOM    454 HG12 ILE B  84      -3.120 -11.182 -16.562  1.00 84.66           H  
ATOM    455 HG13 ILE B  84      -1.776 -10.909 -17.699  1.00 84.66           H  
ATOM    456 HG21 ILE B  84       0.220 -13.870 -16.593  1.00 86.08           H  
ATOM    457 HG22 ILE B  84       0.174 -12.514 -17.745  1.00 86.08           H  
ATOM    458 HG23 ILE B  84       0.445 -12.202 -16.013  1.00 86.08           H  
ATOM    459 HD11 ILE B  84      -1.668 -10.527 -14.701  1.00 88.38           H  
ATOM    460 HD12 ILE B  84      -0.339 -10.231 -15.848  1.00 88.38           H  
ATOM    461 HD13 ILE B  84      -1.815  -9.239 -15.921  1.00 88.38           H  
ATOM    462  N   ILE B  85      -2.180 -15.891 -16.485  1.00 88.67           N  
ATOM    463  CA  ILE B  85      -1.676 -17.267 -16.382  1.00 90.37           C  
ATOM    464  C   ILE B  85      -2.262 -18.147 -17.523  1.00 98.22           C  
ATOM    465  O   ILE B  85      -1.503 -18.877 -18.170  1.00 99.60           O  
ATOM    466  CB  ILE B  85      -1.993 -17.890 -14.980  1.00 92.96           C  
ATOM    467  CG1 ILE B  85      -1.298 -17.088 -13.852  1.00 91.47           C  
ATOM    468  CG2 ILE B  85      -1.574 -19.376 -14.915  1.00 95.28           C  
ATOM    469  CD1 ILE B  85      -1.654 -17.508 -12.413  1.00 98.38           C  
ATOM    470  H   ILE B  85      -2.811 -15.551 -15.773  1.00 88.67           H  
ATOM    471  HA  ILE B  85      -0.592 -17.236 -16.491  1.00 90.37           H  
ATOM    472  HB  ILE B  85      -3.071 -17.835 -14.834  1.00 92.96           H  
ATOM    473 HG12 ILE B  85      -1.571 -16.039 -13.970  1.00 91.47           H  
ATOM    474 HG13 ILE B  85      -0.222 -17.200 -13.974  1.00 91.47           H  
ATOM    475 HG21 ILE B  85      -2.088 -19.933 -15.698  1.00 95.28           H  
ATOM    476 HG22 ILE B  85      -0.497 -19.458 -15.058  1.00 95.28           H  
ATOM    477 HG23 ILE B  85      -1.844 -19.787 -13.941  1.00 95.28           H  
ATOM    478 HD11 ILE B  85      -2.729 -17.405 -12.260  1.00 98.38           H  
ATOM    479 HD12 ILE B  85      -1.362 -18.546 -12.254  1.00 98.38           H  
ATOM    480 HD13 ILE B  85      -1.125 -16.869 -11.707  1.00 98.38           H  
ATOM    481  N   ARG B  86      -3.584 -18.066 -17.770  1.00 95.94           N  
ATOM    482  CA  ARG B  86      -4.260 -18.940 -18.730  1.00 98.28           C  
ATOM    483  C   ARG B  86      -4.277 -18.404 -20.186  1.00103.67           C  
ATOM    484  O   ARG B  86      -4.569 -19.200 -21.084  1.00105.59           O  
ATOM    485  CB  ARG B  86      -5.629 -19.226 -18.415  1.00  0.00           C  
ATOM    486  CG  ARG B  86      -6.416 -20.155 -19.344  1.00  0.00           C  
ATOM    487  CD  ARG B  86      -7.861 -20.313 -18.873  1.00  0.00           C  
ATOM    488  NE  ARG B  86      -8.591 -21.207 -19.784  1.00  0.00           N  
ATOM    489  CZ  ARG B  86      -9.837 -21.576 -19.704  1.00  0.00           C  
ATOM    490  NH1 ARG B  86     -10.608 -21.167 -18.758  1.00  0.00           N  
ATOM    491  NH2 ARG B  86     -10.328 -22.371 -20.588  1.00  0.00           N1+
ATOM    492  H   ARG B  86      -4.129 -17.375 -17.275  1.00 95.94           H  
ATOM    493  HA  ARG B  86      -3.649 -19.841 -18.654  1.00 98.28           H  
ATOM    494  HB2 ARG B  86      -5.586 -19.631 -17.402  1.00  0.00           H  
ATOM    495  HB3 ARG B  86      -6.066 -18.225 -18.402  1.00  0.00           H  
ATOM    496  HG2 ARG B  86      -6.400 -19.734 -20.351  1.00  0.00           H  
ATOM    497  HG3 ARG B  86      -5.923 -21.129 -19.360  1.00  0.00           H  
ATOM    498  HD2 ARG B  86      -7.857 -20.726 -17.859  1.00  0.00           H  
ATOM    499  HD3 ARG B  86      -8.334 -19.326 -18.853  1.00  0.00           H  
ATOM    500  HE  ARG B  86      -8.069 -21.577 -20.555  1.00  0.00           H  
ATOM    501 HH11 ARG B  86     -11.562 -21.463 -18.717  1.00  0.00           H  
ATOM    502 HH12 ARG B  86     -10.220 -20.549 -18.074  1.00  0.00           H  
ATOM    503 HH21 ARG B  86      -9.749 -22.703 -21.332  1.00  0.00           H  
ATOM    504 HH22 ARG B  86     -11.285 -22.650 -20.520  1.00  0.00           H  
ATOM    505  N   TYR B  87      -4.003 -17.099 -20.439  1.00 98.79           N  
ATOM    506  CA  TYR B  87      -4.141 -16.608 -21.817  1.00 99.63           C  
ATOM    507  C   TYR B  87      -2.917 -15.814 -22.318  1.00103.33           C  
ATOM    508  O   TYR B  87      -2.503 -16.048 -23.457  1.00104.85           O  
ATOM    509  CB  TYR B  87      -5.385 -15.707 -21.946  1.00100.54           C  
ATOM    510  CG  TYR B  87      -6.683 -16.409 -21.597  1.00103.91           C  
ATOM    511  CD1 TYR B  87      -7.416 -17.090 -22.564  1.00108.29           C  
ATOM    512  CD2 TYR B  87      -7.173 -16.402 -20.292  1.00103.60           C  
ATOM    513  CE1 TYR B  87      -8.597 -17.757 -22.242  1.00110.08           C  
ATOM    514  CE2 TYR B  87      -8.347 -17.075 -19.957  1.00105.44           C  
ATOM    515  CZ  TYR B  87      -9.058 -17.744 -20.936  1.00115.19           C  
ATOM    516  OH  TYR B  87     -10.224 -18.392 -20.607  1.00118.43           O  
ATOM    517  H   TYR B  87      -3.710 -16.479 -19.699  1.00 98.79           H  
ATOM    518  HA  TYR B  87      -4.235 -17.502 -22.433  1.00 99.63           H  
ATOM    519  HB2 TYR B  87      -5.451 -15.357 -22.976  1.00100.54           H  
ATOM    520  HB3 TYR B  87      -5.264 -14.853 -21.280  1.00100.54           H  
ATOM    521  HD1 TYR B  87      -7.062 -17.102 -23.584  1.00108.29           H  
ATOM    522  HD2 TYR B  87      -6.631 -15.868 -19.526  1.00103.60           H  
ATOM    523  HE1 TYR B  87      -9.149 -18.283 -23.006  1.00110.08           H  
ATOM    524  HE2 TYR B  87      -8.700 -17.072 -18.937  1.00105.44           H  
ATOM    525  HH  TYR B  87     -10.664 -18.834 -21.338  1.00118.43           H  
ATOM    526  N   THR B  88      -2.379 -14.858 -21.531  1.00 97.49           N  
ATOM    527  CA  THR B  88      -1.287 -14.011 -22.029  1.00 96.46           C  
ATOM    528  C   THR B  88       0.085 -14.705 -21.879  1.00101.60           C  
ATOM    529  O   THR B  88       0.992 -14.398 -22.655  1.00101.76           O  
ATOM    530  CB  THR B  88      -1.260 -12.648 -21.319  1.00100.37           C  
ATOM    531  OG1 THR B  88      -0.721 -12.776 -20.007  1.00 99.00           O  
ATOM    532  CG2 THR B  88      -2.623 -11.946 -21.313  1.00 97.29           C  
ATOM    533  H   THR B  88      -2.729 -14.724 -20.595  1.00 97.49           H  
ATOM    534  HA  THR B  88      -1.478 -13.848 -23.089  1.00 96.46           H  
ATOM    535  HB  THR B  88      -0.600 -12.003 -21.899  1.00100.37           H  
ATOM    536 HG21 THR B  88      -2.977 -11.831 -22.337  1.00 97.29           H  
ATOM    537 HG22 THR B  88      -3.336 -12.544 -20.746  1.00 97.29           H  
ATOM    538 HG23 THR B  88      -2.524 -10.963 -20.851  1.00 97.29           H  
ATOM    539  HG1 THR B  88      -0.678 -11.897 -19.625  1.00 99.00           H  
ATOM    540  N   LYS B  89       0.229 -15.636 -20.900  1.00 98.93           N  
ATOM    541  CA  LYS B  89       1.491 -16.350 -20.582  1.00 99.58           C  
ATOM    542  C   LYS B  89       2.692 -15.462 -20.160  1.00102.42           C  
ATOM    543  O   LYS B  89       3.823 -15.962 -20.199  1.00102.22           O  
ATOM    544  CB  LYS B  89       1.825 -17.357 -21.720  1.00  0.00           C  
ATOM    545  CG  LYS B  89       1.325 -18.786 -21.477  1.00  0.00           C  
ATOM    546  CD  LYS B  89      -0.197 -18.904 -21.332  1.00  0.00           C  
ATOM    547  CE  LYS B  89      -0.550 -20.383 -21.135  1.00  0.00           C  
ATOM    548  NZ  LYS B  89      -1.877 -20.539 -20.503  1.00  0.00           N1+
ATOM    549  H   LYS B  89      -0.566 -15.787 -20.297  1.00 98.93           H  
ATOM    550  HA  LYS B  89       1.304 -16.933 -19.680  1.00 99.58           H  
ATOM    551  HB2 LYS B  89       1.422 -17.005 -22.670  1.00  0.00           H  
ATOM    552  HB3 LYS B  89       2.904 -17.433 -21.856  1.00  0.00           H  
ATOM    553  HG2 LYS B  89       1.647 -19.407 -22.315  1.00  0.00           H  
ATOM    554  HG3 LYS B  89       1.798 -19.169 -20.571  1.00  0.00           H  
ATOM    555  HD2 LYS B  89      -0.512 -18.327 -20.464  1.00  0.00           H  
ATOM    556  HD3 LYS B  89      -0.693 -18.515 -22.224  1.00  0.00           H  
ATOM    557  HE2 LYS B  89      -0.518 -20.892 -22.104  1.00  0.00           H  
ATOM    558  HE3 LYS B  89       0.207 -20.833 -20.489  1.00  0.00           H  
ATOM    559  HZ1 LYS B  89      -1.854 -20.061 -19.601  1.00  0.00           H  
ATOM    560  HZ2 LYS B  89      -2.614 -20.134 -21.074  1.00  0.00           H  
ATOM    561  HZ3 LYS B  89      -2.087 -21.514 -20.348  1.00  0.00           H  
ATOM    562  N   MET B  90       2.445 -14.204 -19.816  1.00 97.73           N  
ATOM    563  CA  MET B  90       3.456 -13.246 -19.293  1.00 96.30           C  
ATOM    564  C   MET B  90       4.832 -13.188 -20.012  1.00 99.89           C  
ATOM    565  O   MET B  90       5.845 -12.864 -19.393  1.00 99.07           O  
ATOM    566  CB  MET B  90       3.558 -13.315 -17.758  1.00 97.75           C  
ATOM    567  CG  MET B  90       4.125 -14.622 -17.201  1.00102.81           C  
ATOM    568  SD  MET B  90       4.240 -14.612 -15.392  1.00106.10           S  
ATOM    569  CE  MET B  90       4.753 -16.325 -15.106  1.00104.79           C  
ATOM    570  H   MET B  90       1.488 -13.884 -19.808  1.00 97.73           H  
ATOM    571  HA  MET B  90       3.030 -12.266 -19.490  1.00 96.30           H  
ATOM    572  HB2 MET B  90       2.565 -13.169 -17.335  1.00 97.75           H  
ATOM    573  HB3 MET B  90       4.178 -12.490 -17.407  1.00 97.75           H  
ATOM    574  HG2 MET B  90       5.119 -14.790 -17.615  1.00102.81           H  
ATOM    575  HG3 MET B  90       3.480 -15.448 -17.498  1.00102.81           H  
ATOM    576  HE1 MET B  90       3.996 -17.005 -15.496  1.00104.79           H  
ATOM    577  HE2 MET B  90       5.703 -16.513 -15.607  1.00104.79           H  
ATOM    578  HE3 MET B  90       4.869 -16.492 -14.034  1.00104.79           H  
ATOM    579  N   LYS B  91       4.830 -13.410 -21.320  1.00 96.49           N  
ATOM    580  CA  LYS B  91       6.053 -13.421 -22.161  1.00 96.14           C  
ATOM    581  C   LYS B  91       6.742 -12.042 -22.270  1.00 96.62           C  
ATOM    582  O   LYS B  91       7.962 -11.923 -22.396  1.00 96.30           O  
ATOM    583  CB  LYS B  91       5.671 -13.946 -23.562  1.00100.43           C  
ATOM    584  CG  LYS B  91       4.956 -15.317 -23.537  1.00113.29           C  
ATOM    585  CD  LYS B  91       4.594 -15.836 -24.939  1.00123.40           C  
ATOM    586  CE  LYS B  91       3.489 -15.037 -25.654  1.00131.90           C  
ATOM    587  NZ  LYS B  91       2.131 -15.285 -25.091  1.00139.57           N1+
ATOM    588  H   LYS B  91       3.975 -13.703 -21.773  1.00 96.49           H  
ATOM    589  HA  LYS B  91       6.784 -14.098 -21.712  1.00 96.14           H  
ATOM    590  HB2 LYS B  91       6.582 -14.038 -24.156  1.00100.43           H  
ATOM    591  HB3 LYS B  91       5.023 -13.215 -24.046  1.00100.43           H  
ATOM    592  HG2 LYS B  91       4.040 -15.257 -22.950  1.00113.29           H  
ATOM    593  HG3 LYS B  91       5.618 -16.041 -23.060  1.00113.29           H  
ATOM    594  HD2 LYS B  91       4.287 -16.881 -24.858  1.00123.40           H  
ATOM    595  HD3 LYS B  91       5.495 -15.813 -25.555  1.00123.40           H  
ATOM    596  HE2 LYS B  91       3.497 -15.330 -26.708  1.00131.90           H  
ATOM    597  HE3 LYS B  91       3.733 -13.971 -25.609  1.00131.90           H  
ATOM    598  HZ1 LYS B  91       1.896 -16.266 -25.149  1.00139.57           H  
ATOM    599  HZ2 LYS B  91       2.055 -14.991 -24.119  1.00139.57           H  
ATOM    600  HZ3 LYS B  91       1.431 -14.765 -25.607  1.00139.57           H  
ATOM    601  N   THR B  92       5.895 -10.987 -22.231  1.00 90.43           N  
ATOM    602  CA  THR B  92       6.297  -9.579 -22.346  1.00 88.13           C  
ATOM    603  C   THR B  92       6.571  -8.992 -20.956  1.00 88.52           C  
ATOM    604  O   THR B  92       6.021  -9.475 -19.965  1.00 87.59           O  
ATOM    605  CB  THR B  92       5.207  -8.755 -23.076  1.00 94.19           C  
ATOM    606  OG1 THR B  92       3.999  -8.761 -22.312  1.00 91.86           O  
ATOM    607  CG2 THR B  92       4.936  -9.249 -24.493  1.00 94.66           C  
ATOM    608  H   THR B  92       4.912 -11.185 -22.130  1.00 90.43           H  
ATOM    609  HA  THR B  92       7.211  -9.527 -22.935  1.00 88.13           H  
ATOM    610  HB  THR B  92       5.587  -7.738 -23.168  1.00 94.19           H  
ATOM    611 HG21 THR B  92       5.863  -9.230 -25.067  1.00 94.66           H  
ATOM    612 HG22 THR B  92       4.554 -10.269 -24.455  1.00 94.66           H  
ATOM    613 HG23 THR B  92       4.199  -8.602 -24.968  1.00 94.66           H  
ATOM    614  HG1 THR B  92       3.359  -8.211 -22.774  1.00 91.86           H  
ATOM    615  N   ALA B  93       7.394  -7.929 -20.896  1.00 82.76           N  
ATOM    616  CA  ALA B  93       7.750  -7.226 -19.659  1.00 80.29           C  
ATOM    617  C   ALA B  93       6.535  -6.520 -19.051  1.00 82.14           C  
ATOM    618  O   ALA B  93       6.425  -6.445 -17.824  1.00 81.14           O  
ATOM    619  CB  ALA B  93       8.849  -6.216 -19.939  1.00 80.54           C  
ATOM    620  H   ALA B  93       7.795  -7.593 -21.760  1.00 82.76           H  
ATOM    621  HA  ALA B  93       8.105  -7.965 -18.943  1.00 80.29           H  
ATOM    622  HB1 ALA B  93       9.719  -6.729 -20.346  1.00 80.54           H  
ATOM    623  HB2 ALA B  93       8.493  -5.477 -20.657  1.00 80.54           H  
ATOM    624  HB3 ALA B  93       9.127  -5.716 -19.010  1.00 80.54           H  
ATOM    625  N   THR B  94       5.621  -6.022 -19.909  1.00 77.99           N  
ATOM    626  CA  THR B  94       4.396  -5.310 -19.534  1.00 76.74           C  
ATOM    627  C   THR B  94       3.539  -6.194 -18.607  1.00 78.64           C  
ATOM    628  O   THR B  94       3.284  -5.802 -17.467  1.00 77.23           O  
ATOM    629  CB  THR B  94       3.624  -4.903 -20.804  1.00 89.80           C  
ATOM    630  OG1 THR B  94       4.489  -4.158 -21.669  1.00 91.87           O  
ATOM    631  CG2 THR B  94       2.363  -4.100 -20.499  1.00 89.04           C  
ATOM    632  H   THR B  94       5.795  -6.150 -20.896  1.00 77.99           H  
ATOM    633  HA  THR B  94       4.646  -4.401 -18.985  1.00 76.74           H  
ATOM    634  HB  THR B  94       3.299  -5.818 -21.298  1.00 89.80           H  
ATOM    635 HG21 THR B  94       1.710  -4.683 -19.846  1.00 89.04           H  
ATOM    636 HG22 THR B  94       2.634  -3.170 -20.003  1.00 89.04           H  
ATOM    637 HG23 THR B  94       1.839  -3.876 -21.428  1.00 89.04           H  
ATOM    638  HG1 THR B  94       3.994  -3.946 -22.464  1.00 91.87           H  
ATOM    639  N   ASN B  95       3.162  -7.403 -19.082  1.00 74.76           N  
ATOM    640  CA  ASN B  95       2.347  -8.384 -18.354  1.00 74.00           C  
ATOM    641  C   ASN B  95       3.016  -8.857 -17.061  1.00 74.74           C  
ATOM    642  O   ASN B  95       2.310  -9.174 -16.105  1.00 73.30           O  
ATOM    643  CB  ASN B  95       2.062  -9.597 -19.232  1.00 78.09           C  
ATOM    644  CG  ASN B  95       1.187  -9.329 -20.427  1.00108.32           C  
ATOM    645  OD1 ASN B  95       0.410  -8.364 -20.473  1.00104.99           O  
ATOM    646  ND2 ASN B  95       1.218 -10.251 -21.377  1.00102.46           N  
ATOM    647  H   ASN B  95       3.465  -7.652 -20.014  1.00 74.76           H  
ATOM    648  HA  ASN B  95       1.417  -7.879 -18.093  1.00 74.00           H  
ATOM    649  HB2 ASN B  95       1.572 -10.350 -18.616  1.00 78.09           H  
ATOM    650  HB3 ASN B  95       3.015  -9.984 -19.590  1.00 78.09           H  
ATOM    651 HD21 ASN B  95       0.595 -10.180 -22.169  1.00102.46           H  
ATOM    652 HD22 ASN B  95       1.864 -11.025 -21.308  1.00102.46           H  
ATOM    653  N   ILE B  96       4.364  -8.916 -17.038  1.00 70.44           N  
ATOM    654  CA  ILE B  96       5.135  -9.310 -15.856  1.00 69.20           C  
ATOM    655  C   ILE B  96       4.818  -8.304 -14.726  1.00 71.68           C  
ATOM    656  O   ILE B  96       4.456  -8.729 -13.629  1.00 71.08           O  
ATOM    657  CB  ILE B  96       6.651  -9.414 -16.176  1.00 72.18           C  
ATOM    658  CG1 ILE B  96       6.902 -10.601 -17.139  1.00 73.60           C  
ATOM    659  CG2 ILE B  96       7.470  -9.589 -14.887  1.00 72.91           C  
ATOM    660  CD1 ILE B  96       8.305 -10.739 -17.692  1.00 78.94           C  
ATOM    661  H   ILE B  96       4.867  -8.677 -17.880  1.00 70.44           H  
ATOM    662  HA  ILE B  96       4.848 -10.308 -15.527  1.00 69.20           H  
ATOM    663  HB  ILE B  96       6.971  -8.488 -16.656  1.00 72.18           H  
ATOM    664 HG12 ILE B  96       6.222 -10.491 -17.983  1.00 73.60           H  
ATOM    665 HG13 ILE B  96       6.667 -11.517 -16.601  1.00 73.60           H  
ATOM    666 HG21 ILE B  96       7.293  -8.741 -14.225  1.00 72.91           H  
ATOM    667 HG22 ILE B  96       7.169 -10.508 -14.388  1.00 72.91           H  
ATOM    668 HG23 ILE B  96       8.531  -9.640 -15.136  1.00 72.91           H  
ATOM    669 HD11 ILE B  96       8.569  -9.834 -18.237  1.00 78.94           H  
ATOM    670 HD12 ILE B  96       9.006 -10.887 -16.871  1.00 78.94           H  
ATOM    671 HD13 ILE B  96       8.348 -11.596 -18.365  1.00 78.94           H  
ATOM    672  N   TYR B  97       4.850  -6.989 -15.027  1.00 67.52           N  
ATOM    673  CA  TYR B  97       4.492  -5.963 -14.050  1.00 66.35           C  
ATOM    674  C   TYR B  97       3.043  -6.112 -13.590  1.00 69.25           C  
ATOM    675  O   TYR B  97       2.789  -6.119 -12.382  1.00 68.00           O  
ATOM    676  CB  TYR B  97       4.701  -4.552 -14.611  1.00 67.69           C  
ATOM    677  CG  TYR B  97       6.131  -4.067 -14.616  1.00 70.12           C  
ATOM    678  CD1 TYR B  97       6.736  -3.607 -13.446  1.00 71.37           C  
ATOM    679  CD2 TYR B  97       6.827  -3.912 -15.811  1.00 71.86           C  
ATOM    680  CE1 TYR B  97       8.033  -3.099 -13.455  1.00 72.64           C  
ATOM    681  CE2 TYR B  97       8.124  -3.399 -15.832  1.00 73.12           C  
ATOM    682  CZ  TYR B  97       8.722  -2.987 -14.652  1.00 81.06           C  
ATOM    683  OH  TYR B  97       9.998  -2.472 -14.674  1.00 82.46           O  
ATOM    684  H   TYR B  97       5.130  -6.704 -15.954  1.00 67.52           H  
ATOM    685  HA  TYR B  97       5.152  -6.105 -13.194  1.00 66.35           H  
ATOM    686  HB2 TYR B  97       4.111  -3.860 -14.008  1.00 67.69           H  
ATOM    687  HB3 TYR B  97       4.337  -4.541 -15.637  1.00 67.69           H  
ATOM    688  HD1 TYR B  97       6.187  -3.642 -12.518  1.00 71.37           H  
ATOM    689  HD2 TYR B  97       6.353  -4.191 -16.740  1.00 71.86           H  
ATOM    690  HE1 TYR B  97       8.501  -2.792 -12.530  1.00 72.64           H  
ATOM    691  HE2 TYR B  97       8.662  -3.324 -16.767  1.00 73.12           H  
ATOM    692  HH  TYR B  97      10.405  -2.432 -15.542  1.00 82.46           H  
ATOM    693  N   ILE B  98       2.102  -6.256 -14.562  1.00 65.99           N  
ATOM    694  CA  ILE B  98       0.648  -6.372 -14.341  1.00 65.32           C  
ATOM    695  C   ILE B  98       0.354  -7.544 -13.399  1.00 68.17           C  
ATOM    696  O   ILE B  98      -0.474  -7.389 -12.498  1.00 67.58           O  
ATOM    697  CB  ILE B  98      -0.119  -6.534 -15.688  1.00 69.31           C  
ATOM    698  CG1 ILE B  98       0.248  -5.398 -16.673  1.00 70.18           C  
ATOM    699  CG2 ILE B  98      -1.630  -6.570 -15.453  1.00 69.61           C  
ATOM    700  CD1 ILE B  98      -0.301  -5.561 -18.134  1.00 83.40           C  
ATOM    701  H   ILE B  98       2.428  -6.286 -15.517  1.00 65.99           H  
ATOM    702  HA  ILE B  98       0.298  -5.449 -13.879  1.00 65.32           H  
ATOM    703  HB  ILE B  98       0.183  -7.481 -16.133  1.00 69.31           H  
ATOM    704 HG12 ILE B  98       1.335  -5.341 -16.727  1.00 70.18           H  
ATOM    705 HG13 ILE B  98      -0.146  -4.465 -16.270  1.00 70.18           H  
ATOM    706 HG21 ILE B  98      -1.874  -7.392 -14.778  1.00 69.61           H  
ATOM    707 HG22 ILE B  98      -1.954  -5.629 -15.006  1.00 69.61           H  
ATOM    708 HG23 ILE B  98      -2.143  -6.717 -16.403  1.00 69.61           H  
ATOM    709 HD11 ILE B  98       0.079  -6.488 -18.561  1.00 83.40           H  
ATOM    710 HD12 ILE B  98      -1.389  -5.585 -18.112  1.00 83.40           H  
ATOM    711 HD13 ILE B  98       0.030  -4.718 -18.740  1.00 83.40           H  
ATOM    712  N   PHE B  99       1.050  -8.686 -13.578  1.00 64.49           N  
ATOM    713  CA  PHE B  99       0.867  -9.870 -12.742  1.00 64.52           C  
ATOM    714  C   PHE B  99       1.345  -9.613 -11.314  1.00 66.99           C  
ATOM    715  O   PHE B  99       0.597  -9.878 -10.371  1.00 65.65           O  
ATOM    716  CB  PHE B  99       1.609 -11.083 -13.335  1.00 67.83           C  
ATOM    717  CG  PHE B  99       1.456 -12.358 -12.533  1.00 70.61           C  
ATOM    718  CD1 PHE B  99       0.343 -13.175 -12.701  1.00 74.96           C  
ATOM    719  CD2 PHE B  99       2.433 -12.752 -11.627  1.00 73.00           C  
ATOM    720  CE1 PHE B  99       0.192 -14.345 -11.948  1.00 76.44           C  
ATOM    721  CE2 PHE B  99       2.278 -13.921 -10.870  1.00 76.68           C  
ATOM    722  CZ  PHE B  99       1.166 -14.714 -11.044  1.00 75.52           C  
ATOM    723  H   PHE B  99       1.730  -8.724 -14.324  1.00 64.49           H  
ATOM    724  HA  PHE B  99      -0.200 -10.092 -12.716  1.00 64.52           H  
ATOM    725  HB2 PHE B  99       2.671 -10.840 -13.392  1.00 67.83           H  
ATOM    726  HB3 PHE B  99       1.224 -11.263 -14.339  1.00 67.83           H  
ATOM    727  HD1 PHE B  99      -0.414 -12.904 -13.421  1.00 74.96           H  
ATOM    728  HD2 PHE B  99       3.322 -12.151 -11.506  1.00 73.00           H  
ATOM    729  HE1 PHE B  99      -0.686 -14.959 -12.076  1.00 76.44           H  
ATOM    730  HE2 PHE B  99       3.033 -14.200 -10.150  1.00 76.68           H  
ATOM    731  HZ  PHE B  99       1.055 -15.624 -10.473  1.00 75.52           H  
ATOM    732  N   ASN B 100       2.595  -9.120 -11.154  1.00 63.35           N  
ATOM    733  CA  ASN B 100       3.217  -8.883  -9.850  1.00 62.56           C  
ATOM    734  C   ASN B 100       2.460  -7.800  -9.061  1.00 66.57           C  
ATOM    735  O   ASN B 100       2.377  -7.909  -7.831  1.00 65.57           O  
ATOM    736  CB  ASN B 100       4.672  -8.505 -10.012  1.00 61.61           C  
ATOM    737  CG  ASN B 100       5.508  -9.629 -10.597  1.00 87.12           C  
ATOM    738  ND2 ASN B 100       5.531 -10.769 -10.104  1.00 81.49           N  
ATOM    739  OD1 ASN B 100       6.241  -9.333 -11.650  1.00 79.47           O  
ATOM    740  H   ASN B 100       3.130  -8.901 -11.982  1.00 63.35           H  
ATOM    741  HA  ASN B 100       3.164  -9.811  -9.279  1.00 62.56           H  
ATOM    742  HB2 ASN B 100       5.075  -8.243  -9.033  1.00 61.61           H  
ATOM    743  HB3 ASN B 100       4.737  -7.642 -10.676  1.00 61.61           H  
ATOM    744 HD21 ASN B 100       4.964 -10.982  -9.296  1.00 81.49           H  
ATOM    745 HD22 ASN B 100       6.118 -11.484 -10.510  1.00 81.49           H  
ATOM    746  N   LEU B 101       1.863  -6.803  -9.754  1.00 63.83           N  
ATOM    747  CA  LEU B 101       1.030  -5.789  -9.101  1.00 63.40           C  
ATOM    748  C   LEU B 101      -0.260  -6.435  -8.602  1.00 69.96           C  
ATOM    749  O   LEU B 101      -0.636  -6.229  -7.446  1.00 70.60           O  
ATOM    750  CB  LEU B 101       0.716  -4.606 -10.048  1.00 63.13           C  
ATOM    751  CG  LEU B 101      -0.163  -3.463  -9.476  1.00 66.87           C  
ATOM    752  CD1 LEU B 101       0.578  -2.665  -8.410  1.00 66.58           C  
ATOM    753  CD2 LEU B 101      -0.614  -2.515 -10.567  1.00 67.81           C  
ATOM    754  H   LEU B 101       1.996  -6.757 -10.754  1.00 63.83           H  
ATOM    755  HA  LEU B 101       1.584  -5.382  -8.256  1.00 63.40           H  
ATOM    756  HB2 LEU B 101       0.203  -5.010 -10.920  1.00 63.13           H  
ATOM    757  HB3 LEU B 101       1.665  -4.167 -10.355  1.00 63.13           H  
ATOM    758  HG  LEU B 101      -1.034  -3.941  -9.026  1.00 66.87           H  
ATOM    759 HD11 LEU B 101       0.900  -3.334  -7.611  1.00 66.58           H  
ATOM    760 HD12 LEU B 101       1.451  -2.187  -8.855  1.00 66.58           H  
ATOM    761 HD13 LEU B 101      -0.085  -1.902  -8.001  1.00 66.58           H  
ATOM    762 HD21 LEU B 101       0.257  -2.037 -11.017  1.00 67.81           H  
ATOM    763 HD22 LEU B 101      -1.159  -3.071 -11.330  1.00 67.81           H  
ATOM    764 HD23 LEU B 101      -1.265  -1.752 -10.138  1.00 67.81           H  
ATOM    765  N   ALA B 102      -0.924  -7.239  -9.474  1.00 67.14           N  
ATOM    766  CA  ALA B 102      -2.163  -7.953  -9.161  1.00 67.29           C  
ATOM    767  C   ALA B 102      -1.961  -8.923  -7.990  1.00 70.83           C  
ATOM    768  O   ALA B 102      -2.808  -8.978  -7.108  1.00 70.33           O  
ATOM    769  CB  ALA B 102      -2.656  -8.705 -10.381  1.00 69.16           C  
ATOM    770  H   ALA B 102      -0.536  -7.352 -10.401  1.00 67.14           H  
ATOM    771  HA  ALA B 102      -2.912  -7.218  -8.865  1.00 67.29           H  
ATOM    772  HB1 ALA B 102      -2.821  -8.005 -11.199  1.00 69.16           H  
ATOM    773  HB2 ALA B 102      -1.912  -9.445 -10.681  1.00 69.16           H  
ATOM    774  HB3 ALA B 102      -3.593  -9.211 -10.142  1.00 69.16           H  
ATOM    775  N   LEU B 103      -0.815  -9.639  -7.963  1.00 67.34           N  
ATOM    776  CA  LEU B 103      -0.452 -10.594  -6.910  1.00 66.97           C  
ATOM    777  C   LEU B 103      -0.232  -9.873  -5.574  1.00 68.42           C  
ATOM    778  O   LEU B 103      -0.690 -10.366  -4.544  1.00 67.97           O  
ATOM    779  CB  LEU B 103       0.817 -11.376  -7.320  1.00 67.75           C  
ATOM    780  CG  LEU B 103       1.349 -12.467  -6.372  1.00 72.81           C  
ATOM    781  CD1 LEU B 103       0.335 -13.582  -6.167  1.00 73.58           C  
ATOM    782  CD2 LEU B 103       2.628 -13.063  -6.915  1.00 76.34           C  
ATOM    783  H   LEU B 103      -0.161  -9.507  -8.722  1.00 67.34           H  
ATOM    784  HA  LEU B 103      -1.272 -11.300  -6.780  1.00 66.97           H  
ATOM    785  HB2 LEU B 103       1.616 -10.646  -7.451  1.00 67.75           H  
ATOM    786  HB3 LEU B 103       0.604 -11.855  -8.275  1.00 67.75           H  
ATOM    787  HG  LEU B 103       1.539 -11.987  -5.411  1.00 72.81           H  
ATOM    788 HD11 LEU B 103      -0.592 -13.163  -5.772  1.00 73.58           H  
ATOM    789 HD12 LEU B 103       0.134 -14.070  -7.121  1.00 73.58           H  
ATOM    790 HD13 LEU B 103       0.734 -14.311  -5.463  1.00 73.58           H  
ATOM    791 HD21 LEU B 103       2.427 -13.539  -7.875  1.00 76.34           H  
ATOM    792 HD22 LEU B 103       3.369 -12.274  -7.049  1.00 76.34           H  
ATOM    793 HD23 LEU B 103       3.009 -13.806  -6.214  1.00 76.34           H  
ATOM    794  N   ALA B 104       0.444  -8.703  -5.596  1.00 63.64           N  
ATOM    795  CA  ALA B 104       0.704  -7.899  -4.397  1.00 62.55           C  
ATOM    796  C   ALA B 104      -0.593  -7.318  -3.835  1.00 65.01           C  
ATOM    797  O   ALA B 104      -0.798  -7.353  -2.622  1.00 65.03           O  
ATOM    798  CB  ALA B 104       1.684  -6.777  -4.712  1.00 62.73           C  
ATOM    799  H   ALA B 104       0.787  -8.366  -6.484  1.00 63.64           H  
ATOM    800  HA  ALA B 104       1.144  -8.551  -3.642  1.00 62.55           H  
ATOM    801  HB1 ALA B 104       2.613  -7.202  -5.090  1.00 62.73           H  
ATOM    802  HB2 ALA B 104       1.254  -6.118  -5.466  1.00 62.73           H  
ATOM    803  HB3 ALA B 104       1.888  -6.206  -3.805  1.00 62.73           H  
ATOM    804  N   ASP B 105      -1.478  -6.821  -4.713  1.00 60.45           N  
ATOM    805  CA  ASP B 105      -2.764  -6.251  -4.317  1.00 60.17           C  
ATOM    806  C   ASP B 105      -3.746  -7.343  -3.867  1.00 64.06           C  
ATOM    807  O   ASP B 105      -4.668  -7.062  -3.098  1.00 63.19           O  
ATOM    808  CB  ASP B 105      -3.368  -5.445  -5.465  1.00 62.61           C  
ATOM    809  CG  ASP B 105      -2.579  -4.222  -5.894  1.00 77.16           C  
ATOM    810  OD1 ASP B 105      -1.999  -3.549  -5.013  1.00 78.48           O  
ATOM    811  OD2 ASP B 105      -2.638  -3.873  -7.092  1.00 82.42           O1-
ATOM    812  H   ASP B 105      -1.246  -6.842  -5.696  1.00 60.45           H  
ATOM    813  HA  ASP B 105      -2.583  -5.587  -3.472  1.00 60.17           H  
ATOM    814  HB2 ASP B 105      -4.359  -5.113  -5.156  1.00 62.61           H  
ATOM    815  HB3 ASP B 105      -3.460  -6.107  -6.326  1.00 62.61           H  
ATOM    816  N   ALA B 106      -3.559  -8.579  -4.349  1.00 61.34           N  
ATOM    817  CA  ALA B 106      -4.401  -9.703  -3.964  1.00 61.91           C  
ATOM    818  C   ALA B 106      -4.084 -10.162  -2.541  1.00 66.92           C  
ATOM    819  O   ALA B 106      -4.975 -10.630  -1.830  1.00 67.35           O  
ATOM    820  CB  ALA B 106      -4.215 -10.856  -4.935  1.00 63.51           C  
ATOM    821  H   ALA B 106      -2.805  -8.737  -5.003  1.00 61.34           H  
ATOM    822  HA  ALA B 106      -5.439  -9.374  -3.994  1.00 61.91           H  
ATOM    823  HB1 ALA B 106      -4.466 -10.525  -5.941  1.00 63.51           H  
ATOM    824  HB2 ALA B 106      -3.179 -11.189  -4.909  1.00 63.51           H  
ATOM    825  HB3 ALA B 106      -4.869 -11.679  -4.649  1.00 63.51           H  
ATOM    826  N   LEU B 107      -2.809 -10.035  -2.131  1.00 63.12           N  
ATOM    827  CA  LEU B 107      -2.338 -10.474  -0.823  1.00 62.94           C  
ATOM    828  C   LEU B 107      -2.486  -9.380   0.223  1.00 66.93           C  
ATOM    829  O   LEU B 107      -2.457  -9.697   1.413  1.00 67.28           O  
ATOM    830  CB  LEU B 107      -0.872 -10.922  -0.897  1.00 63.10           C  
ATOM    831  CG  LEU B 107      -0.602 -12.179  -1.732  1.00 68.37           C  
ATOM    832  CD1 LEU B 107       0.854 -12.312  -2.070  1.00 68.62           C  
ATOM    833  CD2 LEU B 107      -1.149 -13.425  -1.063  1.00 71.87           C  
ATOM    834  H   LEU B 107      -2.144  -9.613  -2.761  1.00 63.12           H  
ATOM    835  HA  LEU B 107      -2.958 -11.321  -0.521  1.00 62.94           H  
ATOM    836  HB2 LEU B 107      -0.526 -11.114   0.118  1.00 63.10           H  
ATOM    837  HB3 LEU B 107      -0.296 -10.103  -1.329  1.00 63.10           H  
ATOM    838  HG  LEU B 107      -1.139 -12.064  -2.674  1.00 68.37           H  
ATOM    839 HD11 LEU B 107       1.187 -11.421  -2.598  1.00 68.62           H  
ATOM    840 HD12 LEU B 107       1.430 -12.429  -1.152  1.00 68.62           H  
ATOM    841 HD13 LEU B 107       1.002 -13.187  -2.704  1.00 68.62           H  
ATOM    842 HD21 LEU B 107      -0.640 -13.581  -0.112  1.00 71.87           H  
ATOM    843 HD22 LEU B 107      -2.218 -13.304  -0.887  1.00 71.87           H  
ATOM    844 HD23 LEU B 107      -0.984 -14.288  -1.710  1.00 71.87           H  
ATOM    845  N   VAL B 108      -2.650  -8.103  -0.190  1.00 62.91           N  
ATOM    846  CA  VAL B 108      -2.832  -7.030   0.794  1.00 62.67           C  
ATOM    847  C   VAL B 108      -4.277  -7.026   1.268  1.00 67.17           C  
ATOM    848  O   VAL B 108      -4.509  -6.752   2.442  1.00 66.57           O  
ATOM    849  CB  VAL B 108      -2.416  -5.614   0.340  1.00 66.16           C  
ATOM    850  CG1 VAL B 108      -0.911  -5.470   0.257  1.00 66.17           C  
ATOM    851  CG2 VAL B 108      -3.078  -5.208  -0.957  1.00 65.73           C  
ATOM    852  H   VAL B 108      -2.647  -7.888  -1.178  1.00 62.91           H  
ATOM    853  HA  VAL B 108      -2.143  -7.264   1.605  1.00 62.67           H  
ATOM    854  HB  VAL B 108      -2.774  -4.925   1.108  1.00 66.16           H  
ATOM    855 HG11 VAL B 108      -0.468  -5.717   1.222  1.00 66.17           H  
ATOM    856 HG12 VAL B 108      -0.524  -6.147  -0.505  1.00 66.17           H  
ATOM    857 HG13 VAL B 108      -0.658  -4.443  -0.007  1.00 66.17           H  
ATOM    858 HG21 VAL B 108      -2.749  -5.872  -1.757  1.00 65.73           H  
ATOM    859 HG22 VAL B 108      -4.161  -5.277  -0.851  1.00 65.73           H  
ATOM    860 HG23 VAL B 108      -2.803  -4.182  -1.202  1.00 65.73           H  
ATOM    861  N   THR B 109      -5.247  -7.368   0.377  1.00 64.36           N  
ATOM    862  CA  THR B 109      -6.672  -7.404   0.741  1.00 64.36           C  
ATOM    863  C   THR B 109      -6.944  -8.587   1.673  1.00 67.56           C  
ATOM    864  O   THR B 109      -7.905  -8.545   2.428  1.00 67.62           O  
ATOM    865  CB  THR B 109      -7.570  -7.468  -0.503  1.00 75.63           C  
ATOM    866  OG1 THR B 109      -7.285  -8.660  -1.228  1.00 78.92           O  
ATOM    867  CG2 THR B 109      -7.421  -6.237  -1.411  1.00 74.25           C  
ATOM    868  H   THR B 109      -4.979  -7.606  -0.566  1.00 64.36           H  
ATOM    869  HA  THR B 109      -6.914  -6.478   1.262  1.00 64.36           H  
ATOM    870  HB  THR B 109      -8.606  -7.472  -0.163  1.00 75.63           H  
ATOM    871 HG21 THR B 109      -7.651  -5.336  -0.841  1.00 74.25           H  
ATOM    872 HG22 THR B 109      -6.398  -6.182  -1.781  1.00 74.25           H  
ATOM    873 HG23 THR B 109      -8.108  -6.322  -2.252  1.00 74.25           H  
ATOM    874  HG1 THR B 109      -6.367  -8.614  -1.508  1.00 78.92           H  
ATOM    875  N   THR B 110      -6.071  -9.614   1.655  1.00 63.37           N  
ATOM    876  CA  THR B 110      -6.147 -10.810   2.496  1.00 63.36           C  
ATOM    877  C   THR B 110      -6.095 -10.410   3.990  1.00 66.34           C  
ATOM    878  O   THR B 110      -6.777 -11.019   4.814  1.00 66.38           O  
ATOM    879  CB  THR B 110      -4.990 -11.757   2.116  1.00 72.41           C  
ATOM    880  OG1 THR B 110      -5.101 -12.090   0.733  1.00 71.94           O  
ATOM    881  CG2 THR B 110      -4.959 -13.032   2.947  1.00 73.55           C  
ATOM    882  H   THR B 110      -5.300  -9.553   1.006  1.00 63.37           H  
ATOM    883  HA  THR B 110      -7.090 -11.331   2.334  1.00 63.36           H  
ATOM    884  HB  THR B 110      -4.059 -11.228   2.321  1.00 72.41           H  
ATOM    885 HG21 THR B 110      -4.883 -12.776   4.003  1.00 73.55           H  
ATOM    886 HG22 THR B 110      -5.875 -13.599   2.775  1.00 73.55           H  
ATOM    887 HG23 THR B 110      -4.099 -13.634   2.655  1.00 73.55           H  
ATOM    888  HG1 THR B 110      -5.081 -11.269   0.234  1.00 71.94           H  
ATOM    889  N   THR B 111      -5.306  -9.375   4.318  1.00 62.04           N  
ATOM    890  CA  THR B 111      -5.131  -8.887   5.693  1.00 61.35           C  
ATOM    891  C   THR B 111      -6.334  -8.051   6.161  1.00 64.07           C  
ATOM    892  O   THR B 111      -6.571  -7.944   7.359  1.00 62.95           O  
ATOM    893  CB  THR B 111      -3.833  -8.027   5.802  1.00 65.48           C  
ATOM    894  OG1 THR B 111      -3.964  -6.803   5.067  1.00 59.99           O  
ATOM    895  CG2 THR B 111      -2.576  -8.780   5.378  1.00 63.38           C  
ATOM    896  H   THR B 111      -4.806  -8.906   3.578  1.00 62.04           H  
ATOM    897  HA  THR B 111      -5.049  -9.763   6.336  1.00 61.35           H  
ATOM    898  HB  THR B 111      -3.711  -7.793   6.859  1.00 65.48           H  
ATOM    899 HG21 THR B 111      -2.481  -9.690   5.969  1.00 63.38           H  
ATOM    900 HG22 THR B 111      -2.647  -9.040   4.322  1.00 63.38           H  
ATOM    901 HG23 THR B 111      -1.703  -8.148   5.538  1.00 63.38           H  
ATOM    902  HG1 THR B 111      -4.070  -7.031   4.140  1.00 59.99           H  
ATOM    903  N   MET B 112      -7.077  -7.466   5.211  1.00 61.13           N  
ATOM    904  CA  MET B 112      -8.169  -6.518   5.429  1.00 61.22           C  
ATOM    905  C   MET B 112      -9.218  -7.042   6.486  1.00 66.05           C  
ATOM    906  O   MET B 112      -9.486  -6.279   7.430  1.00 65.22           O  
ATOM    907  CB  MET B 112      -8.865  -6.203   4.097  1.00 63.45           C  
ATOM    908  CG  MET B 112      -9.709  -4.980   4.147  1.00 67.09           C  
ATOM    909  SD  MET B 112     -10.310  -4.464   2.529  1.00 71.43           S  
ATOM    910  CE  MET B 112     -11.060  -2.965   3.007  1.00 68.38           C  
ATOM    911  H   MET B 112      -6.863  -7.702   4.252  1.00 61.13           H  
ATOM    912  HA  MET B 112      -7.731  -5.606   5.836  1.00 61.22           H  
ATOM    913  HB2 MET B 112      -9.499  -7.049   3.831  1.00 63.45           H  
ATOM    914  HB3 MET B 112      -8.102  -6.065   3.332  1.00 63.45           H  
ATOM    915  HG2 MET B 112      -9.118  -4.169   4.572  1.00 67.09           H  
ATOM    916  HG3 MET B 112     -10.569  -5.177   4.788  1.00 67.09           H  
ATOM    917  HE1 MET B 112     -11.841  -3.166   3.741  1.00 68.38           H  
ATOM    918  HE2 MET B 112     -10.309  -2.307   3.446  1.00 68.38           H  
ATOM    919  HE3 MET B 112     -11.499  -2.484   2.133  1.00 68.38           H  
ATOM    920  N   PRO B 113      -9.781  -8.298   6.416  1.00 63.20           N  
ATOM    921  CA  PRO B 113     -10.757  -8.720   7.446  1.00 63.67           C  
ATOM    922  C   PRO B 113     -10.223  -8.610   8.879  1.00 68.02           C  
ATOM    923  O   PRO B 113     -11.024  -8.404   9.790  1.00 68.71           O  
ATOM    924  CB  PRO B 113     -11.022 -10.187   7.106  1.00 66.01           C  
ATOM    925  CG  PRO B 113     -10.735 -10.296   5.686  1.00 69.95           C  
ATOM    926  CD  PRO B 113      -9.609  -9.353   5.399  1.00 64.72           C  
ATOM    927  HA  PRO B 113     -11.640  -8.082   7.428  1.00 63.67           H  
ATOM    928  HB2 PRO B 113     -12.059 -10.447   7.310  1.00 66.01           H  
ATOM    929  HB3 PRO B 113     -10.361 -10.839   7.680  1.00 66.01           H  
ATOM    930  HG2 PRO B 113     -11.616 -10.019   5.103  1.00 69.95           H  
ATOM    931  HG3 PRO B 113     -10.445 -11.317   5.439  1.00 69.95           H  
ATOM    932  HD2 PRO B 113      -8.646  -9.851   5.511  1.00 64.72           H  
ATOM    933  HD3 PRO B 113      -9.692  -8.944   4.393  1.00 64.72           H  
ATOM    934  N   PHE B 114      -8.885  -8.742   9.078  1.00 63.23           N  
ATOM    935  CA  PHE B 114      -8.263  -8.639  10.401  1.00 62.65           C  
ATOM    936  C   PHE B 114      -8.415  -7.220  10.941  1.00 65.97           C  
ATOM    937  O   PHE B 114      -8.757  -7.068  12.105  1.00 65.52           O  
ATOM    938  CB  PHE B 114      -6.782  -9.052  10.372  1.00 64.28           C  
ATOM    939  CG  PHE B 114      -6.544 -10.504  10.021  1.00 66.31           C  
ATOM    940  CD1 PHE B 114      -6.418 -10.910   8.696  1.00 68.98           C  
ATOM    941  CD2 PHE B 114      -6.413 -11.462  11.019  1.00 69.10           C  
ATOM    942  CE1 PHE B 114      -6.189 -12.252   8.375  1.00 70.48           C  
ATOM    943  CE2 PHE B 114      -6.197 -12.806  10.698  1.00 72.55           C  
ATOM    944  CZ  PHE B 114      -6.077 -13.190   9.378  1.00 70.30           C  
ATOM    945  H   PHE B 114      -8.292  -8.920   8.279  1.00 63.23           H  
ATOM    946  HA  PHE B 114      -8.778  -9.332  11.066  1.00 62.65           H  
ATOM    947  HB2 PHE B 114      -6.356  -8.864  11.357  1.00 64.28           H  
ATOM    948  HB3 PHE B 114      -6.272  -8.435   9.631  1.00 64.28           H  
ATOM    949  HD1 PHE B 114      -6.497 -10.178   7.906  1.00 68.98           H  
ATOM    950  HD2 PHE B 114      -6.476 -11.165  12.056  1.00 69.10           H  
ATOM    951  HE1 PHE B 114      -6.100 -12.554   7.341  1.00 70.48           H  
ATOM    952  HE2 PHE B 114      -6.124 -13.543  11.482  1.00 72.55           H  
ATOM    953  HZ  PHE B 114      -5.894 -14.226   9.131  1.00 70.30           H  
ATOM    954  N   GLN B 115      -8.226  -6.187  10.086  1.00 62.84           N  
ATOM    955  CA  GLN B 115      -8.409  -4.770  10.470  1.00 62.53           C  
ATOM    956  C   GLN B 115      -9.856  -4.517  10.899  1.00 67.76           C  
ATOM    957  O   GLN B 115     -10.103  -3.903  11.941  1.00 67.60           O  
ATOM    958  CB  GLN B 115      -8.032  -3.826   9.307  1.00 62.49           C  
ATOM    959  CG  GLN B 115      -6.579  -3.867   8.824  1.00 61.83           C  
ATOM    960  CD  GLN B 115      -5.570  -3.140   9.676  1.00 68.78           C  
ATOM    961  OE1 GLN B 115      -5.710  -3.007  10.898  1.00 64.39           O  
ATOM    962  NE2 GLN B 115      -4.497  -2.673   9.030  1.00 52.71           N  
ATOM    963  H   GLN B 115      -7.943  -6.395   9.139  1.00 62.84           H  
ATOM    964  HA  GLN B 115      -7.745  -4.563  11.308  1.00 62.53           H  
ATOM    965  HB2 GLN B 115      -8.242  -2.806   9.631  1.00 62.49           H  
ATOM    966  HB3 GLN B 115      -8.669  -4.077   8.458  1.00 62.49           H  
ATOM    967  HG2 GLN B 115      -6.548  -3.429   7.826  1.00 61.83           H  
ATOM    968  HG3 GLN B 115      -6.277  -4.913   8.770  1.00 61.83           H  
ATOM    969 HE21 GLN B 115      -4.414  -2.798   8.031  1.00 52.71           H  
ATOM    970 HE22 GLN B 115      -3.769  -2.194   9.541  1.00 52.71           H  
ATOM    971  N   SER B 116     -10.808  -5.025  10.088  1.00 64.87           N  
ATOM    972  CA  SER B 116     -12.250  -4.914  10.304  1.00 65.45           C  
ATOM    973  C   SER B 116     -12.638  -5.453  11.699  1.00 70.78           C  
ATOM    974  O   SER B 116     -13.261  -4.735  12.485  1.00 71.03           O  
ATOM    975  CB  SER B 116     -12.998  -5.672   9.206  1.00 68.30           C  
ATOM    976  OG  SER B 116     -14.407  -5.571   9.341  1.00 75.75           O  
ATOM    977  H   SER B 116     -10.499  -5.522   9.265  1.00 64.87           H  
ATOM    978  HA  SER B 116     -12.530  -3.861  10.262  1.00 65.45           H  
ATOM    979  HB2 SER B 116     -12.718  -6.725   9.252  1.00 68.30           H  
ATOM    980  HB3 SER B 116     -12.711  -5.262   8.238  1.00 68.30           H  
ATOM    981  HG  SER B 116     -14.803  -6.073   8.626  1.00 75.75           H  
ATOM    982  N   THR B 117     -12.191  -6.693  12.010  1.00 67.42           N  
ATOM    983  CA  THR B 117     -12.432  -7.443  13.247  1.00 67.62           C  
ATOM    984  C   THR B 117     -11.854  -6.687  14.471  1.00 71.21           C  
ATOM    985  O   THR B 117     -12.570  -6.508  15.459  1.00 71.21           O  
ATOM    986  CB  THR B 117     -11.796  -8.847  13.103  1.00 72.09           C  
ATOM    987  OG1 THR B 117     -12.373  -9.504  11.976  1.00 69.22           O  
ATOM    988  CG2 THR B 117     -11.976  -9.713  14.332  1.00 71.60           C  
ATOM    989  H   THR B 117     -11.629  -7.154  11.309  1.00 67.42           H  
ATOM    990  HA  THR B 117     -13.504  -7.546  13.414  1.00 67.62           H  
ATOM    991  HB  THR B 117     -10.724  -8.705  12.971  1.00 72.09           H  
ATOM    992 HG21 THR B 117     -11.544  -9.211  15.199  1.00 71.60           H  
ATOM    993 HG22 THR B 117     -13.039  -9.885  14.504  1.00 71.60           H  
ATOM    994 HG23 THR B 117     -11.474 -10.668  14.180  1.00 71.60           H  
ATOM    995  HG1 THR B 117     -12.217  -8.951  11.206  1.00 69.22           H  
ATOM    996  N   VAL B 118     -10.578  -6.238  14.388  1.00 67.19           N  
ATOM    997  CA  VAL B 118      -9.848  -5.540  15.456  1.00 67.44           C  
ATOM    998  C   VAL B 118     -10.562  -4.219  15.801  1.00 72.81           C  
ATOM    999  O   VAL B 118     -10.659  -3.893  16.981  1.00 73.83           O  
ATOM   1000  CB  VAL B 118      -8.360  -5.297  15.073  1.00 70.38           C  
ATOM   1001  CG1 VAL B 118      -7.662  -4.366  16.062  1.00 70.61           C  
ATOM   1002  CG2 VAL B 118      -7.601  -6.613  14.971  1.00 70.44           C  
ATOM   1003  H   VAL B 118     -10.088  -6.394  13.518  1.00 67.19           H  
ATOM   1004  HA  VAL B 118      -9.842  -6.178  16.340  1.00 67.44           H  
ATOM   1005  HB  VAL B 118      -8.359  -4.810  14.098  1.00 70.38           H  
ATOM   1006 HG11 VAL B 118      -8.200  -3.420  16.111  1.00 70.61           H  
ATOM   1007 HG12 VAL B 118      -7.648  -4.829  17.048  1.00 70.61           H  
ATOM   1008 HG13 VAL B 118      -6.638  -4.185  15.731  1.00 70.61           H  
ATOM   1009 HG21 VAL B 118      -7.596  -7.106  15.941  1.00 70.44           H  
ATOM   1010 HG22 VAL B 118      -8.088  -7.256  14.237  1.00 70.44           H  
ATOM   1011 HG23 VAL B 118      -6.575  -6.416  14.658  1.00 70.44           H  
ATOM   1012  N   TYR B 119     -11.182  -3.557  14.803  1.00 68.98           N  
ATOM   1013  CA  TYR B 119     -12.077  -2.428  15.067  1.00 69.32           C  
ATOM   1014  C   TYR B 119     -13.382  -2.850  15.776  1.00 74.68           C  
ATOM   1015  O   TYR B 119     -13.651  -2.321  16.860  1.00 75.27           O  
ATOM   1016  CB  TYR B 119     -12.319  -1.669  13.756  1.00 70.41           C  
ATOM   1017  CG  TYR B 119     -13.323  -0.540  13.855  1.00 73.62           C  
ATOM   1018  CD1 TYR B 119     -13.087   0.575  14.655  1.00 76.21           C  
ATOM   1019  CD2 TYR B 119     -14.486  -0.557  13.090  1.00 74.83           C  
ATOM   1020  CE1 TYR B 119     -14.023   1.601  14.760  1.00 77.99           C  
ATOM   1021  CE2 TYR B 119     -15.424   0.471  13.175  1.00 76.44           C  
ATOM   1022  CZ  TYR B 119     -15.186   1.553  14.008  1.00 85.22           C  
ATOM   1023  OH  TYR B 119     -16.105   2.553  14.110  1.00 88.39           O  
ATOM   1024  H   TYR B 119     -11.058  -3.879  13.854  1.00 68.98           H  
ATOM   1025  HA  TYR B 119     -11.567  -1.745  15.748  1.00 69.32           H  
ATOM   1026  HB2 TYR B 119     -12.654  -2.368  12.994  1.00 70.41           H  
ATOM   1027  HB3 TYR B 119     -11.371  -1.260  13.416  1.00 70.41           H  
ATOM   1028  HD1 TYR B 119     -12.162   0.646  15.205  1.00 76.21           H  
ATOM   1029  HD2 TYR B 119     -14.667  -1.383  12.417  1.00 74.83           H  
ATOM   1030  HE1 TYR B 119     -13.843   2.433  15.424  1.00 77.99           H  
ATOM   1031  HE2 TYR B 119     -16.335   0.424  12.597  1.00 76.44           H  
ATOM   1032  HH  TYR B 119     -15.663   3.396  14.220  1.00 88.39           H  
ATOM   1033  N   LEU B 120     -14.106  -3.840  15.234  1.00 71.60           N  
ATOM   1034  CA  LEU B 120     -15.413  -4.269  15.773  1.00 71.88           C  
ATOM   1035  C   LEU B 120     -15.364  -4.924  17.165  1.00 77.61           C  
ATOM   1036  O   LEU B 120     -16.212  -4.648  18.010  1.00 78.14           O  
ATOM   1037  CB  LEU B 120     -16.063  -5.258  14.790  1.00 71.33           C  
ATOM   1038  CG  LEU B 120     -16.667  -4.634  13.524  1.00 74.52           C  
ATOM   1039  CD1 LEU B 120     -17.181  -5.783  12.651  1.00 75.00           C  
ATOM   1040  CD2 LEU B 120     -17.828  -3.690  13.854  1.00 75.48           C  
ATOM   1041  H   LEU B 120     -13.765  -4.262  14.380  1.00 71.60           H  
ATOM   1042  HA  LEU B 120     -16.047  -3.390  15.886  1.00 71.88           H  
ATOM   1043  HB2 LEU B 120     -16.863  -5.783  15.314  1.00 71.33           H  
ATOM   1044  HB3 LEU B 120     -15.319  -6.004  14.505  1.00 71.33           H  
ATOM   1045  HG  LEU B 120     -15.904  -4.086  12.972  1.00 74.52           H  
ATOM   1046 HD11 LEU B 120     -16.356  -6.441  12.379  1.00 75.00           H  
ATOM   1047 HD12 LEU B 120     -17.938  -6.352  13.191  1.00 75.00           H  
ATOM   1048 HD13 LEU B 120     -17.629  -5.387  11.745  1.00 75.00           H  
ATOM   1049 HD21 LEU B 120     -18.547  -4.191  14.502  1.00 75.48           H  
ATOM   1050 HD22 LEU B 120     -17.453  -2.796  14.349  1.00 75.48           H  
ATOM   1051 HD23 LEU B 120     -18.334  -3.380  12.943  1.00 75.48           H  
ATOM   1052  N   MET B 121     -14.364  -5.804  17.398  1.00 74.97           N  
ATOM   1053  CA  MET B 121     -14.088  -6.430  18.695  1.00 76.31           C  
ATOM   1054  C   MET B 121     -13.222  -5.537  19.592  1.00 82.52           C  
ATOM   1055  O   MET B 121     -12.910  -5.947  20.712  1.00 82.84           O  
ATOM   1056  CB  MET B 121     -13.387  -7.784  18.483  1.00 78.62           C  
ATOM   1057  CG  MET B 121     -14.272  -8.826  17.791  1.00 82.29           C  
ATOM   1058  SD  MET B 121     -13.464 -10.417  17.440  1.00 87.41           S  
ATOM   1059  CE  MET B 121     -12.923 -10.935  19.093  1.00 85.83           C  
ATOM   1060  H   MET B 121     -13.684  -5.979  16.670  1.00 74.97           H  
ATOM   1061  HA  MET B 121     -15.029  -6.598  19.219  1.00 76.31           H  
ATOM   1062  HB2 MET B 121     -13.100  -8.181  19.456  1.00 78.62           H  
ATOM   1063  HB3 MET B 121     -12.476  -7.639  17.900  1.00 78.62           H  
ATOM   1064  HG2 MET B 121     -14.621  -8.416  16.842  1.00 82.29           H  
ATOM   1065  HG3 MET B 121     -15.144  -9.012  18.419  1.00 82.29           H  
ATOM   1066  HE1 MET B 121     -12.151 -10.256  19.459  1.00 85.83           H  
ATOM   1067  HE2 MET B 121     -13.771 -10.926  19.779  1.00 85.83           H  
ATOM   1068  HE3 MET B 121     -12.513 -11.943  19.040  1.00 85.83           H  
ATOM   1069  N   ASN B 122     -12.760  -4.383  19.058  1.00 80.02           N  
ATOM   1070  CA  ASN B 122     -11.877  -3.416  19.701  1.00 81.00           C  
ATOM   1071  C   ASN B 122     -10.696  -4.100  20.435  1.00 86.61           C  
ATOM   1072  O   ASN B 122     -10.490  -3.756  21.604  1.00 87.74           O  
ATOM   1073  CB  ASN B 122     -12.750  -2.460  20.547  1.00 84.93           C  
ATOM   1074  CG  ASN B 122     -12.106  -1.109  20.828  1.00115.52           C  
ATOM   1075  OD1 ASN B 122     -12.549  -0.074  20.312  1.00111.30           O  
ATOM   1076  ND2 ASN B 122     -11.087  -1.083  21.680  1.00109.23           N  
ATOM   1077  H   ASN B 122     -13.085  -4.154  18.130  1.00 80.02           H  
ATOM   1078  HA  ASN B 122     -11.438  -2.803  18.913  1.00 81.00           H  
ATOM   1079  HB2 ASN B 122     -13.012  -2.938  21.491  1.00 84.93           H  
ATOM   1080  HB3 ASN B 122     -13.676  -2.257  20.007  1.00 84.93           H  
ATOM   1081 HD21 ASN B 122     -10.746  -1.944  22.086  1.00109.23           H  
ATOM   1082 HD22 ASN B 122     -10.654  -0.205  21.921  1.00109.23           H  
ATOM   1083  N   SER B 123     -10.054  -5.150  19.845  1.00 82.82           N  
ATOM   1084  CA  SER B 123      -9.034  -6.001  20.519  1.00 83.48           C  
ATOM   1085  C   SER B 123      -8.325  -7.029  19.599  1.00 85.87           C  
ATOM   1086  O   SER B 123      -8.812  -7.302  18.499  1.00 84.68           O  
ATOM   1087  CB  SER B 123      -9.689  -6.776  21.678  1.00 89.26           C  
ATOM   1088  OG  SER B 123     -10.764  -7.577  21.229  1.00101.39           O  
ATOM   1089  H   SER B 123     -10.306  -5.354  18.890  1.00 82.82           H  
ATOM   1090  HA  SER B 123      -8.266  -5.352  20.939  1.00 83.48           H  
ATOM   1091  HB2 SER B 123     -10.060  -6.081  22.430  1.00 89.26           H  
ATOM   1092  HB3 SER B 123      -8.946  -7.415  22.156  1.00 89.26           H  
ATOM   1093  HG  SER B 123     -11.533  -6.988  21.099  1.00101.39           H  
ATOM   1094  N   TRP B 124      -7.230  -7.646  20.100  1.00 82.10           N  
ATOM   1095  CA  TRP B 124      -6.507  -8.762  19.446  1.00 81.36           C  
ATOM   1096  C   TRP B 124      -6.287 -10.004  20.366  1.00 87.08           C  
ATOM   1097  O   TRP B 124      -5.382  -9.957  21.202  1.00 87.48           O  
ATOM   1098  CB  TRP B 124      -5.157  -8.250  18.921  1.00 79.22           C  
ATOM   1099  CG  TRP B 124      -4.371  -9.311  18.210  1.00 80.10           C  
ATOM   1100  CD1 TRP B 124      -3.498 -10.177  18.801  1.00 84.15           C  
ATOM   1101  CD2 TRP B 124      -4.400  -9.656  16.819  1.00 79.04           C  
ATOM   1102  NE1 TRP B 124      -3.023 -11.074  17.874  1.00 83.44           N  
ATOM   1103  CE2 TRP B 124      -3.542 -10.764  16.645  1.00 83.58           C  
ATOM   1104  CE3 TRP B 124      -5.055  -9.125  15.694  1.00 79.27           C  
ATOM   1105  CZ2 TRP B 124      -3.339 -11.366  15.394  1.00 82.40           C  
ATOM   1106  CZ3 TRP B 124      -4.851  -9.719  14.455  1.00 80.24           C  
ATOM   1107  CH2 TRP B 124      -3.999 -10.823  14.314  1.00 81.50           C  
ATOM   1108  H   TRP B 124      -6.853  -7.314  20.976  1.00 82.10           H  
ATOM   1109  HA  TRP B 124      -7.064  -9.077  18.565  1.00 81.36           H  
ATOM   1110  HB2 TRP B 124      -4.562  -7.865  19.752  1.00 79.22           H  
ATOM   1111  HB3 TRP B 124      -5.333  -7.424  18.231  1.00 79.22           H  
ATOM   1112  HD1 TRP B 124      -3.220 -10.162  19.845  1.00 84.15           H  
ATOM   1113  HE1 TRP B 124      -2.392 -11.837  18.067  1.00 83.44           H  
ATOM   1114  HE3 TRP B 124      -5.708  -8.270  15.791  1.00 79.27           H  
ATOM   1115  HZ2 TRP B 124      -2.692 -12.225  15.284  1.00 82.40           H  
ATOM   1116  HZ3 TRP B 124      -5.360  -9.325  13.588  1.00 80.24           H  
ATOM   1117  HH2 TRP B 124      -3.855 -11.255  13.335  1.00 81.50           H  
ATOM   1118  N   PRO B 125      -7.013 -11.129  20.183  1.00 84.35           N  
ATOM   1119  CA  PRO B 125      -6.901 -12.305  21.062  1.00 86.29           C  
ATOM   1120  C   PRO B 125      -6.337 -13.542  20.352  1.00 91.80           C  
ATOM   1121  O   PRO B 125      -6.437 -14.651  20.885  1.00 93.42           O  
ATOM   1122  CB  PRO B 125      -8.355 -12.551  21.467  1.00 88.20           C  
ATOM   1123  CG  PRO B 125      -9.180 -12.019  20.289  1.00 90.64           C  
ATOM   1124  CD  PRO B 125      -8.301 -11.118  19.457  1.00 84.74           C  
ATOM   1125  HA  PRO B 125      -6.216 -12.130  21.890  1.00 86.29           H  
ATOM   1126  HB2 PRO B 125      -8.597 -12.011  22.381  1.00 88.20           H  
ATOM   1127  HB3 PRO B 125      -8.539 -13.615  21.615  1.00 88.20           H  
ATOM   1128  HG2 PRO B 125     -10.036 -11.454  20.664  1.00 90.64           H  
ATOM   1129  HG3 PRO B 125      -9.535 -12.851  19.682  1.00 90.64           H  
ATOM   1130  HD2 PRO B 125      -8.183 -11.512  18.447  1.00 84.74           H  
ATOM   1131  HD3 PRO B 125      -8.712 -10.110  19.408  1.00 84.74           H  
ATOM   1132  N   PHE B 126      -5.733 -13.357  19.169  1.00 87.18           N  
ATOM   1133  CA  PHE B 126      -5.293 -14.463  18.333  1.00 87.23           C  
ATOM   1134  C   PHE B 126      -3.774 -14.765  18.482  1.00 91.11           C  
ATOM   1135  O   PHE B 126      -3.198 -15.446  17.628  1.00 90.67           O  
ATOM   1136  CB  PHE B 126      -5.615 -14.136  16.874  1.00 87.79           C  
ATOM   1137  CG  PHE B 126      -7.008 -13.584  16.647  1.00 88.71           C  
ATOM   1138  CD1 PHE B 126      -8.134 -14.366  16.895  1.00 92.35           C  
ATOM   1139  CD2 PHE B 126      -7.195 -12.322  16.099  1.00 89.42           C  
ATOM   1140  CE1 PHE B 126      -9.419 -13.857  16.678  1.00 92.41           C  
ATOM   1141  CE2 PHE B 126      -8.478 -11.825  15.861  1.00 91.43           C  
ATOM   1142  CZ  PHE B 126      -9.582 -12.596  16.151  1.00 90.01           C  
ATOM   1143  H   PHE B 126      -5.578 -12.412  18.845  1.00 87.18           H  
ATOM   1144  HA  PHE B 126      -5.825 -15.358  18.658  1.00 87.23           H  
ATOM   1145  HB2 PHE B 126      -5.509 -15.049  16.287  1.00 87.79           H  
ATOM   1146  HB3 PHE B 126      -4.894 -13.396  16.524  1.00 87.79           H  
ATOM   1147  HD1 PHE B 126      -8.013 -15.374  17.259  1.00 92.35           H  
ATOM   1148  HD2 PHE B 126      -6.334 -11.715  15.854  1.00 89.42           H  
ATOM   1149  HE1 PHE B 126     -10.285 -14.455  16.924  1.00 92.41           H  
ATOM   1150  HE2 PHE B 126      -8.606 -10.834  15.449  1.00 91.43           H  
ATOM   1151  HZ  PHE B 126     -10.574 -12.210  15.967  1.00 90.01           H  
ATOM   1152  N   GLY B 127      -3.170 -14.321  19.585  1.00 88.05           N  
ATOM   1153  CA  GLY B 127      -1.766 -14.589  19.893  1.00 88.80           C  
ATOM   1154  C   GLY B 127      -0.738 -13.836  19.070  1.00 90.34           C  
ATOM   1155  O   GLY B 127      -1.090 -13.095  18.148  1.00 88.20           O  
ATOM   1156  H   GLY B 127      -3.709 -13.772  20.240  1.00 88.05           H  
ATOM   1157  HA2 GLY B 127      -1.594 -15.656  19.746  1.00 88.80           H  
ATOM   1158  HA3 GLY B 127      -1.602 -14.336  20.940  1.00 88.80           H  
ATOM   1159  N   ASP B 128       0.557 -14.019  19.409  1.00 86.89           N  
ATOM   1160  CA  ASP B 128       1.665 -13.342  18.732  1.00 85.60           C  
ATOM   1161  C   ASP B 128       2.002 -14.014  17.408  1.00 88.29           C  
ATOM   1162  O   ASP B 128       2.437 -13.324  16.478  1.00 86.46           O  
ATOM   1163  CB  ASP B 128       2.927 -13.298  19.619  1.00 88.85           C  
ATOM   1164  CG  ASP B 128       2.767 -12.557  20.934  1.00 98.03           C  
ATOM   1165  OD1 ASP B 128       1.756 -12.796  21.631  1.00 99.29           O  
ATOM   1166  OD2 ASP B 128       3.721 -11.858  21.336  1.00102.93           O1-
ATOM   1167  H   ASP B 128       0.772 -14.654  20.167  1.00 86.89           H  
ATOM   1168  HA  ASP B 128       1.335 -12.322  18.536  1.00 85.60           H  
ATOM   1169  HB2 ASP B 128       3.719 -12.812  19.052  1.00 88.85           H  
ATOM   1170  HB3 ASP B 128       3.216 -14.324  19.844  1.00 88.85           H  
ATOM   1171  N   VAL B 129       1.811 -15.353  17.321  1.00 85.45           N  
ATOM   1172  CA  VAL B 129       2.128 -16.158  16.135  1.00 84.87           C  
ATOM   1173  C   VAL B 129       1.332 -15.640  14.924  1.00 84.88           C  
ATOM   1174  O   VAL B 129       1.949 -15.379  13.898  1.00 83.73           O  
ATOM   1175  CB  VAL B 129       1.908 -17.679  16.331  1.00 91.13           C  
ATOM   1176  CG1 VAL B 129       2.955 -18.238  17.273  1.00 93.38           C  
ATOM   1177  CG2 VAL B 129       0.492 -18.020  16.819  1.00 91.08           C  
ATOM   1178  H   VAL B 129       1.425 -15.827  18.123  1.00 85.45           H  
ATOM   1179  HA  VAL B 129       3.195 -16.040  15.954  1.00 84.87           H  
ATOM   1180  HB  VAL B 129       2.016 -18.150  15.355  1.00 91.13           H  
ATOM   1181 HG11 VAL B 129       3.949 -18.032  16.877  1.00 93.38           H  
ATOM   1182 HG12 VAL B 129       2.850 -17.768  18.252  1.00 93.38           H  
ATOM   1183 HG13 VAL B 129       2.820 -19.315  17.370  1.00 93.38           H  
ATOM   1184 HG21 VAL B 129       0.328 -17.571  17.799  1.00 91.08           H  
ATOM   1185 HG22 VAL B 129      -0.240 -17.627  16.113  1.00 91.08           H  
ATOM   1186 HG23 VAL B 129       0.382 -19.102  16.892  1.00 91.08           H  
ATOM   1187  N   LEU B 130       0.007 -15.426  15.052  1.00 79.57           N  
ATOM   1188  CA  LEU B 130      -0.801 -14.900  13.951  1.00 77.26           C  
ATOM   1189  C   LEU B 130      -0.453 -13.433  13.707  1.00 79.31           C  
ATOM   1190  O   LEU B 130      -0.331 -13.023  12.559  1.00 77.21           O  
ATOM   1191  CB  LEU B 130      -2.308 -15.063  14.241  1.00 76.99           C  
ATOM   1192  CG  LEU B 130      -3.266 -14.675  13.100  1.00 79.88           C  
ATOM   1193  CD1 LEU B 130      -3.100 -15.598  11.884  1.00 80.22           C  
ATOM   1194  CD2 LEU B 130      -4.692 -14.715  13.551  1.00 80.93           C  
ATOM   1195  H   LEU B 130      -0.440 -15.634  15.934  1.00 79.57           H  
ATOM   1196  HA  LEU B 130      -0.575 -15.471  13.052  1.00 77.26           H  
ATOM   1197  HB2 LEU B 130      -2.550 -14.443  15.104  1.00 76.99           H  
ATOM   1198  HB3 LEU B 130      -2.489 -16.110  14.485  1.00 76.99           H  
ATOM   1199  HG  LEU B 130      -3.010 -13.657  12.809  1.00 79.88           H  
ATOM   1200 HD11 LEU B 130      -2.065 -15.563  11.540  1.00 80.22           H  
ATOM   1201 HD12 LEU B 130      -3.355 -16.620  12.166  1.00 80.22           H  
ATOM   1202 HD13 LEU B 130      -3.759 -15.266  11.083  1.00 80.22           H  
ATOM   1203 HD21 LEU B 130      -4.951 -15.734  13.841  1.00 80.93           H  
ATOM   1204 HD22 LEU B 130      -4.822 -14.050  14.404  1.00 80.93           H  
ATOM   1205 HD23 LEU B 130      -5.339 -14.394  12.735  1.00 80.93           H  
ATOM   1206  N   CYS B 131      -0.241 -12.668  14.795  1.00 77.11           N  
ATOM   1207  CA  CYS B 131       0.123 -11.247  14.787  1.00 76.32           C  
ATOM   1208  C   CYS B 131       1.344 -11.025  13.861  1.00 78.70           C  
ATOM   1209  O   CYS B 131       1.245 -10.265  12.891  1.00 76.37           O  
ATOM   1210  CB  CYS B 131       0.399 -10.771  16.214  1.00 77.91           C  
ATOM   1211  SG  CYS B 131       0.835  -9.020  16.355  1.00 81.34           S  
ATOM   1212  H   CYS B 131      -0.346 -13.110  15.697  1.00 77.11           H  
ATOM   1213  HA  CYS B 131      -0.705 -10.657  14.394  1.00 76.32           H  
ATOM   1214  HB2 CYS B 131       1.223 -11.361  16.613  1.00 77.91           H  
ATOM   1215  HB3 CYS B 131      -0.497 -10.948  16.809  1.00 77.91           H  
ATOM   1216  N   LYS B 132       2.444 -11.769  14.104  1.00 76.03           N  
ATOM   1217  CA  LYS B 132       3.678 -11.718  13.312  1.00 75.39           C  
ATOM   1218  C   LYS B 132       3.409 -12.029  11.836  1.00 77.99           C  
ATOM   1219  O   LYS B 132       3.995 -11.376  10.973  1.00 77.35           O  
ATOM   1220  CB  LYS B 132       4.730 -12.699  13.863  1.00 79.37           C  
ATOM   1221  CG  LYS B 132       5.300 -12.317  15.226  1.00 88.19           C  
ATOM   1222  CD  LYS B 132       6.234 -13.390  15.769  1.00 94.35           C  
ATOM   1223  CE  LYS B 132       6.922 -13.013  17.064  1.00 99.31           C  
ATOM   1224  NZ  LYS B 132       7.885 -11.883  16.904  1.00101.72           N1+
ATOM   1225  H   LYS B 132       2.417 -12.407  14.887  1.00 76.03           H  
ATOM   1226  HA  LYS B 132       4.065 -10.700  13.388  1.00 75.39           H  
ATOM   1227  HB2 LYS B 132       5.554 -12.750  13.152  1.00 79.37           H  
ATOM   1228  HB3 LYS B 132       4.265 -13.680  13.951  1.00 79.37           H  
ATOM   1229  HG2 LYS B 132       4.477 -12.178  15.926  1.00 88.19           H  
ATOM   1230  HG3 LYS B 132       5.855 -11.383  15.127  1.00 88.19           H  
ATOM   1231  HD2 LYS B 132       7.000 -13.589  15.020  1.00 94.35           H  
ATOM   1232  HD3 LYS B 132       5.653 -14.295  15.941  1.00 94.35           H  
ATOM   1233  HE2 LYS B 132       7.465 -13.883  17.435  1.00 99.31           H  
ATOM   1234  HE3 LYS B 132       6.162 -12.723  17.790  1.00 99.31           H  
ATOM   1235  HZ1 LYS B 132       8.597 -12.140  16.233  1.00101.72           H  
ATOM   1236  HZ2 LYS B 132       7.392 -11.065  16.576  1.00101.72           H  
ATOM   1237  HZ3 LYS B 132       8.319 -11.682  17.793  1.00101.72           H  
ATOM   1238  N   ILE B 133       2.521 -13.007  11.547  1.00 73.63           N  
ATOM   1239  CA  ILE B 133       2.190 -13.419  10.179  1.00 72.24           C  
ATOM   1240  C   ILE B 133       1.388 -12.309   9.477  1.00 73.67           C  
ATOM   1241  O   ILE B 133       1.801 -11.853   8.418  1.00 72.11           O  
ATOM   1242  CB  ILE B 133       1.415 -14.771  10.161  1.00 76.17           C  
ATOM   1243  CG1 ILE B 133       2.297 -15.924  10.716  1.00 78.22           C  
ATOM   1244  CG2 ILE B 133       0.921 -15.101   8.739  1.00 76.32           C  
ATOM   1245  CD1 ILE B 133       1.612 -17.314  10.836  1.00 84.80           C  
ATOM   1246  H   ILE B 133       2.061 -13.477  12.313  1.00 73.63           H  
ATOM   1247  HA  ILE B 133       3.122 -13.576   9.633  1.00 72.24           H  
ATOM   1248  HB  ILE B 133       0.543 -14.669  10.806  1.00 76.17           H  
ATOM   1249 HG12 ILE B 133       2.638 -15.633  11.710  1.00 78.22           H  
ATOM   1250 HG13 ILE B 133       3.156 -16.033  10.054  1.00 78.22           H  
ATOM   1251 HG21 ILE B 133       0.281 -14.296   8.379  1.00 76.32           H  
ATOM   1252 HG22 ILE B 133       1.778 -15.210   8.073  1.00 76.32           H  
ATOM   1253 HG23 ILE B 133       0.355 -16.034   8.757  1.00 76.32           H  
ATOM   1254 HD11 ILE B 133       0.746 -17.234  11.494  1.00 84.80           H  
ATOM   1255 HD12 ILE B 133       1.290 -17.647   9.850  1.00 84.80           H  
ATOM   1256 HD13 ILE B 133       2.319 -18.031  11.251  1.00 84.80           H  
ATOM   1257  N   VAL B 134       0.261 -11.883  10.071  1.00 70.14           N  
ATOM   1258  CA  VAL B 134      -0.662 -10.881   9.526  1.00 68.65           C  
ATOM   1259  C   VAL B 134       0.069  -9.533   9.322  1.00 73.05           C  
ATOM   1260  O   VAL B 134      -0.117  -8.920   8.265  1.00 72.46           O  
ATOM   1261  CB  VAL B 134      -1.906 -10.715  10.429  1.00 72.24           C  
ATOM   1262  CG1 VAL B 134      -2.796  -9.588   9.952  1.00 70.60           C  
ATOM   1263  CG2 VAL B 134      -2.701 -12.013  10.485  1.00 72.92           C  
ATOM   1264  H   VAL B 134       0.030 -12.286  10.969  1.00 70.14           H  
ATOM   1265  HA  VAL B 134      -1.011 -11.230   8.553  1.00 68.65           H  
ATOM   1266  HB  VAL B 134      -1.550 -10.470  11.429  1.00 72.24           H  
ATOM   1267 HG11 VAL B 134      -2.226  -8.660   9.927  1.00 70.60           H  
ATOM   1268 HG12 VAL B 134      -3.165  -9.815   8.951  1.00 70.60           H  
ATOM   1269 HG13 VAL B 134      -3.641  -9.480  10.633  1.00 70.60           H  
ATOM   1270 HG21 VAL B 134      -3.059 -12.263   9.486  1.00 72.92           H  
ATOM   1271 HG22 VAL B 134      -2.063 -12.816  10.853  1.00 72.92           H  
ATOM   1272 HG23 VAL B 134      -3.552 -11.887  11.155  1.00 72.92           H  
ATOM   1273  N   ILE B 135       0.914  -9.096  10.283  1.00 70.22           N  
ATOM   1274  CA  ILE B 135       1.658  -7.839  10.123  1.00 69.80           C  
ATOM   1275  C   ILE B 135       2.640  -7.913   8.948  1.00 74.35           C  
ATOM   1276  O   ILE B 135       2.665  -6.989   8.137  1.00 73.52           O  
ATOM   1277  CB  ILE B 135       2.444  -7.559  11.397  1.00  0.00           C  
ATOM   1278  CG2 ILE B 135       3.394  -6.388  11.165  1.00  0.00           C  
ATOM   1279  CG1 ILE B 135       1.475  -7.211  12.522  1.00  0.00           C  
ATOM   1280  CD1 ILE B 135       2.238  -7.119  13.840  1.00  0.00           C  
ATOM   1281  H   ILE B 135       1.037  -9.644  11.123  1.00 70.22           H  
ATOM   1282  HA  ILE B 135       0.939  -7.042   9.929  1.00 69.80           H  
ATOM   1283  HB  ILE B 135       3.020  -8.444  11.673  1.00  0.00           H  
ATOM   1284 HG12 ILE B 135       1.001  -6.254  12.310  1.00  0.00           H  
ATOM   1285 HG13 ILE B 135       0.712  -7.985  12.598  1.00  0.00           H  
ATOM   1286 HG21 ILE B 135       2.822  -5.503  10.891  1.00  0.00           H  
ATOM   1287 HG22 ILE B 135       3.955  -6.188  12.078  1.00  0.00           H  
ATOM   1288 HG23 ILE B 135       4.087  -6.636  10.361  1.00  0.00           H  
ATOM   1289 HD11 ILE B 135       3.002  -6.344  13.766  1.00  0.00           H  
ATOM   1290 HD12 ILE B 135       1.546  -6.871  14.644  1.00  0.00           H  
ATOM   1291 HD13 ILE B 135       2.714  -8.077  14.052  1.00  0.00           H  
ATOM   1292  N   SER B 136       3.422  -9.011   8.838  1.00 72.09           N  
ATOM   1293  CA  SER B 136       4.437  -9.169   7.789  1.00 71.82           C  
ATOM   1294  C   SER B 136       3.809  -9.156   6.390  1.00 73.86           C  
ATOM   1295  O   SER B 136       4.366  -8.522   5.496  1.00 71.90           O  
ATOM   1296  CB  SER B 136       5.236 -10.452   7.987  1.00 76.93           C  
ATOM   1297  OG  SER B 136       4.418 -11.607   7.974  1.00 86.22           O  
ATOM   1298  H   SER B 136       3.303  -9.756   9.510  1.00 72.09           H  
ATOM   1299  HA  SER B 136       5.114  -8.318   7.868  1.00 71.82           H  
ATOM   1300  HB2 SER B 136       5.750 -10.399   8.946  1.00 76.93           H  
ATOM   1301  HB3 SER B 136       5.970 -10.535   7.185  1.00 76.93           H  
ATOM   1302  HG  SER B 136       3.779 -11.519   8.684  1.00 86.22           H  
ATOM   1303  N   ILE B 137       2.637  -9.802   6.218  1.00 70.84           N  
ATOM   1304  CA  ILE B 137       1.906  -9.826   4.946  1.00 70.18           C  
ATOM   1305  C   ILE B 137       1.423  -8.399   4.615  1.00 74.20           C  
ATOM   1306  O   ILE B 137       1.565  -7.955   3.470  1.00 73.53           O  
ATOM   1307  CB  ILE B 137       0.722 -10.847   5.001  1.00 73.42           C  
ATOM   1308  CG1 ILE B 137       1.248 -12.276   5.288  1.00 74.76           C  
ATOM   1309  CG2 ILE B 137      -0.103 -10.821   3.687  1.00 74.18           C  
ATOM   1310  CD1 ILE B 137       0.188 -13.350   5.486  1.00 81.68           C  
ATOM   1311  H   ILE B 137       2.241 -10.293   7.006  1.00 70.84           H  
ATOM   1312  HA  ILE B 137       2.569 -10.164   4.148  1.00 70.18           H  
ATOM   1313  HB  ILE B 137       0.061 -10.551   5.815  1.00 73.42           H  
ATOM   1314 HG12 ILE B 137       1.851 -12.233   6.195  1.00 74.76           H  
ATOM   1315 HG13 ILE B 137       1.875 -12.575   4.450  1.00 74.76           H  
ATOM   1316 HG21 ILE B 137      -0.483  -9.813   3.518  1.00 74.18           H  
ATOM   1317 HG22 ILE B 137       0.536 -11.113   2.852  1.00 74.18           H  
ATOM   1318 HG23 ILE B 137      -0.937 -11.517   3.768  1.00 74.18           H  
ATOM   1319 HD11 ILE B 137      -0.456 -13.075   6.321  1.00 81.68           H  
ATOM   1320 HD12 ILE B 137      -0.411 -13.438   4.579  1.00 81.68           H  
ATOM   1321 HD13 ILE B 137       0.672 -14.303   5.697  1.00 81.68           H  
ATOM   1322  N   ASP B 138       0.900  -7.676   5.637  1.00 70.97           N  
ATOM   1323  CA  ASP B 138       0.362  -6.322   5.502  1.00 70.22           C  
ATOM   1324  C   ASP B 138       1.462  -5.346   5.023  1.00 73.87           C  
ATOM   1325  O   ASP B 138       1.221  -4.615   4.061  1.00 73.30           O  
ATOM   1326  CB  ASP B 138      -0.247  -5.845   6.837  1.00 72.60           C  
ATOM   1327  CG  ASP B 138      -1.183  -4.645   6.737  1.00 86.19           C  
ATOM   1328  OD1 ASP B 138      -1.753  -4.421   5.643  1.00 86.35           O  
ATOM   1329  OD2 ASP B 138      -1.444  -4.006   7.782  1.00 94.00           O1-
ATOM   1330  H   ASP B 138       0.882  -8.101   6.553  1.00 70.97           H  
ATOM   1331  HA  ASP B 138      -0.430  -6.337   4.754  1.00 70.22           H  
ATOM   1332  HB2 ASP B 138       0.571  -5.578   7.505  1.00 72.60           H  
ATOM   1333  HB3 ASP B 138      -0.809  -6.673   7.265  1.00 72.60           H  
ATOM   1334  N   TYR B 139       2.676  -5.383   5.646  1.00 70.44           N  
ATOM   1335  CA  TYR B 139       3.841  -4.550   5.297  1.00 69.71           C  
ATOM   1336  C   TYR B 139       4.506  -4.969   3.983  1.00 72.80           C  
ATOM   1337  O   TYR B 139       4.675  -4.123   3.105  1.00 71.69           O  
ATOM   1338  CB  TYR B 139       4.916  -4.584   6.396  1.00 71.61           C  
ATOM   1339  CG  TYR B 139       4.671  -3.662   7.568  1.00 73.74           C  
ATOM   1340  CD1 TYR B 139       5.039  -2.323   7.513  1.00 75.71           C  
ATOM   1341  CD2 TYR B 139       4.212  -4.158   8.783  1.00 75.12           C  
ATOM   1342  CE1 TYR B 139       4.867  -1.477   8.607  1.00 77.35           C  
ATOM   1343  CE2 TYR B 139       4.042  -3.323   9.889  1.00 76.24           C  
ATOM   1344  CZ  TYR B 139       4.380  -1.986   9.799  1.00 83.70           C  
ATOM   1345  OH  TYR B 139       4.225  -1.160  10.888  1.00 84.79           O  
ATOM   1346  H   TYR B 139       2.785  -6.036   6.408  1.00 70.44           H  
ATOM   1347  HA  TYR B 139       3.438  -3.543   5.188  1.00 69.71           H  
ATOM   1348  HB2 TYR B 139       5.868  -4.307   5.944  1.00 71.61           H  
ATOM   1349  HB3 TYR B 139       4.978  -5.604   6.775  1.00 71.61           H  
ATOM   1350  HD1 TYR B 139       5.468  -1.929   6.603  1.00 75.71           H  
ATOM   1351  HD2 TYR B 139       3.983  -5.209   8.873  1.00 75.12           H  
ATOM   1352  HE1 TYR B 139       5.112  -0.429   8.525  1.00 77.35           H  
ATOM   1353  HE2 TYR B 139       3.648  -3.722  10.811  1.00 76.24           H  
ATOM   1354  HH  TYR B 139       3.629  -0.419  10.752  1.00 84.79           H  
ATOM   1355  N   TYR B 140       4.967  -6.241   3.884  1.00 69.29           N  
ATOM   1356  CA  TYR B 140       5.691  -6.778   2.727  1.00 68.55           C  
ATOM   1357  C   TYR B 140       5.003  -6.388   1.413  1.00 70.94           C  
ATOM   1358  O   TYR B 140       5.632  -5.745   0.570  1.00 70.92           O  
ATOM   1359  CB  TYR B 140       5.820  -8.315   2.816  1.00 70.20           C  
ATOM   1360  CG  TYR B 140       6.447  -8.958   1.596  1.00 71.37           C  
ATOM   1361  CD1 TYR B 140       7.824  -9.122   1.497  1.00 73.84           C  
ATOM   1362  CD2 TYR B 140       5.659  -9.429   0.550  1.00 71.74           C  
ATOM   1363  CE1 TYR B 140       8.404  -9.704   0.370  1.00 74.51           C  
ATOM   1364  CE2 TYR B 140       6.226 -10.006  -0.581  1.00 73.00           C  
ATOM   1365  CZ  TYR B 140       7.598 -10.153  -0.660  1.00 80.34           C  
ATOM   1366  OH  TYR B 140       8.145 -10.735  -1.771  1.00 83.31           O  
ATOM   1367  H   TYR B 140       4.798  -6.863   4.664  1.00 69.29           H  
ATOM   1368  HA  TYR B 140       6.689  -6.342   2.738  1.00 68.55           H  
ATOM   1369  HB2 TYR B 140       4.823  -8.733   2.950  1.00 70.20           H  
ATOM   1370  HB3 TYR B 140       6.436  -8.555   3.682  1.00 70.20           H  
ATOM   1371  HD1 TYR B 140       8.456  -8.791   2.308  1.00 73.84           H  
ATOM   1372  HD2 TYR B 140       4.585  -9.343   0.617  1.00 71.74           H  
ATOM   1373  HE1 TYR B 140       9.477  -9.803   0.303  1.00 74.51           H  
ATOM   1374  HE2 TYR B 140       5.597 -10.342  -1.393  1.00 73.00           H  
ATOM   1375  HH  TYR B 140       9.104 -10.805  -1.762  1.00 83.31           H  
ATOM   1376  N   ASN B 141       3.721  -6.757   1.250  1.00 66.03           N  
ATOM   1377  CA  ASN B 141       2.992  -6.498   0.019  1.00 64.83           C  
ATOM   1378  C   ASN B 141       2.589  -5.009  -0.111  1.00 68.08           C  
ATOM   1379  O   ASN B 141       2.253  -4.601  -1.221  1.00 67.61           O  
ATOM   1380  CB  ASN B 141       1.774  -7.384  -0.086  1.00 64.72           C  
ATOM   1381  CG  ASN B 141       2.128  -8.816  -0.379  1.00 92.35           C  
ATOM   1382  ND2 ASN B 141       2.279  -9.646   0.524  1.00 91.96           N  
ATOM   1383  OD1 ASN B 141       2.330  -9.125  -1.655  1.00 81.49           O  
ATOM   1384  H   ASN B 141       3.248  -7.228   2.009  1.00 66.03           H  
ATOM   1385  HA  ASN B 141       3.666  -6.734  -0.805  1.00 64.83           H  
ATOM   1386  HB2 ASN B 141       1.137  -7.009  -0.889  1.00 64.72           H  
ATOM   1387  HB3 ASN B 141       1.231  -7.345   0.857  1.00 64.72           H  
ATOM   1388 HD21 ASN B 141       2.118  -9.380   1.485  1.00 91.96           H  
ATOM   1389 HD22 ASN B 141       2.562 -10.589   0.301  1.00 91.96           H  
ATOM   1390  N   MET B 142       2.689  -4.185   0.959  1.00 64.34           N  
ATOM   1391  CA  MET B 142       2.424  -2.746   0.807  1.00 63.37           C  
ATOM   1392  C   MET B 142       3.496  -2.137  -0.082  1.00 67.64           C  
ATOM   1393  O   MET B 142       3.170  -1.453  -1.048  1.00 67.64           O  
ATOM   1394  CB  MET B 142       2.354  -2.020   2.157  1.00 65.68           C  
ATOM   1395  CG  MET B 142       2.138  -0.523   2.019  1.00 68.80           C  
ATOM   1396  SD  MET B 142       2.520   0.355   3.547  1.00 73.35           S  
ATOM   1397  CE  MET B 142       2.227   1.962   3.048  1.00 69.94           C  
ATOM   1398  H   MET B 142       2.945  -4.557   1.862  1.00 64.34           H  
ATOM   1399  HA  MET B 142       1.444  -2.622   0.344  1.00 63.37           H  
ATOM   1400  HB2 MET B 142       3.290  -2.188   2.690  1.00 65.68           H  
ATOM   1401  HB3 MET B 142       1.529  -2.437   2.734  1.00 65.68           H  
ATOM   1402  HG2 MET B 142       1.096  -0.340   1.758  1.00 68.80           H  
ATOM   1403  HG3 MET B 142       2.783  -0.147   1.226  1.00 68.80           H  
ATOM   1404  HE1 MET B 142       2.887   2.211   2.218  1.00 69.94           H  
ATOM   1405  HE2 MET B 142       1.190   2.060   2.729  1.00 69.94           H  
ATOM   1406  HE3 MET B 142       2.417   2.639   3.879  1.00 69.94           H  
ATOM   1407  N   PHE B 143       4.782  -2.430   0.226  1.00 63.85           N  
ATOM   1408  CA  PHE B 143       5.933  -1.976  -0.557  1.00 63.17           C  
ATOM   1409  C   PHE B 143       5.965  -2.669  -1.923  1.00 65.94           C  
ATOM   1410  O   PHE B 143       6.277  -2.013  -2.910  1.00 63.70           O  
ATOM   1411  CB  PHE B 143       7.256  -2.218   0.187  1.00 65.35           C  
ATOM   1412  CG  PHE B 143       7.412  -1.398   1.441  1.00 67.15           C  
ATOM   1413  CD1 PHE B 143       7.945  -0.114   1.392  1.00 70.52           C  
ATOM   1414  CD2 PHE B 143       7.056  -1.916   2.677  1.00 69.54           C  
ATOM   1415  CE1 PHE B 143       8.112   0.635   2.560  1.00 71.47           C  
ATOM   1416  CE2 PHE B 143       7.202  -1.157   3.839  1.00 72.50           C  
ATOM   1417  CZ  PHE B 143       7.723   0.115   3.773  1.00 70.65           C  
ATOM   1418  H   PHE B 143       4.959  -2.995   1.045  1.00 63.85           H  
ATOM   1419  HA  PHE B 143       5.820  -0.902  -0.705  1.00 63.17           H  
ATOM   1420  HB2 PHE B 143       8.077  -1.973  -0.488  1.00 65.35           H  
ATOM   1421  HB3 PHE B 143       7.309  -3.274   0.458  1.00 65.35           H  
ATOM   1422  HD1 PHE B 143       8.236   0.307   0.442  1.00 70.52           H  
ATOM   1423  HD2 PHE B 143       6.660  -2.919   2.740  1.00 69.54           H  
ATOM   1424  HE1 PHE B 143       8.545   1.623   2.511  1.00 71.47           H  
ATOM   1425  HE2 PHE B 143       6.905  -1.568   4.793  1.00 72.50           H  
ATOM   1426  HZ  PHE B 143       7.829   0.703   4.672  1.00 70.65           H  
ATOM   1427  N   THR B 144       5.614  -3.977  -1.988  1.00 63.56           N  
ATOM   1428  CA  THR B 144       5.596  -4.736  -3.243  1.00 64.12           C  
ATOM   1429  C   THR B 144       4.527  -4.121  -4.173  1.00 68.41           C  
ATOM   1430  O   THR B 144       4.783  -3.977  -5.372  1.00 68.53           O  
ATOM   1431  CB  THR B 144       5.368  -6.234  -2.985  1.00 73.16           C  
ATOM   1432  OG1 THR B 144       6.402  -6.702  -2.123  1.00 73.50           O  
ATOM   1433  CG2 THR B 144       5.397  -7.068  -4.264  1.00 73.05           C  
ATOM   1434  H   THR B 144       5.355  -4.449  -1.133  1.00 63.56           H  
ATOM   1435  HA  THR B 144       6.565  -4.666  -3.738  1.00 64.12           H  
ATOM   1436  HB  THR B 144       4.380  -6.345  -2.541  1.00 73.16           H  
ATOM   1437 HG21 THR B 144       4.631  -6.708  -4.950  1.00 73.05           H  
ATOM   1438 HG22 THR B 144       6.378  -6.977  -4.732  1.00 73.05           H  
ATOM   1439 HG23 THR B 144       5.207  -8.112  -4.020  1.00 73.05           H  
ATOM   1440  HG1 THR B 144       6.361  -6.185  -1.314  1.00 73.50           H  
ATOM   1441  N   SER B 145       3.377  -3.687  -3.613  1.00 63.92           N  
ATOM   1442  CA  SER B 145       2.323  -3.018  -4.384  1.00 62.88           C  
ATOM   1443  C   SER B 145       2.805  -1.639  -4.917  1.00 65.16           C  
ATOM   1444  O   SER B 145       2.737  -1.382  -6.120  1.00 63.74           O  
ATOM   1445  CB  SER B 145       1.062  -2.843  -3.535  1.00 65.30           C  
ATOM   1446  OG  SER B 145       0.065  -2.061  -4.174  1.00 72.20           O  
ATOM   1447  H   SER B 145       3.236  -3.829  -2.622  1.00 63.92           H  
ATOM   1448  HA  SER B 145       2.086  -3.649  -5.242  1.00 62.88           H  
ATOM   1449  HB2 SER B 145       1.340  -2.358  -2.600  1.00 65.30           H  
ATOM   1450  HB3 SER B 145       0.649  -3.829  -3.323  1.00 65.30           H  
ATOM   1451  HG  SER B 145      -0.723  -2.604  -4.255  1.00 72.20           H  
ATOM   1452  N   ILE B 146       3.327  -0.789  -4.015  1.00 61.42           N  
ATOM   1453  CA  ILE B 146       3.733   0.585  -4.297  1.00 60.93           C  
ATOM   1454  C   ILE B 146       5.030   0.614  -5.167  1.00 65.38           C  
ATOM   1455  O   ILE B 146       5.079   1.415  -6.102  1.00 64.70           O  
ATOM   1456  CB  ILE B 146       3.914   1.350  -2.957  1.00 63.59           C  
ATOM   1457  CG1 ILE B 146       2.533   1.462  -2.227  1.00 63.38           C  
ATOM   1458  CG2 ILE B 146       4.511   2.743  -3.190  1.00 64.38           C  
ATOM   1459  CD1 ILE B 146       2.536   2.017  -0.790  1.00 69.70           C  
ATOM   1460  H   ILE B 146       3.449  -1.128  -3.071  1.00 61.42           H  
ATOM   1461  HA  ILE B 146       2.954   1.083  -4.877  1.00 60.93           H  
ATOM   1462  HB  ILE B 146       4.610   0.792  -2.330  1.00 63.59           H  
ATOM   1463 HG12 ILE B 146       2.100   0.462  -2.191  1.00 63.38           H  
ATOM   1464 HG13 ILE B 146       1.898   2.112  -2.827  1.00 63.38           H  
ATOM   1465 HG21 ILE B 146       5.476   2.646  -3.688  1.00 64.38           H  
ATOM   1466 HG22 ILE B 146       3.837   3.328  -3.817  1.00 64.38           H  
ATOM   1467 HG23 ILE B 146       4.646   3.246  -2.233  1.00 64.38           H  
ATOM   1468 HD11 ILE B 146       3.166   1.388  -0.160  1.00 69.70           H  
ATOM   1469 HD12 ILE B 146       2.929   3.034  -0.795  1.00 69.70           H  
ATOM   1470 HD13 ILE B 146       1.520   2.021  -0.399  1.00 69.70           H  
ATOM   1471  N   PHE B 147       6.042  -0.245  -4.901  1.00 62.25           N  
ATOM   1472  CA  PHE B 147       7.282  -0.217  -5.697  1.00 62.14           C  
ATOM   1473  C   PHE B 147       7.064  -0.776  -7.124  1.00 65.11           C  
ATOM   1474  O   PHE B 147       7.721  -0.290  -8.042  1.00 64.45           O  
ATOM   1475  CB  PHE B 147       8.438  -0.973  -5.030  1.00 64.39           C  
ATOM   1476  CG  PHE B 147       8.922  -0.395  -3.716  1.00 66.00           C  
ATOM   1477  CD1 PHE B 147       8.890   0.981  -3.486  1.00 68.56           C  
ATOM   1478  CD2 PHE B 147       9.591  -1.191  -2.794  1.00 68.60           C  
ATOM   1479  CE1 PHE B 147       9.373   1.519  -2.291  1.00 69.52           C  
ATOM   1480  CE2 PHE B 147      10.107  -0.644  -1.612  1.00 71.32           C  
ATOM   1481  CZ  PHE B 147       9.989   0.707  -1.364  1.00 68.90           C  
ATOM   1482  H   PHE B 147       5.948  -0.911  -4.148  1.00 62.25           H  
ATOM   1483  HA  PHE B 147       7.556   0.836  -5.760  1.00 62.14           H  
ATOM   1484  HB2 PHE B 147       9.277  -0.981  -5.725  1.00 64.39           H  
ATOM   1485  HB3 PHE B 147       8.109  -1.997  -4.847  1.00 64.39           H  
ATOM   1486  HD1 PHE B 147       8.486   1.638  -4.242  1.00 68.56           H  
ATOM   1487  HD2 PHE B 147       9.714  -2.245  -2.993  1.00 68.60           H  
ATOM   1488  HE1 PHE B 147       9.263   2.576  -2.092  1.00 69.52           H  
ATOM   1489  HE2 PHE B 147      10.599  -1.282  -0.892  1.00 71.32           H  
ATOM   1490  HZ  PHE B 147      10.378   1.126  -0.448  1.00 68.90           H  
ATOM   1491  N   THR B 148       6.156  -1.757  -7.319  1.00 61.80           N  
ATOM   1492  CA  THR B 148       5.855  -2.273  -8.667  1.00 62.20           C  
ATOM   1493  C   THR B 148       5.153  -1.155  -9.455  1.00 67.21           C  
ATOM   1494  O   THR B 148       5.531  -0.869 -10.590  1.00 67.13           O  
ATOM   1495  CB  THR B 148       5.016  -3.570  -8.592  1.00 67.31           C  
ATOM   1496  OG1 THR B 148       5.747  -4.546  -7.851  1.00 64.28           O  
ATOM   1497  CG2 THR B 148       4.670  -4.137  -9.976  1.00 65.93           C  
ATOM   1498  H   THR B 148       5.672  -2.147  -6.523  1.00 61.80           H  
ATOM   1499  HA  THR B 148       6.771  -2.549  -9.187  1.00 62.20           H  
ATOM   1500  HB  THR B 148       4.074  -3.326  -8.104  1.00 67.31           H  
ATOM   1501 HG21 THR B 148       4.122  -3.388 -10.548  1.00 65.93           H  
ATOM   1502 HG22 THR B 148       5.588  -4.396 -10.502  1.00 65.93           H  
ATOM   1503 HG23 THR B 148       4.054  -5.028  -9.858  1.00 65.93           H  
ATOM   1504  HG1 THR B 148       5.924  -4.180  -6.982  1.00 64.28           H  
ATOM   1505  N   LEU B 149       4.191  -0.479  -8.796  1.00 64.15           N  
ATOM   1506  CA  LEU B 149       3.395   0.641  -9.295  1.00 64.06           C  
ATOM   1507  C   LEU B 149       4.279   1.812  -9.747  1.00 69.60           C  
ATOM   1508  O   LEU B 149       3.947   2.499 -10.715  1.00 70.48           O  
ATOM   1509  CB  LEU B 149       2.469   1.100  -8.155  1.00 63.69           C  
ATOM   1510  CG  LEU B 149       1.359   2.065  -8.490  1.00 68.66           C  
ATOM   1511  CD1 LEU B 149       0.294   1.376  -9.289  1.00 69.74           C  
ATOM   1512  CD2 LEU B 149       0.704   2.547  -7.244  1.00 70.36           C  
ATOM   1513  H   LEU B 149       3.997  -0.780  -7.852  1.00 64.15           H  
ATOM   1514  HA  LEU B 149       2.824   0.316 -10.165  1.00 64.06           H  
ATOM   1515  HB2 LEU B 149       3.095   1.575  -7.401  1.00 63.69           H  
ATOM   1516  HB3 LEU B 149       2.008   0.205  -7.734  1.00 63.69           H  
ATOM   1517  HG  LEU B 149       1.800   2.891  -9.048  1.00 68.66           H  
ATOM   1518 HD11 LEU B 149       0.729   0.980 -10.209  1.00 69.74           H  
ATOM   1519 HD12 LEU B 149      -0.126   0.556  -8.704  1.00 69.74           H  
ATOM   1520 HD13 LEU B 149      -0.492   2.088  -9.536  1.00 69.74           H  
ATOM   1521 HD21 LEU B 149       0.273   1.699  -6.709  1.00 70.36           H  
ATOM   1522 HD22 LEU B 149       1.442   3.040  -6.612  1.00 70.36           H  
ATOM   1523 HD23 LEU B 149      -0.086   3.254  -7.500  1.00 70.36           H  
ATOM   1524  N   THR B 150       5.395   2.038  -9.024  1.00 65.88           N  
ATOM   1525  CA  THR B 150       6.359   3.111  -9.267  1.00 65.58           C  
ATOM   1526  C   THR B 150       7.300   2.731 -10.426  1.00 70.30           C  
ATOM   1527  O   THR B 150       7.619   3.596 -11.238  1.00 69.78           O  
ATOM   1528  CB  THR B 150       7.141   3.396  -7.975  1.00 70.66           C  
ATOM   1529  OG1 THR B 150       6.205   3.701  -6.942  1.00 68.23           O  
ATOM   1530  CG2 THR B 150       8.124   4.546  -8.112  1.00 69.26           C  
ATOM   1531  H   THR B 150       5.581   1.413  -8.251  1.00 65.88           H  
ATOM   1532  HA  THR B 150       5.833   4.020  -9.557  1.00 65.58           H  
ATOM   1533  HB  THR B 150       7.725   2.505  -7.741  1.00 70.66           H  
ATOM   1534 HG21 THR B 150       8.830   4.326  -8.913  1.00 69.26           H  
ATOM   1535 HG22 THR B 150       7.583   5.462  -8.348  1.00 69.26           H  
ATOM   1536 HG23 THR B 150       8.665   4.675  -7.175  1.00 69.26           H  
ATOM   1537  HG1 THR B 150       5.614   2.949  -6.852  1.00 68.23           H  
ATOM   1538  N   MET B 151       7.718   1.452 -10.526  1.00 68.20           N  
ATOM   1539  CA  MET B 151       8.597   1.007 -11.614  1.00 68.96           C  
ATOM   1540  C   MET B 151       7.843   0.976 -12.937  1.00 73.45           C  
ATOM   1541  O   MET B 151       8.469   1.067 -13.988  1.00 73.42           O  
ATOM   1542  CB  MET B 151       9.223  -0.353 -11.329  1.00 71.88           C  
ATOM   1543  CG  MET B 151      10.208  -0.320 -10.187  1.00 76.28           C  
ATOM   1544  SD  MET B 151      11.502   0.946 -10.387  1.00 81.57           S  
ATOM   1545  CE  MET B 151      10.947   2.159  -9.188  1.00 77.90           C  
ATOM   1546  H   MET B 151       7.417   0.782  -9.833  1.00 68.20           H  
ATOM   1547  HA  MET B 151       9.409   1.730 -11.685  1.00 68.96           H  
ATOM   1548  HB2 MET B 151       9.742  -0.691 -12.226  1.00 71.88           H  
ATOM   1549  HB3 MET B 151       8.428  -1.056 -11.081  1.00 71.88           H  
ATOM   1550  HG2 MET B 151      10.686  -1.296 -10.116  1.00 76.28           H  
ATOM   1551  HG3 MET B 151       9.663  -0.115  -9.266  1.00 76.28           H  
ATOM   1552  HE1 MET B 151       9.949   2.504  -9.453  1.00 77.90           H  
ATOM   1553  HE2 MET B 151      10.925   1.707  -8.197  1.00 77.90           H  
ATOM   1554  HE3 MET B 151      11.635   3.005  -9.183  1.00 77.90           H  
ATOM   1555  N   MET B 152       6.504   0.913 -12.885  1.00 70.39           N  
ATOM   1556  CA  MET B 152       5.658   1.034 -14.070  1.00 71.06           C  
ATOM   1557  C   MET B 152       5.746   2.450 -14.593  1.00 74.73           C  
ATOM   1558  O   MET B 152       5.810   2.657 -15.804  1.00 75.82           O  
ATOM   1559  CB  MET B 152       4.208   0.650 -13.756  1.00 73.55           C  
ATOM   1560  CG  MET B 152       4.032  -0.790 -13.415  1.00 77.85           C  
ATOM   1561  SD  MET B 152       2.331  -1.106 -12.954  1.00 82.75           S  
ATOM   1562  CE  MET B 152       2.407  -2.776 -12.664  1.00 79.87           C  
ATOM   1563  H   MET B 152       6.062   0.775 -11.988  1.00 70.39           H  
ATOM   1564  HA  MET B 152       6.012   0.344 -14.836  1.00 71.06           H  
ATOM   1565  HB2 MET B 152       3.596   0.875 -14.629  1.00 73.55           H  
ATOM   1566  HB3 MET B 152       3.869   1.249 -12.910  1.00 73.55           H  
ATOM   1567  HG2 MET B 152       4.685  -1.046 -12.580  1.00 77.85           H  
ATOM   1568  HG3 MET B 152       4.292  -1.400 -14.280  1.00 77.85           H  
ATOM   1569  HE1 MET B 152       2.722  -3.288 -13.572  1.00 79.87           H  
ATOM   1570  HE2 MET B 152       3.124  -2.973 -11.868  1.00 79.87           H  
ATOM   1571  HE3 MET B 152       1.422  -3.136 -12.366  1.00 79.87           H  
ATOM   1572  N   SER B 153       5.799   3.425 -13.659  1.00 69.22           N  
ATOM   1573  CA  SER B 153       5.940   4.846 -13.940  1.00 68.52           C  
ATOM   1574  C   SER B 153       7.313   5.116 -14.580  1.00 72.05           C  
ATOM   1575  O   SER B 153       7.388   5.807 -15.601  1.00 72.23           O  
ATOM   1576  CB  SER B 153       5.755   5.649 -12.653  1.00 70.87           C  
ATOM   1577  OG  SER B 153       5.840   7.046 -12.854  1.00 78.29           O  
ATOM   1578  H   SER B 153       5.738   3.145 -12.692  1.00 69.22           H  
ATOM   1579  HA  SER B 153       5.170   5.160 -14.646  1.00 68.52           H  
ATOM   1580  HB2 SER B 153       6.528   5.353 -11.943  1.00 70.87           H  
ATOM   1581  HB3 SER B 153       4.774   5.419 -12.237  1.00 70.87           H  
ATOM   1582  HG  SER B 153       5.141   7.294 -13.466  1.00 78.29           H  
ATOM   1583  N   VAL B 154       8.382   4.501 -14.014  1.00 67.49           N  
ATOM   1584  CA  VAL B 154       9.774   4.615 -14.477  1.00 66.92           C  
ATOM   1585  C   VAL B 154       9.907   3.948 -15.860  1.00 70.50           C  
ATOM   1586  O   VAL B 154      10.584   4.493 -16.737  1.00 71.24           O  
ATOM   1587  CB  VAL B 154      10.770   4.001 -13.445  1.00 69.99           C  
ATOM   1588  CG1 VAL B 154      12.211   4.040 -13.957  1.00 69.98           C  
ATOM   1589  CG2 VAL B 154      10.665   4.702 -12.091  1.00 69.27           C  
ATOM   1590  H   VAL B 154       8.207   3.915 -13.210  1.00 67.49           H  
ATOM   1591  HA  VAL B 154      10.034   5.670 -14.569  1.00 66.92           H  
ATOM   1592  HB  VAL B 154      10.490   2.956 -13.313  1.00 69.99           H  
ATOM   1593 HG11 VAL B 154      12.273   3.509 -14.909  1.00 69.98           H  
ATOM   1594 HG12 VAL B 154      12.519   5.076 -14.099  1.00 69.98           H  
ATOM   1595 HG13 VAL B 154      12.868   3.562 -13.232  1.00 69.98           H  
ATOM   1596 HG21 VAL B 154      10.942   5.752 -12.204  1.00 69.27           H  
ATOM   1597 HG22 VAL B 154       9.641   4.635 -11.725  1.00 69.27           H  
ATOM   1598 HG23 VAL B 154      11.338   4.224 -11.381  1.00 69.27           H  
ATOM   1599  N   ASP B 155       9.244   2.786 -16.053  1.00 65.77           N  
ATOM   1600  CA  ASP B 155       9.259   2.038 -17.314  1.00 66.04           C  
ATOM   1601  C   ASP B 155       8.621   2.876 -18.426  1.00 67.97           C  
ATOM   1602  O   ASP B 155       9.228   3.026 -19.488  1.00 67.86           O  
ATOM   1603  CB  ASP B 155       8.529   0.699 -17.151  1.00 68.58           C  
ATOM   1604  CG  ASP B 155       8.654  -0.224 -18.338  1.00 83.08           C  
ATOM   1605  OD1 ASP B 155       9.710  -0.893 -18.463  1.00 85.09           O  
ATOM   1606  OD2 ASP B 155       7.660  -0.359 -19.093  1.00 88.07           O1-
ATOM   1607  H   ASP B 155       8.706   2.412 -15.285  1.00 65.77           H  
ATOM   1608  HA  ASP B 155      10.293   1.828 -17.588  1.00 66.04           H  
ATOM   1609  HB2 ASP B 155       7.471   0.905 -16.988  1.00 68.58           H  
ATOM   1610  HB3 ASP B 155       8.939   0.191 -16.277  1.00 68.58           H  
ATOM   1611  N   ARG B 156       7.428   3.474 -18.150  1.00 62.83           N  
ATOM   1612  CA  ARG B 156       6.697   4.359 -19.078  1.00 62.26           C  
ATOM   1613  C   ARG B 156       7.481   5.655 -19.327  1.00 64.89           C  
ATOM   1614  O   ARG B 156       7.394   6.215 -20.423  1.00 64.88           O  
ATOM   1615  CB  ARG B 156       5.281   4.700 -18.566  1.00 60.13           C  
ATOM   1616  CG  ARG B 156       4.298   3.532 -18.481  1.00 65.32           C  
ATOM   1617  CD  ARG B 156       2.957   4.036 -17.985  1.00 78.88           C  
ATOM   1618  NE  ARG B 156       1.988   2.969 -17.721  1.00 93.39           N  
ATOM   1619  CZ  ARG B 156       0.754   3.183 -17.268  1.00111.92           C  
ATOM   1620  NH1 ARG B 156       0.327   4.420 -17.035  1.00 98.84           N  
ATOM   1621  NH2 ARG B 156      -0.065   2.161 -17.055  1.00101.13           N1+
ATOM   1622  H   ARG B 156       7.014   3.299 -17.244  1.00 62.83           H  
ATOM   1623  HA  ARG B 156       6.594   3.810 -20.016  1.00 62.26           H  
ATOM   1624  HB2 ARG B 156       4.856   5.447 -19.237  1.00 60.13           H  
ATOM   1625  HB3 ARG B 156       5.383   5.125 -17.567  1.00 60.13           H  
ATOM   1626  HG2 ARG B 156       4.682   2.783 -17.789  1.00 65.32           H  
ATOM   1627  HG3 ARG B 156       4.177   3.088 -19.467  1.00 65.32           H  
ATOM   1628  HD2 ARG B 156       2.541   4.705 -18.739  1.00 78.88           H  
ATOM   1629  HD3 ARG B 156       3.119   4.590 -17.059  1.00 78.88           H  
ATOM   1630  HE  ARG B 156       2.272   2.017 -17.895  1.00 93.39           H  
ATOM   1631 HH11 ARG B 156       0.941   5.205 -17.194  1.00 98.84           H  
ATOM   1632 HH12 ARG B 156      -0.613   4.574 -16.697  1.00 98.84           H  
ATOM   1633 HH21 ARG B 156      -1.003   2.327 -16.717  1.00101.13           H  
ATOM   1634 HH22 ARG B 156       0.248   1.216 -17.229  1.00101.13           H  
ATOM   1635  N   TYR B 157       8.243   6.129 -18.320  1.00 60.54           N  
ATOM   1636  CA  TYR B 157       9.080   7.325 -18.431  1.00 60.61           C  
ATOM   1637  C   TYR B 157      10.249   7.091 -19.399  1.00 65.14           C  
ATOM   1638  O   TYR B 157      10.469   7.903 -20.299  1.00 65.15           O  
ATOM   1639  CB  TYR B 157       9.610   7.750 -17.056  1.00 61.02           C  
ATOM   1640  CG  TYR B 157      10.762   8.721 -17.143  1.00 63.80           C  
ATOM   1641  CD1 TYR B 157      10.548  10.069 -17.409  1.00 66.69           C  
ATOM   1642  CD2 TYR B 157      12.076   8.290 -16.962  1.00 64.61           C  
ATOM   1643  CE1 TYR B 157      11.611  10.966 -17.510  1.00 67.92           C  
ATOM   1644  CE2 TYR B 157      13.147   9.177 -17.063  1.00 66.09           C  
ATOM   1645  CZ  TYR B 157      12.909  10.513 -17.341  1.00 74.97           C  
ATOM   1646  OH  TYR B 157      13.957  11.394 -17.453  1.00 78.99           O  
ATOM   1647  H   TYR B 157       8.235   5.632 -17.441  1.00 60.54           H  
ATOM   1648  HA  TYR B 157       8.460   8.130 -18.828  1.00 60.61           H  
ATOM   1649  HB2 TYR B 157       9.944   6.860 -16.523  1.00 61.02           H  
ATOM   1650  HB3 TYR B 157       8.799   8.223 -16.502  1.00 61.02           H  
ATOM   1651  HD1 TYR B 157       9.537  10.428 -17.542  1.00 66.69           H  
ATOM   1652  HD2 TYR B 157      12.267   7.251 -16.736  1.00 64.61           H  
ATOM   1653  HE1 TYR B 157      11.423  12.009 -17.716  1.00 67.92           H  
ATOM   1654  HE2 TYR B 157      14.158   8.823 -16.927  1.00 66.09           H  
ATOM   1655  HH  TYR B 157      13.707  12.299 -17.649  1.00 78.99           H  
ATOM   1656  N   ILE B 158      11.011   6.004 -19.179  1.00 62.06           N  
ATOM   1657  CA  ILE B 158      12.158   5.629 -20.008  1.00 62.91           C  
ATOM   1658  C   ILE B 158      11.667   5.359 -21.439  1.00 68.66           C  
ATOM   1659  O   ILE B 158      12.312   5.793 -22.388  1.00 69.75           O  
ATOM   1660  CB  ILE B 158      12.898   4.407 -19.386  1.00 65.52           C  
ATOM   1661  CG1 ILE B 158      13.617   4.859 -18.088  1.00 65.13           C  
ATOM   1662  CG2 ILE B 158      13.903   3.771 -20.377  1.00 66.87           C  
ATOM   1663  CD1 ILE B 158      14.374   3.798 -17.333  1.00 72.89           C  
ATOM   1664  H   ILE B 158      10.779   5.412 -18.396  1.00 62.06           H  
ATOM   1665  HA  ILE B 158      12.884   6.443 -20.049  1.00 62.91           H  
ATOM   1666  HB  ILE B 158      12.162   3.638 -19.151  1.00 65.52           H  
ATOM   1667 HG12 ILE B 158      12.862   5.267 -17.415  1.00 65.13           H  
ATOM   1668 HG13 ILE B 158      14.326   5.642 -18.357  1.00 65.13           H  
ATOM   1669 HG21 ILE B 158      13.376   3.454 -21.276  1.00 66.87           H  
ATOM   1670 HG22 ILE B 158      14.664   4.505 -20.642  1.00 66.87           H  
ATOM   1671 HG23 ILE B 158      14.377   2.909 -19.910  1.00 66.87           H  
ATOM   1672 HD11 ILE B 158      13.691   2.998 -17.049  1.00 72.89           H  
ATOM   1673 HD12 ILE B 158      15.162   3.394 -17.969  1.00 72.89           H  
ATOM   1674 HD13 ILE B 158      14.816   4.234 -16.439  1.00 72.89           H  
ATOM   1675  N   ALA B 159      10.483   4.739 -21.579  1.00 64.73           N  
ATOM   1676  CA  ALA B 159       9.866   4.427 -22.868  1.00 65.27           C  
ATOM   1677  C   ALA B 159       9.762   5.657 -23.798  1.00 70.01           C  
ATOM   1678  O   ALA B 159       9.968   5.528 -25.003  1.00 70.89           O  
ATOM   1679  CB  ALA B 159       8.478   3.861 -22.636  1.00 65.68           C  
ATOM   1680  H   ALA B 159       9.987   4.472 -20.741  1.00 64.73           H  
ATOM   1681  HA  ALA B 159      10.507   3.695 -23.360  1.00 65.27           H  
ATOM   1682  HB1 ALA B 159       8.545   2.975 -22.007  1.00 65.68           H  
ATOM   1683  HB2 ALA B 159       7.859   4.611 -22.144  1.00 65.68           H  
ATOM   1684  HB3 ALA B 159       8.031   3.593 -23.594  1.00 65.68           H  
ATOM   1685  N   VAL B 160       9.473   6.829 -23.243  1.00 66.30           N  
ATOM   1686  CA  VAL B 160       9.246   8.035 -24.023  1.00 67.30           C  
ATOM   1687  C   VAL B 160      10.497   8.933 -24.038  1.00 72.38           C  
ATOM   1688  O   VAL B 160      10.869   9.440 -25.101  1.00 74.16           O  
ATOM   1689  CB  VAL B 160       8.028   8.799 -23.428  1.00 71.35           C  
ATOM   1690  CG1 VAL B 160       7.702  10.048 -24.233  1.00 72.50           C  
ATOM   1691  CG2 VAL B 160       6.805   7.897 -23.348  1.00 71.07           C  
ATOM   1692  H   VAL B 160       9.409   6.884 -22.238  1.00 66.30           H  
ATOM   1693  HA  VAL B 160       9.036   7.757 -25.056  1.00 67.30           H  
ATOM   1694  HB  VAL B 160       8.305   9.107 -22.420  1.00 71.35           H  
ATOM   1695 HG11 VAL B 160       8.578  10.698 -24.265  1.00 72.50           H  
ATOM   1696 HG12 VAL B 160       7.423   9.762 -25.248  1.00 72.50           H  
ATOM   1697 HG13 VAL B 160       6.875  10.577 -23.763  1.00 72.50           H  
ATOM   1698 HG21 VAL B 160       6.519   7.583 -24.352  1.00 71.07           H  
ATOM   1699 HG22 VAL B 160       7.040   7.020 -22.746  1.00 71.07           H  
ATOM   1700 HG23 VAL B 160       5.980   8.443 -22.890  1.00 71.07           H  
ATOM   1701  N   CYS B 161      11.124   9.143 -22.869  1.00 67.53           N  
ATOM   1702  CA  CYS B 161      12.220  10.090 -22.710  1.00 67.35           C  
ATOM   1703  C   CYS B 161      13.583   9.457 -23.050  1.00 72.25           C  
ATOM   1704  O   CYS B 161      14.469  10.182 -23.510  1.00 72.56           O  
ATOM   1705  CB  CYS B 161      12.225  10.640 -21.293  1.00 66.58           C  
ATOM   1706  SG  CYS B 161      10.719  11.537 -20.856  1.00 70.34           S  
ATOM   1707  H   CYS B 161      10.821   8.621 -22.060  1.00 67.53           H  
ATOM   1708  HA  CYS B 161      12.061  10.905 -23.415  1.00 67.35           H  
ATOM   1709  HB2 CYS B 161      13.072  11.318 -21.190  1.00 66.58           H  
ATOM   1710  HB3 CYS B 161      12.343   9.805 -20.601  1.00 66.58           H  
ATOM   1711  HG  CYS B 161       9.669  10.715 -20.949  1.00 70.34           H  
ATOM   1712  N   HIS B 162      13.771   8.150 -22.830  1.00 69.11           N  
ATOM   1713  CA  HIS B 162      15.052   7.501 -23.152  1.00 69.66           C  
ATOM   1714  C   HIS B 162      14.785   6.300 -24.095  1.00 74.48           C  
ATOM   1715  O   HIS B 162      14.860   5.150 -23.654  1.00 74.09           O  
ATOM   1716  CB  HIS B 162      15.763   7.079 -21.854  1.00 69.74           C  
ATOM   1717  CG  HIS B 162      15.977   8.208 -20.889  1.00 72.68           C  
ATOM   1718  ND1 HIS B 162      17.117   8.989 -20.931  1.00 74.97           N  
ATOM   1719  CD2 HIS B 162      15.173   8.661 -19.898  1.00 73.54           C  
ATOM   1720  CE1 HIS B 162      16.975   9.883 -19.964  1.00 73.95           C  
ATOM   1721  NE2 HIS B 162      15.822   9.724 -19.314  1.00 73.41           N  
ATOM   1722  H   HIS B 162      13.021   7.599 -22.439  1.00 69.11           H  
ATOM   1723  HA  HIS B 162      15.716   8.195 -23.668  1.00 69.66           H  
ATOM   1724  HB2 HIS B 162      16.736   6.660 -22.114  1.00 69.74           H  
ATOM   1725  HB3 HIS B 162      15.158   6.316 -21.363  1.00 69.74           H  
ATOM   1726  HD2 HIS B 162      14.210   8.263 -19.619  1.00 73.54           H  
ATOM   1727  HE2 HIS B 162      15.488  10.280 -18.542  1.00 73.41           H  
ATOM   1728  HE1 HIS B 162      17.705  10.645 -19.729  1.00 73.95           H  
ATOM   1729  N   PRO B 163      14.399   6.551 -25.377  1.00 71.87           N  
ATOM   1730  CA  PRO B 163      13.988   5.444 -26.256  1.00 72.29           C  
ATOM   1731  C   PRO B 163      15.100   4.437 -26.560  1.00 76.17           C  
ATOM   1732  O   PRO B 163      14.790   3.266 -26.780  1.00 76.20           O  
ATOM   1733  CB  PRO B 163      13.573   6.158 -27.545  1.00 75.25           C  
ATOM   1734  CG  PRO B 163      13.196   7.530 -27.101  1.00 79.27           C  
ATOM   1735  CD  PRO B 163      14.206   7.849 -26.055  1.00 74.13           C  
ATOM   1736  HA  PRO B 163      13.205   4.847 -25.785  1.00 72.29           H  
ATOM   1737  HB2 PRO B 163      12.723   5.656 -28.010  1.00 75.25           H  
ATOM   1738  HB3 PRO B 163      14.403   6.196 -28.251  1.00 75.25           H  
ATOM   1739  HG2 PRO B 163      12.187   7.541 -26.687  1.00 79.27           H  
ATOM   1740  HG3 PRO B 163      13.254   8.236 -27.931  1.00 79.27           H  
ATOM   1741  HD2 PRO B 163      15.135   8.199 -26.502  1.00 74.13           H  
ATOM   1742  HD3 PRO B 163      13.829   8.601 -25.364  1.00 74.13           H  
ATOM   1743  N   VAL B 164      16.370   4.868 -26.580  1.00 72.28           N  
ATOM   1744  CA  VAL B 164      17.476   3.948 -26.873  1.00 72.36           C  
ATOM   1745  C   VAL B 164      17.730   3.077 -25.611  1.00 74.98           C  
ATOM   1746  O   VAL B 164      18.062   1.891 -25.737  1.00 75.00           O  
ATOM   1747  CB  VAL B 164      18.743   4.699 -27.344  1.00 76.77           C  
ATOM   1748  CG1 VAL B 164      19.873   3.728 -27.658  1.00 77.27           C  
ATOM   1749  CG2 VAL B 164      18.435   5.558 -28.573  1.00 77.53           C  
ATOM   1750  H   VAL B 164      16.569   5.840 -26.389  1.00 72.28           H  
ATOM   1751  HA  VAL B 164      17.206   3.298 -27.704  1.00 72.36           H  
ATOM   1752  HB  VAL B 164      19.064   5.349 -26.532  1.00 76.77           H  
ATOM   1753 HG11 VAL B 164      20.099   3.135 -26.772  1.00 77.27           H  
ATOM   1754 HG12 VAL B 164      19.570   3.069 -28.470  1.00 77.27           H  
ATOM   1755 HG13 VAL B 164      20.762   4.287 -27.956  1.00 77.27           H  
ATOM   1756 HG21 VAL B 164      18.113   4.917 -29.393  1.00 77.53           H  
ATOM   1757 HG22 VAL B 164      17.642   6.266 -28.331  1.00 77.53           H  
ATOM   1758 HG23 VAL B 164      19.331   6.103 -28.868  1.00 77.53           H  
ATOM   1759  N   LYS B 165      17.501   3.656 -24.408  1.00 69.61           N  
ATOM   1760  CA  LYS B 165      17.614   2.949 -23.131  1.00 67.89           C  
ATOM   1761  C   LYS B 165      16.461   1.986 -22.959  1.00 69.95           C  
ATOM   1762  O   LYS B 165      16.645   0.934 -22.362  1.00 70.35           O  
ATOM   1763  CB  LYS B 165      17.662   3.922 -21.944  1.00 69.46           C  
ATOM   1764  CG  LYS B 165      18.944   4.746 -21.886  1.00 88.93           C  
ATOM   1765  CD  LYS B 165      19.030   5.616 -20.624  1.00 95.77           C  
ATOM   1766  CE  LYS B 165      20.379   6.282 -20.476  1.00103.32           C  
ATOM   1767  NZ  LYS B 165      20.673   7.229 -21.585  1.00113.74           N1+
ATOM   1768  H   LYS B 165      17.238   4.631 -24.393  1.00 69.61           H  
ATOM   1769  HA  LYS B 165      18.549   2.394 -23.150  1.00 67.89           H  
ATOM   1770  HB2 LYS B 165      17.582   3.346 -21.022  1.00 69.46           H  
ATOM   1771  HB3 LYS B 165      16.815   4.604 -22.020  1.00 69.46           H  
ATOM   1772  HG2 LYS B 165      18.980   5.396 -22.761  1.00 88.93           H  
ATOM   1773  HG3 LYS B 165      19.797   4.068 -21.902  1.00 88.93           H  
ATOM   1774  HD2 LYS B 165      18.853   4.988 -19.753  1.00 95.77           H  
ATOM   1775  HD3 LYS B 165      18.264   6.390 -20.678  1.00 95.77           H  
ATOM   1776  HE2 LYS B 165      21.148   5.511 -20.461  1.00103.32           H  
ATOM   1777  HE3 LYS B 165      20.397   6.829 -19.535  1.00103.32           H  
ATOM   1778  HZ1 LYS B 165      20.661   6.731 -22.464  1.00113.74           H  
ATOM   1779  HZ2 LYS B 165      19.974   7.958 -21.599  1.00113.74           H  
ATOM   1780  HZ3 LYS B 165      21.586   7.638 -21.444  1.00113.74           H  
ATOM   1781  N   ALA B 166      15.279   2.334 -23.504  1.00 64.48           N  
ATOM   1782  CA  ALA B 166      14.051   1.539 -23.439  1.00 63.19           C  
ATOM   1783  C   ALA B 166      14.266   0.145 -24.045  1.00 66.79           C  
ATOM   1784  O   ALA B 166      13.729  -0.828 -23.532  1.00 66.15           O  
ATOM   1785  CB  ALA B 166      12.931   2.265 -24.162  1.00 64.00           C  
ATOM   1786  H   ALA B 166      15.237   3.213 -24.001  1.00 64.48           H  
ATOM   1787  HA  ALA B 166      13.777   1.411 -22.392  1.00 63.19           H  
ATOM   1788  HB1 ALA B 166      12.773   3.241 -23.703  1.00 64.00           H  
ATOM   1789  HB2 ALA B 166      13.200   2.396 -25.212  1.00 64.00           H  
ATOM   1790  HB3 ALA B 166      12.016   1.678 -24.093  1.00 64.00           H  
ATOM   1791  N   LEU B 167      15.086   0.051 -25.099  1.00 64.14           N  
ATOM   1792  CA  LEU B 167      15.457  -1.206 -25.760  1.00 65.15           C  
ATOM   1793  C   LEU B 167      16.239  -2.118 -24.812  1.00 71.32           C  
ATOM   1794  O   LEU B 167      16.100  -3.342 -24.853  1.00 71.49           O  
ATOM   1795  CB  LEU B 167      16.317  -0.899 -27.013  1.00 66.01           C  
ATOM   1796  CG  LEU B 167      15.693  -0.043 -28.109  1.00 70.39           C  
ATOM   1797  CD1 LEU B 167      16.737   0.483 -29.035  1.00 71.31           C  
ATOM   1798  CD2 LEU B 167      14.625  -0.793 -28.865  1.00 73.24           C  
ATOM   1799  H   LEU B 167      15.477   0.908 -25.467  1.00 64.14           H  
ATOM   1800  HA  LEU B 167      14.542  -1.720 -26.053  1.00 65.15           H  
ATOM   1801  HB2 LEU B 167      16.588  -1.856 -27.462  1.00 66.01           H  
ATOM   1802  HB3 LEU B 167      17.217  -0.388 -26.674  1.00 66.01           H  
ATOM   1803  HG  LEU B 167      15.211   0.806 -27.623  1.00 70.39           H  
ATOM   1804 HD11 LEU B 167      17.470   1.057 -28.467  1.00 71.31           H  
ATOM   1805 HD12 LEU B 167      17.234  -0.349 -29.533  1.00 71.31           H  
ATOM   1806 HD13 LEU B 167      16.268   1.126 -29.780  1.00 71.31           H  
ATOM   1807 HD21 LEU B 167      15.071  -1.653 -29.367  1.00 73.24           H  
ATOM   1808 HD22 LEU B 167      13.859  -1.134 -28.169  1.00 73.24           H  
ATOM   1809 HD23 LEU B 167      14.174  -0.133 -29.606  1.00 73.24           H  
ATOM   1810  N   ASP B 168      17.048  -1.499 -23.961  1.00 69.18           N  
ATOM   1811  CA  ASP B 168      17.902  -2.199 -23.013  1.00 69.84           C  
ATOM   1812  C   ASP B 168      17.348  -2.241 -21.599  1.00 73.97           C  
ATOM   1813  O   ASP B 168      18.075  -2.575 -20.685  1.00 73.99           O  
ATOM   1814  CB  ASP B 168      19.306  -1.554 -22.930  1.00 72.12           C  
ATOM   1815  CG  ASP B 168      19.865  -1.077 -24.282  1.00 78.71           C  
ATOM   1816  OD1 ASP B 168      20.058  -1.869 -25.210  1.00 79.36           O  
ATOM   1817  OD2 ASP B 168      20.182   0.109 -24.393  1.00 80.27           O1-
ATOM   1818  H   ASP B 168      17.072  -0.489 -23.971  1.00 69.18           H  
ATOM   1819  HA  ASP B 168      17.954  -3.216 -23.403  1.00 69.84           H  
ATOM   1820  HB2 ASP B 168      19.996  -2.290 -22.516  1.00 72.12           H  
ATOM   1821  HB3 ASP B 168      19.247  -0.695 -22.264  1.00 72.12           H  
ATOM   1822  N   PHE B 169      16.085  -1.872 -21.426  1.00 70.16           N  
ATOM   1823  CA  PHE B 169      15.427  -1.777 -20.112  1.00 69.26           C  
ATOM   1824  C   PHE B 169      14.011  -2.392 -20.095  1.00 73.57           C  
ATOM   1825  O   PHE B 169      13.551  -2.825 -19.034  1.00 72.76           O  
ATOM   1826  CB  PHE B 169      15.318  -0.292 -19.686  1.00 70.38           C  
ATOM   1827  CG  PHE B 169      14.665  -0.023 -18.346  1.00 71.23           C  
ATOM   1828  CD1 PHE B 169      15.411  -0.044 -17.173  1.00 74.36           C  
ATOM   1829  CD2 PHE B 169      13.312   0.294 -18.261  1.00 73.06           C  
ATOM   1830  CE1 PHE B 169      14.807   0.209 -15.934  1.00 74.46           C  
ATOM   1831  CE2 PHE B 169      12.706   0.529 -17.020  1.00 75.11           C  
ATOM   1832  CZ  PHE B 169      13.461   0.501 -15.866  1.00 72.76           C  
ATOM   1833  H   PHE B 169      15.543  -1.640 -22.246  1.00 70.16           H  
ATOM   1834  HA  PHE B 169      16.045  -2.345 -19.416  1.00 69.26           H  
ATOM   1835  HB2 PHE B 169      14.738   0.229 -20.447  1.00 70.38           H  
ATOM   1836  HB3 PHE B 169      16.326   0.119 -19.652  1.00 70.38           H  
ATOM   1837  HD1 PHE B 169      16.468  -0.260 -17.219  1.00 74.36           H  
ATOM   1838  HD2 PHE B 169      12.721   0.360 -19.164  1.00 73.06           H  
ATOM   1839  HE1 PHE B 169      15.398   0.176 -15.031  1.00 74.46           H  
ATOM   1840  HE2 PHE B 169      11.646   0.734 -16.967  1.00 75.11           H  
ATOM   1841  HZ  PHE B 169      12.999   0.707 -14.913  1.00 72.76           H  
ATOM   1842  N   ARG B 170      13.284  -2.360 -21.222  1.00 70.96           N  
ATOM   1843  CA  ARG B 170      11.900  -2.849 -21.226  1.00 70.63           C  
ATOM   1844  C   ARG B 170      11.821  -4.307 -21.777  1.00 76.02           C  
ATOM   1845  O   ARG B 170      10.865  -4.661 -22.479  1.00 76.48           O  
ATOM   1846  CB  ARG B 170      10.990  -1.910 -22.043  1.00 69.99           C  
ATOM   1847  CG  ARG B 170      10.982  -0.444 -21.562  1.00 75.01           C  
ATOM   1848  CD  ARG B 170       9.920   0.358 -22.286  1.00 81.94           C  
ATOM   1849  NE  ARG B 170       8.574  -0.053 -21.881  1.00 90.17           N  
ATOM   1850  CZ  ARG B 170       7.462   0.245 -22.542  1.00103.88           C  
ATOM   1851  NH1 ARG B 170       7.524   0.875 -23.709  1.00 90.55           N  
ATOM   1852  NH2 ARG B 170       6.285  -0.167 -22.092  1.00 92.33           N1+
ATOM   1853  H   ARG B 170      13.691  -1.998 -22.072  1.00 70.96           H  
ATOM   1854  HA  ARG B 170      11.544  -2.859 -20.195  1.00 70.63           H  
ATOM   1855  HB2 ARG B 170       9.970  -2.291 -21.987  1.00 69.99           H  
ATOM   1856  HB3 ARG B 170      11.328  -1.926 -23.079  1.00 69.99           H  
ATOM   1857  HG2 ARG B 170      11.959   0.000 -21.757  1.00 75.01           H  
ATOM   1858  HG3 ARG B 170      10.779  -0.421 -20.492  1.00 75.01           H  
ATOM   1859  HD2 ARG B 170      10.030   0.206 -23.359  1.00 81.94           H  
ATOM   1860  HD3 ARG B 170      10.053   1.415 -22.052  1.00 81.94           H  
ATOM   1861  HE  ARG B 170       8.485  -0.602 -21.036  1.00 90.17           H  
ATOM   1862 HH11 ARG B 170       8.415   1.192 -24.064  1.00 90.55           H  
ATOM   1863 HH12 ARG B 170       6.682   1.034 -24.243  1.00 90.55           H  
ATOM   1864 HH21 ARG B 170       5.450  -0.001 -22.634  1.00 92.33           H  
ATOM   1865 HH22 ARG B 170       6.224  -0.647 -21.205  1.00 92.33           H  
ATOM   1866  N   THR B 171      12.801  -5.155 -21.389  1.00 72.98           N  
ATOM   1867  CA  THR B 171      12.877  -6.570 -21.780  1.00 74.08           C  
ATOM   1868  C   THR B 171      12.204  -7.443 -20.709  1.00 78.29           C  
ATOM   1869  O   THR B 171      12.149  -7.024 -19.544  1.00 77.36           O  
ATOM   1870  CB  THR B 171      14.343  -6.996 -21.997  1.00 85.46           C  
ATOM   1871  OG1 THR B 171      15.052  -6.979 -20.759  1.00 86.60           O  
ATOM   1872  CG2 THR B 171      15.059  -6.143 -23.033  1.00 86.40           C  
ATOM   1873  H   THR B 171      13.530  -4.793 -20.792  1.00 72.98           H  
ATOM   1874  HA  THR B 171      12.345  -6.704 -22.721  1.00 74.08           H  
ATOM   1875  HB  THR B 171      14.325  -8.011 -22.389  1.00 85.46           H  
ATOM   1876 HG21 THR B 171      14.515  -6.184 -23.976  1.00 86.40           H  
ATOM   1877 HG22 THR B 171      15.104  -5.111 -22.684  1.00 86.40           H  
ATOM   1878 HG23 THR B 171      16.070  -6.521 -23.179  1.00 86.40           H  
ATOM   1879  HG1 THR B 171      15.945  -7.288 -20.931  1.00 86.60           H  
ATOM   1880  N   PRO B 172      11.724  -8.676 -21.044  1.00 75.75           N  
ATOM   1881  CA  PRO B 172      11.111  -9.529 -20.005  1.00 75.10           C  
ATOM   1882  C   PRO B 172      12.082  -9.819 -18.852  1.00 78.32           C  
ATOM   1883  O   PRO B 172      11.659  -9.819 -17.703  1.00 77.30           O  
ATOM   1884  CB  PRO B 172      10.749 -10.814 -20.759  1.00 78.50           C  
ATOM   1885  CG  PRO B 172      11.538 -10.779 -22.022  1.00 84.21           C  
ATOM   1886  CD  PRO B 172      11.686  -9.336 -22.367  1.00 78.87           C  
ATOM   1887  HA  PRO B 172      10.249  -9.054 -19.536  1.00 75.10           H  
ATOM   1888  HB2 PRO B 172       9.682 -10.839 -20.979  1.00 78.50           H  
ATOM   1889  HB3 PRO B 172      11.018 -11.689 -20.168  1.00 78.50           H  
ATOM   1890  HG2 PRO B 172      11.010 -11.306 -22.815  1.00 84.21           H  
ATOM   1891  HG3 PRO B 172      12.516 -11.236 -21.870  1.00 84.21           H  
ATOM   1892  HD2 PRO B 172      12.610  -9.158 -22.919  1.00 78.87           H  
ATOM   1893  HD3 PRO B 172      10.838  -8.986 -22.955  1.00 78.87           H  
ATOM   1894  N   LEU B 173      13.389  -9.994 -19.156  1.00 75.36           N  
ATOM   1895  CA  LEU B 173      14.451 -10.219 -18.169  1.00 75.03           C  
ATOM   1896  C   LEU B 173      14.534  -9.062 -17.172  1.00 76.03           C  
ATOM   1897  O   LEU B 173      14.482  -9.305 -15.968  1.00 75.21           O  
ATOM   1898  CB  LEU B 173      15.815 -10.396 -18.877  1.00 76.59           C  
ATOM   1899  CG  LEU B 173      17.056 -10.598 -17.977  1.00 82.08           C  
ATOM   1900  CD1 LEU B 173      17.035 -11.966 -17.287  1.00 83.56           C  
ATOM   1901  CD2 LEU B 173      18.328 -10.479 -18.777  1.00 85.49           C  
ATOM   1902  H   LEU B 173      13.651  -9.967 -20.132  1.00 75.36           H  
ATOM   1903  HA  LEU B 173      14.209 -11.130 -17.621  1.00 75.03           H  
ATOM   1904  HB2 LEU B 173      15.990  -9.504 -19.480  1.00 76.59           H  
ATOM   1905  HB3 LEU B 173      15.736 -11.266 -19.529  1.00 76.59           H  
ATOM   1906  HG  LEU B 173      17.025  -9.819 -17.216  1.00 82.08           H  
ATOM   1907 HD11 LEU B 173      16.122 -12.063 -16.699  1.00 83.56           H  
ATOM   1908 HD12 LEU B 173      17.066 -12.754 -18.041  1.00 83.56           H  
ATOM   1909 HD13 LEU B 173      17.902 -12.055 -16.631  1.00 83.56           H  
ATOM   1910 HD21 LEU B 173      18.356 -11.261 -19.537  1.00 85.49           H  
ATOM   1911 HD22 LEU B 173      18.362  -9.502 -19.261  1.00 85.49           H  
ATOM   1912 HD23 LEU B 173      19.187 -10.585 -18.114  1.00 85.49           H  
ATOM   1913  N   LYS B 174      14.657  -7.810 -17.680  1.00 71.24           N  
ATOM   1914  CA  LYS B 174      14.792  -6.585 -16.887  1.00 69.87           C  
ATOM   1915  C   LYS B 174      13.601  -6.407 -15.938  1.00 72.88           C  
ATOM   1916  O   LYS B 174      13.811  -6.104 -14.761  1.00 72.02           O  
ATOM   1917  CB  LYS B 174      14.912  -5.362 -17.805  1.00 72.46           C  
ATOM   1918  CG  LYS B 174      15.645  -4.151 -17.203  1.00 89.62           C  
ATOM   1919  CD  LYS B 174      17.172  -4.299 -17.257  1.00 99.15           C  
ATOM   1920  CE  LYS B 174      17.888  -3.043 -16.832  1.00105.55           C  
ATOM   1921  NZ  LYS B 174      19.362  -3.200 -16.938  1.00114.42           N1+
ATOM   1922  H   LYS B 174      14.657  -7.715 -18.685  1.00 71.24           H  
ATOM   1923  HA  LYS B 174      15.699  -6.672 -16.288  1.00 69.87           H  
ATOM   1924  HB2 LYS B 174      13.905  -5.046 -18.077  1.00 72.46           H  
ATOM   1925  HB3 LYS B 174      15.451  -5.667 -18.702  1.00 72.46           H  
ATOM   1926  HG2 LYS B 174      15.340  -4.039 -16.161  1.00 89.62           H  
ATOM   1927  HG3 LYS B 174      15.359  -3.258 -17.760  1.00 89.62           H  
ATOM   1928  HD2 LYS B 174      17.464  -4.541 -18.278  1.00 99.15           H  
ATOM   1929  HD3 LYS B 174      17.468  -5.111 -16.593  1.00 99.15           H  
ATOM   1930  HE2 LYS B 174      17.630  -2.818 -15.798  1.00105.55           H  
ATOM   1931  HE3 LYS B 174      17.573  -2.220 -17.474  1.00105.55           H  
ATOM   1932  HZ1 LYS B 174      19.662  -3.961 -16.346  1.00114.42           H  
ATOM   1933  HZ2 LYS B 174      19.612  -3.398 -17.896  1.00114.42           H  
ATOM   1934  HZ3 LYS B 174      19.814  -2.346 -16.643  1.00114.42           H  
ATOM   1935  N   ALA B 175      12.358  -6.637 -16.434  1.00 68.89           N  
ATOM   1936  CA  ALA B 175      11.138  -6.558 -15.617  1.00 67.23           C  
ATOM   1937  C   ALA B 175      11.209  -7.527 -14.430  1.00 69.91           C  
ATOM   1938  O   ALA B 175      10.942  -7.122 -13.293  1.00 69.03           O  
ATOM   1939  CB  ALA B 175       9.918  -6.865 -16.467  1.00 68.07           C  
ATOM   1940  H   ALA B 175      12.268  -6.873 -17.410  1.00 68.89           H  
ATOM   1941  HA  ALA B 175      11.053  -5.544 -15.226  1.00 67.23           H  
ATOM   1942  HB1 ALA B 175       9.863  -6.156 -17.293  1.00 68.07           H  
ATOM   1943  HB2 ALA B 175       9.995  -7.879 -16.860  1.00 68.07           H  
ATOM   1944  HB3 ALA B 175       9.018  -6.781 -15.856  1.00 68.07           H  
ATOM   1945  N   LYS B 176      11.625  -8.795 -14.704  1.00 65.55           N  
ATOM   1946  CA  LYS B 176      11.796  -9.868 -13.723  1.00 64.81           C  
ATOM   1947  C   LYS B 176      12.839  -9.474 -12.668  1.00 67.30           C  
ATOM   1948  O   LYS B 176      12.556  -9.597 -11.474  1.00 66.30           O  
ATOM   1949  CB  LYS B 176      12.204 -11.183 -14.416  1.00 68.14           C  
ATOM   1950  CG  LYS B 176      11.123 -11.786 -15.314  1.00 75.88           C  
ATOM   1951  CD  LYS B 176      11.601 -13.055 -16.018  1.00 85.46           C  
ATOM   1952  CE  LYS B 176      10.540 -13.677 -16.895  1.00 94.59           C  
ATOM   1953  NZ  LYS B 176      11.021 -14.925 -17.549  1.00103.37           N1+
ATOM   1954  H   LYS B 176      11.834  -9.013 -15.668  1.00 65.55           H  
ATOM   1955  HA  LYS B 176      10.840 -10.026 -13.224  1.00 64.81           H  
ATOM   1956  HB2 LYS B 176      12.452 -11.913 -13.645  1.00 68.14           H  
ATOM   1957  HB3 LYS B 176      13.084 -10.987 -15.028  1.00 68.14           H  
ATOM   1958  HG2 LYS B 176      10.843 -11.051 -16.070  1.00 75.88           H  
ATOM   1959  HG3 LYS B 176      10.255 -12.029 -14.704  1.00 75.88           H  
ATOM   1960  HD2 LYS B 176      11.895 -13.782 -15.262  1.00 85.46           H  
ATOM   1961  HD3 LYS B 176      12.462 -12.806 -16.637  1.00 85.46           H  
ATOM   1962  HE2 LYS B 176      10.260 -12.962 -17.668  1.00 94.59           H  
ATOM   1963  HE3 LYS B 176       9.670 -13.911 -16.284  1.00 94.59           H  
ATOM   1964  HZ1 LYS B 176      11.829 -14.718 -18.118  1.00103.37           H  
ATOM   1965  HZ2 LYS B 176      11.272 -15.601 -16.840  1.00103.37           H  
ATOM   1966  HZ3 LYS B 176      10.288 -15.307 -18.129  1.00103.37           H  
ATOM   1967  N   ILE B 177      14.012  -8.954 -13.106  1.00 63.31           N  
ATOM   1968  CA  ILE B 177      15.100  -8.503 -12.223  1.00 62.90           C  
ATOM   1969  C   ILE B 177      14.585  -7.377 -11.299  1.00 66.21           C  
ATOM   1970  O   ILE B 177      14.820  -7.428 -10.089  1.00 65.08           O  
ATOM   1971  CB  ILE B 177      16.338  -8.043 -13.046  1.00 66.14           C  
ATOM   1972  CG1 ILE B 177      16.976  -9.255 -13.769  1.00 68.26           C  
ATOM   1973  CG2 ILE B 177      17.377  -7.341 -12.146  1.00 66.17           C  
ATOM   1974  CD1 ILE B 177      18.153  -8.945 -14.710  1.00 77.03           C  
ATOM   1975  H   ILE B 177      14.147  -8.873 -14.104  1.00 63.31           H  
ATOM   1976  HA  ILE B 177      15.422  -9.340 -11.604  1.00 62.90           H  
ATOM   1977  HB  ILE B 177      16.006  -7.321 -13.790  1.00 66.14           H  
ATOM   1978 HG12 ILE B 177      16.196  -9.736 -14.360  1.00 68.26           H  
ATOM   1979 HG13 ILE B 177      17.332  -9.947 -13.007  1.00 68.26           H  
ATOM   1980 HG21 ILE B 177      16.915  -6.481 -11.660  1.00 66.17           H  
ATOM   1981 HG22 ILE B 177      17.731  -8.038 -11.386  1.00 66.17           H  
ATOM   1982 HG23 ILE B 177      18.217  -7.008 -12.752  1.00 66.17           H  
ATOM   1983 HD11 ILE B 177      17.826  -8.252 -15.486  1.00 77.03           H  
ATOM   1984 HD12 ILE B 177      18.965  -8.494 -14.139  1.00 77.03           H  
ATOM   1985 HD13 ILE B 177      18.503  -9.870 -15.172  1.00 77.03           H  
ATOM   1986  N   ILE B 178      13.858  -6.393 -11.867  1.00 62.99           N  
ATOM   1987  CA  ILE B 178      13.286  -5.264 -11.129  1.00 62.03           C  
ATOM   1988  C   ILE B 178      12.356  -5.809 -10.011  1.00 67.92           C  
ATOM   1989  O   ILE B 178      12.490  -5.370  -8.872  1.00 67.66           O  
ATOM   1990  CB  ILE B 178      12.557  -4.299 -12.096  1.00 64.07           C  
ATOM   1991  CG1 ILE B 178      13.615  -3.561 -12.970  1.00 64.45           C  
ATOM   1992  CG2 ILE B 178      11.709  -3.286 -11.328  1.00 63.35           C  
ATOM   1993  CD1 ILE B 178      13.104  -2.698 -14.111  1.00 68.03           C  
ATOM   1994  H   ILE B 178      13.696  -6.438 -12.864  1.00 62.99           H  
ATOM   1995  HA  ILE B 178      14.076  -4.685 -10.652  1.00 62.03           H  
ATOM   1996  HB  ILE B 178      11.889  -4.875 -12.736  1.00 64.07           H  
ATOM   1997 HG12 ILE B 178      14.268  -4.320 -13.399  1.00 64.45           H  
ATOM   1998 HG13 ILE B 178      14.193  -2.918 -12.306  1.00 64.45           H  
ATOM   1999 HG21 ILE B 178      10.972  -3.814 -10.724  1.00 63.35           H  
ATOM   2000 HG22 ILE B 178      12.352  -2.692 -10.679  1.00 63.35           H  
ATOM   2001 HG23 ILE B 178      11.199  -2.629 -12.032  1.00 63.35           H  
ATOM   2002 HD11 ILE B 178      12.519  -3.311 -14.797  1.00 68.03           H  
ATOM   2003 HD12 ILE B 178      12.479  -1.901 -13.712  1.00 68.03           H  
ATOM   2004 HD13 ILE B 178      13.951  -2.262 -14.644  1.00 68.03           H  
ATOM   2005  N   ASN B 179      11.507  -6.816 -10.307  1.00 66.12           N  
ATOM   2006  CA  ASN B 179      10.639  -7.429  -9.295  1.00 66.41           C  
ATOM   2007  C   ASN B 179      11.457  -8.255  -8.288  1.00 71.72           C  
ATOM   2008  O   ASN B 179      11.068  -8.309  -7.124  1.00 70.85           O  
ATOM   2009  CB  ASN B 179       9.562  -8.305  -9.927  1.00 70.10           C  
ATOM   2010  CG  ASN B 179       8.482  -7.507 -10.620  1.00102.26           C  
ATOM   2011  ND2 ASN B 179       8.358  -7.508 -11.858  1.00 97.62           N  
ATOM   2012  OD1 ASN B 179       7.673  -6.796  -9.830  1.00 94.08           O  
ATOM   2013  H   ASN B 179      11.468  -7.158 -11.256  1.00 66.12           H  
ATOM   2014  HA  ASN B 179      10.148  -6.614  -8.764  1.00 66.41           H  
ATOM   2015  HB2 ASN B 179       9.101  -8.907  -9.144  1.00 70.10           H  
ATOM   2016  HB3 ASN B 179      10.032  -8.961 -10.660  1.00 70.10           H  
ATOM   2017 HD21 ASN B 179       8.986  -8.057 -12.428  1.00 97.62           H  
ATOM   2018 HD22 ASN B 179       7.630  -6.960 -12.293  1.00 97.62           H  
ATOM   2019  N   ILE B 180      12.595  -8.859  -8.712  1.00 70.30           N  
ATOM   2020  CA  ILE B 180      13.477  -9.599  -7.790  1.00 71.63           C  
ATOM   2021  C   ILE B 180      14.065  -8.601  -6.766  1.00 76.80           C  
ATOM   2022  O   ILE B 180      14.229  -8.952  -5.600  1.00 77.03           O  
ATOM   2023  CB  ILE B 180      14.597 -10.396  -8.521  1.00 75.99           C  
ATOM   2024  CG1 ILE B 180      14.010 -11.447  -9.480  1.00 77.31           C  
ATOM   2025  CG2 ILE B 180      15.538 -11.075  -7.500  1.00 77.38           C  
ATOM   2026  CD1 ILE B 180      15.063 -12.176 -10.408  1.00 89.18           C  
ATOM   2027  H   ILE B 180      12.846  -8.800  -9.687  1.00 70.30           H  
ATOM   2028  HA  ILE B 180      12.882 -10.352  -7.275  1.00 71.63           H  
ATOM   2029  HB  ILE B 180      15.172  -9.685  -9.112  1.00 75.99           H  
ATOM   2030 HG12 ILE B 180      13.284 -10.949 -10.123  1.00 77.31           H  
ATOM   2031 HG13 ILE B 180      13.505 -12.206  -8.883  1.00 77.31           H  
ATOM   2032 HG21 ILE B 180      15.973 -10.319  -6.846  1.00 77.38           H  
ATOM   2033 HG22 ILE B 180      14.973 -11.789  -6.903  1.00 77.38           H  
ATOM   2034 HG23 ILE B 180      16.337 -11.596  -8.031  1.00 77.38           H  
ATOM   2035 HD11 ILE B 180      15.583 -11.437 -11.019  1.00 89.18           H  
ATOM   2036 HD12 ILE B 180      15.785 -12.708  -9.790  1.00 89.18           H  
ATOM   2037 HD13 ILE B 180      14.549 -12.886 -11.057  1.00 89.18           H  
ATOM   2038  N   CYS B 181      14.347  -7.354  -7.211  1.00 73.22           N  
ATOM   2039  CA  CYS B 181      14.860  -6.277  -6.358  1.00 72.94           C  
ATOM   2040  C   CYS B 181      13.754  -5.795  -5.409  1.00 76.46           C  
ATOM   2041  O   CYS B 181      14.031  -5.554  -4.232  1.00 76.17           O  
ATOM   2042  CB  CYS B 181      15.408  -5.126  -7.198  1.00 72.89           C  
ATOM   2043  SG  CYS B 181      16.828  -5.568  -8.240  1.00 77.96           S  
ATOM   2044  H   CYS B 181      14.196  -7.153  -8.189  1.00 73.22           H  
ATOM   2045  HA  CYS B 181      15.685  -6.666  -5.761  1.00 72.94           H  
ATOM   2046  HB2 CYS B 181      15.716  -4.327  -6.522  1.00 72.89           H  
ATOM   2047  HB3 CYS B 181      14.609  -4.765  -7.845  1.00 72.89           H  
ATOM   2048  HG  CYS B 181      16.468  -6.525  -9.100  1.00 77.96           H  
ATOM   2049  N   ILE B 182      12.495  -5.680  -5.924  1.00 72.88           N  
ATOM   2050  CA  ILE B 182      11.294  -5.257  -5.175  1.00 72.25           C  
ATOM   2051  C   ILE B 182      10.959  -6.341  -4.103  1.00 79.19           C  
ATOM   2052  O   ILE B 182      10.489  -6.008  -3.014  1.00 78.31           O  
ATOM   2053  CB  ILE B 182      10.103  -4.993  -6.147  1.00 74.02           C  
ATOM   2054  CG1 ILE B 182      10.430  -3.809  -7.089  1.00 73.33           C  
ATOM   2055  CG2 ILE B 182       8.808  -4.705  -5.373  1.00 74.26           C  
ATOM   2056  CD1 ILE B 182       9.457  -3.575  -8.236  1.00 77.92           C  
ATOM   2057  H   ILE B 182      12.374  -5.901  -6.902  1.00 72.88           H  
ATOM   2058  HA  ILE B 182      11.484  -4.318  -4.660  1.00 72.25           H  
ATOM   2059  HB  ILE B 182       9.951  -5.892  -6.745  1.00 74.02           H  
ATOM   2060 HG12 ILE B 182      11.416  -3.990  -7.520  1.00 73.33           H  
ATOM   2061 HG13 ILE B 182      10.458  -2.903  -6.486  1.00 73.33           H  
ATOM   2062 HG21 ILE B 182       8.577  -5.551  -4.723  1.00 74.26           H  
ATOM   2063 HG22 ILE B 182       8.938  -3.809  -4.766  1.00 74.26           H  
ATOM   2064 HG23 ILE B 182       7.989  -4.553  -6.075  1.00 74.26           H  
ATOM   2065 HD11 ILE B 182       9.408  -4.468  -8.859  1.00 77.92           H  
ATOM   2066 HD12 ILE B 182       8.468  -3.358  -7.835  1.00 77.92           H  
ATOM   2067 HD13 ILE B 182       9.800  -2.731  -8.836  1.00 77.92           H  
ATOM   2068  N   TRP B 183      11.243  -7.614  -4.416  1.00 78.66           N  
ATOM   2069  CA  TRP B 183      11.105  -8.759  -3.517  1.00 80.20           C  
ATOM   2070  C   TRP B 183      12.077  -8.598  -2.334  1.00 83.30           C  
ATOM   2071  O   TRP B 183      11.656  -8.708  -1.181  1.00 83.12           O  
ATOM   2072  CB  TRP B 183      11.362 -10.062  -4.313  1.00 81.03           C  
ATOM   2073  CG  TRP B 183      11.548 -11.315  -3.498  1.00 84.11           C  
ATOM   2074  CD1 TRP B 183      10.573 -12.050  -2.895  1.00 87.37           C  
ATOM   2075  CD2 TRP B 183      12.758 -12.088  -3.388  1.00 85.84           C  
ATOM   2076  NE1 TRP B 183      11.118 -13.170  -2.307  1.00 88.56           N  
ATOM   2077  CE2 TRP B 183      12.455 -13.229  -2.614  1.00 90.97           C  
ATOM   2078  CE3 TRP B 183      14.081 -11.904  -3.831  1.00 87.96           C  
ATOM   2079  CZ2 TRP B 183      13.424 -14.187  -2.278  1.00 92.17           C  
ATOM   2080  CZ3 TRP B 183      15.035 -12.857  -3.504  1.00 91.27           C  
ATOM   2081  CH2 TRP B 183      14.707 -13.978  -2.729  1.00 92.94           C  
ATOM   2082  H   TRP B 183      11.582  -7.797  -5.349  1.00 78.66           H  
ATOM   2083  HA  TRP B 183      10.095  -8.809  -3.111  1.00 80.20           H  
ATOM   2084  HB2 TRP B 183      12.263  -9.915  -4.908  1.00 81.03           H  
ATOM   2085  HB3 TRP B 183      10.511 -10.219  -4.975  1.00 81.03           H  
ATOM   2086  HD1 TRP B 183       9.524 -11.793  -2.879  1.00 87.37           H  
ATOM   2087  HE1 TRP B 183      10.616 -13.838  -1.740  1.00 88.56           H  
ATOM   2088  HE3 TRP B 183      14.348 -11.038  -4.417  1.00 87.96           H  
ATOM   2089  HZ2 TRP B 183      13.172 -15.055  -1.686  1.00 92.17           H  
ATOM   2090  HZ3 TRP B 183      16.050 -12.733  -3.853  1.00 91.27           H  
ATOM   2091  HH2 TRP B 183      15.477 -14.691  -2.481  1.00 92.94           H  
ATOM   2092  N   LEU B 184      13.351  -8.262  -2.629  1.00 78.95           N  
ATOM   2093  CA  LEU B 184      14.418  -8.068  -1.645  1.00 79.24           C  
ATOM   2094  C   LEU B 184      14.145  -6.875  -0.715  1.00 82.28           C  
ATOM   2095  O   LEU B 184      14.251  -7.027   0.507  1.00 82.70           O  
ATOM   2096  CB  LEU B 184      15.764  -7.852  -2.352  1.00 79.88           C  
ATOM   2097  CG  LEU B 184      16.364  -9.040  -3.092  1.00 85.46           C  
ATOM   2098  CD1 LEU B 184      17.466  -8.594  -4.010  1.00 85.93           C  
ATOM   2099  CD2 LEU B 184      16.852 -10.114  -2.131  1.00 89.17           C  
ATOM   2100  H   LEU B 184      13.588  -8.137  -3.602  1.00 78.95           H  
ATOM   2101  HA  LEU B 184      14.451  -8.970  -1.035  1.00 79.24           H  
ATOM   2102  HB2 LEU B 184      16.483  -7.541  -1.595  1.00 79.88           H  
ATOM   2103  HB3 LEU B 184      15.629  -7.050  -3.076  1.00 79.88           H  
ATOM   2104  HG  LEU B 184      15.574  -9.483  -3.698  1.00 85.46           H  
ATOM   2105 HD11 LEU B 184      17.077  -7.859  -4.714  1.00 85.93           H  
ATOM   2106 HD12 LEU B 184      18.267  -8.146  -3.423  1.00 85.93           H  
ATOM   2107 HD13 LEU B 184      17.853  -9.452  -4.558  1.00 85.93           H  
ATOM   2108 HD21 LEU B 184      17.646  -9.706  -1.504  1.00 89.17           H  
ATOM   2109 HD22 LEU B 184      16.024 -10.441  -1.502  1.00 89.17           H  
ATOM   2110 HD23 LEU B 184      17.236 -10.962  -2.698  1.00 89.17           H  
ATOM   2111  N   LEU B 185      13.816  -5.691  -1.289  1.00 77.27           N  
ATOM   2112  CA  LEU B 185      13.548  -4.469  -0.520  1.00 76.62           C  
ATOM   2113  C   LEU B 185      12.353  -4.644   0.431  1.00 81.24           C  
ATOM   2114  O   LEU B 185      12.370  -4.103   1.543  1.00 81.35           O  
ATOM   2115  CB  LEU B 185      13.284  -3.266  -1.444  1.00 75.55           C  
ATOM   2116  CG  LEU B 185      14.429  -2.791  -2.339  1.00 80.77           C  
ATOM   2117  CD1 LEU B 185      13.958  -1.680  -3.250  1.00 80.35           C  
ATOM   2118  CD2 LEU B 185      15.639  -2.320  -1.525  1.00 83.54           C  
ATOM   2119  H   LEU B 185      13.752  -5.646  -2.297  1.00 77.27           H  
ATOM   2120  HA  LEU B 185      14.443  -4.277   0.072  1.00 76.62           H  
ATOM   2121  HB2 LEU B 185      12.996  -2.427  -0.811  1.00 75.55           H  
ATOM   2122  HB3 LEU B 185      12.453  -3.534  -2.095  1.00 75.55           H  
ATOM   2123  HG  LEU B 185      14.745  -3.645  -2.940  1.00 80.77           H  
ATOM   2124 HD11 LEU B 185      13.119  -2.032  -3.849  1.00 80.35           H  
ATOM   2125 HD12 LEU B 185      13.645  -0.828  -2.650  1.00 80.35           H  
ATOM   2126 HD13 LEU B 185      14.774  -1.381  -3.908  1.00 80.35           H  
ATOM   2127 HD21 LEU B 185      15.353  -1.465  -0.915  1.00 83.54           H  
ATOM   2128 HD22 LEU B 185      15.982  -3.130  -0.882  1.00 83.54           H  
ATOM   2129 HD23 LEU B 185      16.441  -2.030  -2.203  1.00 83.54           H  
ATOM   2130  N   SER B 186      11.321  -5.385  -0.008  1.00 77.27           N  
ATOM   2131  CA  SER B 186      10.128  -5.634   0.787  1.00 76.44           C  
ATOM   2132  C   SER B 186      10.410  -6.693   1.856  1.00 81.09           C  
ATOM   2133  O   SER B 186      10.026  -6.496   3.016  1.00 80.80           O  
ATOM   2134  CB  SER B 186       8.968  -6.064  -0.105  1.00 78.93           C  
ATOM   2135  OG  SER B 186       8.643  -5.064  -1.059  1.00 84.32           O  
ATOM   2136  H   SER B 186      11.376  -5.786  -0.933  1.00 77.27           H  
ATOM   2137  HA  SER B 186       9.846  -4.706   1.286  1.00 76.44           H  
ATOM   2138  HB2 SER B 186       8.095  -6.255   0.519  1.00 78.93           H  
ATOM   2139  HB3 SER B 186       9.246  -6.977  -0.632  1.00 78.93           H  
ATOM   2140  HG  SER B 186       9.420  -4.919  -1.603  1.00 84.32           H  
ATOM   2141  N   SER B 187      11.123  -7.792   1.485  1.00 78.13           N  
ATOM   2142  CA  SER B 187      11.467  -8.880   2.418  1.00 78.97           C  
ATOM   2143  C   SER B 187      12.254  -8.343   3.624  1.00 82.92           C  
ATOM   2144  O   SER B 187      12.158  -8.922   4.704  1.00 82.81           O  
ATOM   2145  CB  SER B 187      12.254  -9.989   1.727  1.00 83.46           C  
ATOM   2146  OG  SER B 187      13.375  -9.530   0.990  1.00 92.54           O  
ATOM   2147  H   SER B 187      11.432  -7.865   0.526  1.00 78.13           H  
ATOM   2148  HA  SER B 187      10.527  -9.305   2.774  1.00 78.97           H  
ATOM   2149  HB2 SER B 187      11.584 -10.509   1.043  1.00 83.46           H  
ATOM   2150  HB3 SER B 187      12.607 -10.684   2.489  1.00 83.46           H  
ATOM   2151  HG  SER B 187      13.417  -8.576   1.089  1.00 92.54           H  
ATOM   2152  N   SER B 188      12.967  -7.209   3.459  1.00 79.60           N  
ATOM   2153  CA  SER B 188      13.681  -6.570   4.565  1.00 80.26           C  
ATOM   2154  C   SER B 188      12.673  -6.118   5.639  1.00 83.80           C  
ATOM   2155  O   SER B 188      12.871  -6.401   6.824  1.00 84.78           O  
ATOM   2156  CB  SER B 188      14.445  -5.336   4.100  1.00  0.00           C  
ATOM   2157  OG  SER B 188      15.100  -4.745   5.205  1.00  0.00           O  
ATOM   2158  H   SER B 188      13.011  -6.788   2.541  1.00 79.60           H  
ATOM   2159  HA  SER B 188      14.383  -7.300   4.966  1.00 80.26           H  
ATOM   2160  HB2 SER B 188      15.172  -5.651   3.349  1.00  0.00           H  
ATOM   2161  HB3 SER B 188      13.733  -4.635   3.661  1.00  0.00           H  
ATOM   2162  HG  SER B 188      15.588  -3.968   4.918  1.00  0.00           H  
ATOM   2163  N   VAL B 189      11.554  -5.496   5.208  1.00 78.12           N  
ATOM   2164  CA  VAL B 189      10.484  -5.032   6.099  1.00 77.05           C  
ATOM   2165  C   VAL B 189       9.681  -6.253   6.592  1.00 80.68           C  
ATOM   2166  O   VAL B 189       9.213  -6.264   7.735  1.00 80.56           O  
ATOM   2167  CB  VAL B 189       9.574  -3.990   5.402  1.00 79.51           C  
ATOM   2168  CG1 VAL B 189       8.563  -3.394   6.388  1.00 79.02           C  
ATOM   2169  CG2 VAL B 189      10.410  -2.882   4.769  1.00 79.16           C  
ATOM   2170  H   VAL B 189      11.447  -5.341   4.216  1.00 78.12           H  
ATOM   2171  HA  VAL B 189      10.926  -4.526   6.958  1.00 77.05           H  
ATOM   2172  HB  VAL B 189       9.022  -4.504   4.615  1.00 79.51           H  
ATOM   2173 HG11 VAL B 189       7.957  -4.193   6.815  1.00 79.02           H  
ATOM   2174 HG12 VAL B 189       9.094  -2.875   7.185  1.00 79.02           H  
ATOM   2175 HG13 VAL B 189       7.916  -2.690   5.865  1.00 79.02           H  
ATOM   2176 HG21 VAL B 189      10.970  -2.360   5.545  1.00 79.16           H  
ATOM   2177 HG22 VAL B 189      11.108  -3.318   4.052  1.00 79.16           H  
ATOM   2178 HG23 VAL B 189       9.754  -2.179   4.258  1.00 79.16           H  
ATOM   2179  N   GLY B 190       9.561  -7.266   5.726  1.00 76.63           N  
ATOM   2180  CA  GLY B 190       8.869  -8.521   6.017  1.00 76.34           C  
ATOM   2181  C   GLY B 190       9.497  -9.300   7.159  1.00 79.71           C  
ATOM   2182  O   GLY B 190       8.791  -9.727   8.070  1.00 78.99           O  
ATOM   2183  H   GLY B 190       9.976  -7.158   4.812  1.00 76.63           H  
ATOM   2184  HA2 GLY B 190       8.890  -9.144   5.123  1.00 76.34           H  
ATOM   2185  HA3 GLY B 190       7.838  -8.296   6.280  1.00 76.34           H  
ATOM   2186  N   ILE B 191      10.838  -9.469   7.123  1.00 76.90           N  
ATOM   2187  CA  ILE B 191      11.619 -10.150   8.168  1.00 78.47           C  
ATOM   2188  C   ILE B 191      11.570  -9.305   9.452  1.00 82.24           C  
ATOM   2189  O   ILE B 191      11.485  -9.864  10.548  1.00 83.12           O  
ATOM   2190  CB  ILE B 191      13.079 -10.415   7.696  1.00 82.87           C  
ATOM   2191  CG1 ILE B 191      13.107 -11.338   6.451  1.00 83.51           C  
ATOM   2192  CG2 ILE B 191      13.933 -11.015   8.825  1.00 85.81           C  
ATOM   2193  CD1 ILE B 191      14.519 -11.515   5.764  1.00 93.13           C  
ATOM   2194  H   ILE B 191      11.337  -9.101   6.326  1.00 76.90           H  
ATOM   2195  HA  ILE B 191      11.180 -11.126   8.373  1.00 78.47           H  
ATOM   2196  HB  ILE B 191      13.510  -9.452   7.419  1.00 82.87           H  
ATOM   2197 HG12 ILE B 191      12.423 -10.923   5.709  1.00 83.51           H  
ATOM   2198 HG13 ILE B 191      12.756 -12.324   6.757  1.00 83.51           H  
ATOM   2199 HG21 ILE B 191      13.927 -10.339   9.682  1.00 85.81           H  
ATOM   2200 HG22 ILE B 191      13.520 -11.980   9.120  1.00 85.81           H  
ATOM   2201 HG23 ILE B 191      14.957 -11.148   8.476  1.00 85.81           H  
ATOM   2202 HD11 ILE B 191      14.893 -10.542   5.447  1.00 93.13           H  
ATOM   2203 HD12 ILE B 191      15.214 -11.960   6.475  1.00 93.13           H  
ATOM   2204 HD13 ILE B 191      14.422 -12.167   4.896  1.00 93.13           H  
ATOM   2205  N   SER B 192      11.584  -7.959   9.305  1.00 77.09           N  
ATOM   2206  CA  SER B 192      11.501  -7.002  10.416  1.00 76.52           C  
ATOM   2207  C   SER B 192      10.153  -7.113  11.137  1.00 79.32           C  
ATOM   2208  O   SER B 192      10.094  -6.972  12.356  1.00 79.09           O  
ATOM   2209  CB  SER B 192      11.647  -5.562   9.919  1.00  0.00           C  
ATOM   2210  OG  SER B 192      11.562  -4.677  11.019  1.00  0.00           O  
ATOM   2211  H   SER B 192      11.657  -7.587   8.368  1.00 77.09           H  
ATOM   2212  HA  SER B 192      12.313  -7.245  11.100  1.00 76.52           H  
ATOM   2213  HB2 SER B 192      12.618  -5.468   9.428  1.00  0.00           H  
ATOM   2214  HB3 SER B 192      10.846  -5.363   9.205  1.00  0.00           H  
ATOM   2215  HG  SER B 192      10.711  -4.779  11.454  1.00  0.00           H  
ATOM   2216  N   ALA B 193       9.080  -7.391  10.380  1.00 75.10           N  
ATOM   2217  CA  ALA B 193       7.740  -7.542  10.932  1.00 74.82           C  
ATOM   2218  C   ALA B 193       7.577  -8.894  11.629  1.00 80.51           C  
ATOM   2219  O   ALA B 193       6.804  -8.987  12.583  1.00 80.58           O  
ATOM   2220  CB  ALA B 193       6.701  -7.390   9.842  1.00 74.09           C  
ATOM   2221  H   ALA B 193       9.207  -7.499   9.383  1.00 75.10           H  
ATOM   2222  HA  ALA B 193       7.594  -6.758  11.676  1.00 74.82           H  
ATOM   2223  HB1 ALA B 193       6.810  -6.413   9.372  1.00 74.09           H  
ATOM   2224  HB2 ALA B 193       6.841  -8.171   9.094  1.00 74.09           H  
ATOM   2225  HB3 ALA B 193       5.706  -7.476  10.274  1.00 74.09           H  
ATOM   2226  N   ILE B 194       8.303  -9.940  11.162  1.00 77.72           N  
ATOM   2227  CA  ILE B 194       8.257 -11.285  11.762  1.00 78.55           C  
ATOM   2228  C   ILE B 194       9.020 -11.274  13.096  1.00 82.13           C  
ATOM   2229  O   ILE B 194       8.573 -11.892  14.060  1.00 82.12           O  
ATOM   2230  CB  ILE B 194       8.818 -12.377  10.795  1.00 82.33           C  
ATOM   2231  CG1 ILE B 194       7.955 -12.481   9.523  1.00 81.51           C  
ATOM   2232  CG2 ILE B 194       8.898 -13.752  11.489  1.00 85.00           C  
ATOM   2233  CD1 ILE B 194       8.497 -13.435   8.413  1.00 91.37           C  
ATOM   2234  H   ILE B 194       8.906  -9.789  10.367  1.00 77.72           H  
ATOM   2235  HA  ILE B 194       7.213 -11.543  11.948  1.00 78.55           H  
ATOM   2236  HB  ILE B 194       9.825 -12.074  10.513  1.00 82.33           H  
ATOM   2237 HG12 ILE B 194       7.869 -11.483   9.093  1.00 81.51           H  
ATOM   2238 HG13 ILE B 194       6.967 -12.836   9.816  1.00 81.51           H  
ATOM   2239 HG21 ILE B 194       9.526 -13.677  12.375  1.00 85.00           H  
ATOM   2240 HG22 ILE B 194       7.898 -14.073  11.778  1.00 85.00           H  
ATOM   2241 HG23 ILE B 194       9.329 -14.480  10.801  1.00 85.00           H  
ATOM   2242 HD11 ILE B 194       9.488 -13.103   8.100  1.00 91.37           H  
ATOM   2243 HD12 ILE B 194       8.562 -14.449   8.805  1.00 91.37           H  
ATOM   2244 HD13 ILE B 194       7.821 -13.418   7.558  1.00 91.37           H  
ATOM   2245  N   VAL B 195      10.152 -10.568  13.155  1.00 78.58           N  
ATOM   2246  CA  VAL B 195      10.977 -10.564  14.354  1.00 80.32           C  
ATOM   2247  C   VAL B 195      10.417  -9.555  15.398  1.00 83.49           C  
ATOM   2248  O   VAL B 195      10.384  -9.896  16.583  1.00 84.39           O  
ATOM   2249  CB  VAL B 195      12.482 -10.275  14.051  1.00 85.40           C  
ATOM   2250  CG1 VAL B 195      13.089 -11.375  13.181  1.00 85.92           C  
ATOM   2251  CG2 VAL B 195      12.702  -8.902  13.413  1.00 83.81           C  
ATOM   2252  H   VAL B 195      10.442 -10.027  12.352  1.00 78.58           H  
ATOM   2253  HA  VAL B 195      10.931 -11.569  14.774  1.00 80.32           H  
ATOM   2254  HB  VAL B 195      12.997 -10.266  15.011  1.00 85.40           H  
ATOM   2255 HG11 VAL B 195      12.966 -12.339  13.674  1.00 85.92           H  
ATOM   2256 HG12 VAL B 195      12.584 -11.394  12.215  1.00 85.92           H  
ATOM   2257 HG13 VAL B 195      14.151 -11.176  13.031  1.00 85.92           H  
ATOM   2258 HG21 VAL B 195      12.201  -8.868  12.443  1.00 83.81           H  
ATOM   2259 HG22 VAL B 195      12.289  -8.130  14.061  1.00 83.81           H  
ATOM   2260 HG23 VAL B 195      13.770  -8.730  13.277  1.00 83.81           H  
ATOM   2261  N   LEU B 196       9.971  -8.348  14.967  1.00 78.37           N  
ATOM   2262  CA  LEU B 196       9.520  -7.287  15.880  1.00 78.16           C  
ATOM   2263  C   LEU B 196       8.025  -7.353  16.202  1.00 81.97           C  
ATOM   2264  O   LEU B 196       7.631  -6.853  17.253  1.00 82.32           O  
ATOM   2265  CB  LEU B 196       9.820  -5.900  15.302  1.00 77.11           C  
ATOM   2266  CG  LEU B 196      11.294  -5.513  15.173  1.00 82.97           C  
ATOM   2267  CD1 LEU B 196      11.467  -4.328  14.260  1.00 82.01           C  
ATOM   2268  CD2 LEU B 196      11.929  -5.260  16.541  1.00 87.18           C  
ATOM   2269  H   LEU B 196       9.946  -8.171  13.973  1.00 78.37           H  
ATOM   2270  HA  LEU B 196      10.076  -7.452  16.803  1.00 78.16           H  
ATOM   2271  HB2 LEU B 196       9.340  -5.163  15.945  1.00 77.11           H  
ATOM   2272  HB3 LEU B 196       9.380  -5.855  14.307  1.00 77.11           H  
ATOM   2273  HG  LEU B 196      11.817  -6.359  14.725  1.00 82.97           H  
ATOM   2274 HD11 LEU B 196      11.045  -4.560  13.282  1.00 82.01           H  
ATOM   2275 HD12 LEU B 196      10.954  -3.464  14.683  1.00 82.01           H  
ATOM   2276 HD13 LEU B 196      12.529  -4.104  14.154  1.00 82.01           H  
ATOM   2277 HD21 LEU B 196      11.432  -4.418  17.023  1.00 87.18           H  
ATOM   2278 HD22 LEU B 196      11.822  -6.150  17.161  1.00 87.18           H  
ATOM   2279 HD23 LEU B 196      12.987  -5.032  16.412  1.00 87.18           H  
ATOM   2280  N   GLY B 197       7.216  -7.929  15.311  1.00 77.85           N  
ATOM   2281  CA  GLY B 197       5.772  -8.049  15.512  1.00 77.14           C  
ATOM   2282  C   GLY B 197       5.398  -8.810  16.769  1.00 83.08           C  
ATOM   2283  O   GLY B 197       6.074  -9.771  17.139  1.00 84.25           O  
ATOM   2284  H   GLY B 197       7.617  -8.300  14.462  1.00 77.85           H  
ATOM   2285  HA2 GLY B 197       5.346  -8.569  14.654  1.00 77.14           H  
ATOM   2286  HA3 GLY B 197       5.349  -7.046  15.577  1.00 77.14           H  
ATOM   2287  N   GLY B 198       4.324  -8.385  17.421  1.00 80.03           N  
ATOM   2288  CA  GLY B 198       3.875  -9.056  18.650  1.00 81.97           C  
ATOM   2289  C   GLY B 198       2.807  -8.323  19.462  1.00 87.76           C  
ATOM   2290  O   GLY B 198       2.235  -7.330  19.001  1.00 85.43           O  
ATOM   2291  H   GLY B 198       3.829  -7.576  17.072  1.00 80.03           H  
ATOM   2292  HA2 GLY B 198       4.736  -9.210  19.304  1.00 81.97           H  
ATOM   2293  HA3 GLY B 198       3.481 -10.040  18.396  1.00 81.97           H  
ATOM   2294  N   THR B 199       2.598  -8.802  20.696  1.00 88.40           N  
ATOM   2295  CA  THR B 199       1.473  -8.434  21.570  1.00 89.31           C  
ATOM   2296  C   THR B 199       1.852  -7.444  22.683  1.00 97.07           C  
ATOM   2297  O   THR B 199       2.871  -7.632  23.362  1.00 98.30           O  
ATOM   2298  CB  THR B 199       0.873  -9.714  22.180  1.00 96.07           C  
ATOM   2299  OG1 THR B 199       0.434 -10.580  21.161  1.00 93.63           O  
ATOM   2300  CG2 THR B 199      -0.348  -9.453  23.052  1.00 94.59           C  
ATOM   2301  H   THR B 199       3.187  -9.566  20.995  1.00 88.40           H  
ATOM   2302  HA  THR B 199       0.696  -7.978  20.959  1.00 89.31           H  
ATOM   2303  HB  THR B 199       1.634 -10.223  22.774  1.00 96.07           H  
ATOM   2304 HG21 THR B 199      -0.053  -8.965  23.979  1.00 94.59           H  
ATOM   2305 HG22 THR B 199      -1.038  -8.817  22.501  1.00 94.59           H  
ATOM   2306 HG23 THR B 199      -0.835 -10.398  23.297  1.00 94.59           H  
ATOM   2307  HG1 THR B 199       0.848 -11.449  21.376  1.00 93.63           H  
ATOM   2308  N   LYS B 200       0.925  -6.485  22.973  1.00 94.60           N  
ATOM   2309  CA  LYS B 200       0.860  -5.723  24.242  1.00 96.17           C  
ATOM   2310  C   LYS B 200      -0.456  -5.996  24.971  1.00101.38           C  
ATOM   2311  O   LYS B 200      -1.477  -6.238  24.322  1.00 99.30           O  
ATOM   2312  CB  LYS B 200       0.888  -4.214  23.961  1.00  0.00           C  
ATOM   2313  CG  LYS B 200       2.238  -3.582  23.586  1.00  0.00           C  
ATOM   2314  CD  LYS B 200       1.879  -2.448  22.620  1.00  0.00           C  
ATOM   2315  CE  LYS B 200       2.884  -1.374  22.194  1.00  0.00           C  
ATOM   2316  NZ  LYS B 200       2.318  -0.640  21.029  1.00  0.00           N1+
ATOM   2317  H   LYS B 200       0.130  -6.404  22.356  1.00 94.60           H  
ATOM   2318  HA  LYS B 200       1.692  -6.002  24.889  1.00 96.17           H  
ATOM   2319  HB2 LYS B 200       0.155  -4.046  23.172  1.00  0.00           H  
ATOM   2320  HB3 LYS B 200       0.525  -3.667  24.831  1.00  0.00           H  
ATOM   2321  HG2 LYS B 200       2.733  -3.194  24.475  1.00  0.00           H  
ATOM   2322  HG3 LYS B 200       2.871  -4.323  23.104  1.00  0.00           H  
ATOM   2323  HD2 LYS B 200       1.511  -2.933  21.715  1.00  0.00           H  
ATOM   2324  HD3 LYS B 200       1.052  -1.899  23.078  1.00  0.00           H  
ATOM   2325  HE2 LYS B 200       3.845  -1.821  21.933  1.00  0.00           H  
ATOM   2326  HE3 LYS B 200       3.035  -0.695  23.036  1.00  0.00           H  
ATOM   2327  HZ1 LYS B 200       2.238  -1.244  20.223  1.00  0.00           H  
ATOM   2328  HZ2 LYS B 200       1.330  -0.416  21.203  1.00  0.00           H  
ATOM   2329  HZ3 LYS B 200       2.836   0.188  20.779  1.00  0.00           H  
ATOM   2330  N   VAL B 201      -0.456  -5.835  26.314  1.00101.05           N  
ATOM   2331  CA  VAL B 201      -1.697  -5.779  27.127  1.00102.05           C  
ATOM   2332  C   VAL B 201      -1.693  -4.630  28.145  1.00106.88           C  
ATOM   2333  O   VAL B 201      -2.752  -4.042  28.395  1.00107.57           O  
ATOM   2334  CB  VAL B 201      -2.003  -7.146  27.772  1.00  0.00           C  
ATOM   2335  CG1 VAL B 201      -0.955  -7.572  28.809  1.00  0.00           C  
ATOM   2336  CG2 VAL B 201      -3.391  -7.170  28.422  1.00  0.00           C  
ATOM   2337  H   VAL B 201       0.424  -5.604  26.756  1.00101.05           H  
ATOM   2338  HA  VAL B 201      -2.528  -5.560  26.456  1.00102.05           H  
ATOM   2339  HB  VAL B 201      -2.007  -7.892  26.975  1.00  0.00           H  
ATOM   2340 HG11 VAL B 201       0.034  -7.612  28.353  1.00  0.00           H  
ATOM   2341 HG12 VAL B 201      -0.947  -6.883  29.654  1.00  0.00           H  
ATOM   2342 HG13 VAL B 201      -1.200  -8.570  29.176  1.00  0.00           H  
ATOM   2343 HG21 VAL B 201      -3.421  -6.529  29.304  1.00  0.00           H  
ATOM   2344 HG22 VAL B 201      -4.141  -6.818  27.714  1.00  0.00           H  
ATOM   2345 HG23 VAL B 201      -3.643  -8.189  28.719  1.00  0.00           H  
ATOM   2346  N   ARG B 202      -0.489  -4.181  28.570  1.00102.47           N  
ATOM   2347  CA  ARG B 202      -0.271  -2.797  29.014  1.00122.04           C  
ATOM   2348  C   ARG B 202      -0.682  -1.859  27.872  1.00141.17           C  
ATOM   2349  O   ARG B 202      -0.024  -1.791  26.824  1.00 97.35           O  
ATOM   2350  CB  ARG B 202       1.213  -2.581  29.371  1.00  0.00           C  
ATOM   2351  CG  ARG B 202       1.649  -3.121  30.743  1.00  0.00           C  
ATOM   2352  CD  ARG B 202       1.271  -2.195  31.909  1.00  0.00           C  
ATOM   2353  NE  ARG B 202      -0.121  -2.368  32.358  1.00  0.00           N  
ATOM   2354  CZ  ARG B 202      -0.828  -1.470  33.073  1.00  0.00           C  
ATOM   2355  NH1 ARG B 202      -1.959  -1.865  33.673  1.00  0.00           N  
ATOM   2356  NH2 ARG B 202      -0.438  -0.191  33.198  1.00  0.00           N1+
ATOM   2357  H   ARG B 202       0.331  -4.716  28.319  1.00102.47           H  
ATOM   2358  HA  ARG B 202      -0.913  -2.576  29.863  1.00122.04           H  
ATOM   2359  HB2 ARG B 202       1.826  -3.055  28.603  1.00  0.00           H  
ATOM   2360  HB3 ARG B 202       1.448  -1.515  29.335  1.00  0.00           H  
ATOM   2361  HG2 ARG B 202       1.248  -4.122  30.905  1.00  0.00           H  
ATOM   2362  HG3 ARG B 202       2.738  -3.195  30.730  1.00  0.00           H  
ATOM   2363  HD2 ARG B 202       1.931  -2.417  32.749  1.00  0.00           H  
ATOM   2364  HD3 ARG B 202       1.464  -1.168  31.610  1.00  0.00           H  
ATOM   2365  HE  ARG B 202      -0.475  -3.311  32.315  1.00  0.00           H  
ATOM   2366 HH11 ARG B 202      -2.503  -1.205  34.209  1.00  0.00           H  
ATOM   2367 HH12 ARG B 202      -2.270  -2.822  33.586  1.00  0.00           H  
ATOM   2368 HH21 ARG B 202      -0.994   0.456  33.738  1.00  0.00           H  
ATOM   2369 HH22 ARG B 202       0.408   0.126  32.747  1.00  0.00           H  
ATOM   2370  N   GLU B 203      -1.297  -0.690  28.042  1.00  0.00           N  
ATOM   2371  CA  GLU B 203      -1.205   0.097  29.287  1.00  0.00           C  
ATOM   2372  C   GLU B 203      -2.419  -0.166  30.218  1.00  0.00           C  
ATOM   2373  O   GLU B 203      -2.987  -1.254  30.141  1.00  0.00           O  
ATOM   2374  CB  GLU B 203      -0.974   1.579  28.895  1.00  0.00           C  
ATOM   2375  CG  GLU B 203       0.367   2.105  29.432  1.00  0.00           C  
ATOM   2376  CD  GLU B 203       0.429   1.921  30.948  1.00  0.00           C  
ATOM   2377  OE1 GLU B 203       1.244   1.131  31.422  1.00  0.00           O  
ATOM   2378  OE2 GLU B 203      -0.582   2.469  31.684  1.00  0.00           O1-
ATOM   2379  H   GLU B 203      -2.212  -0.562  27.629  1.00  0.00           H  
ATOM   2380  HA  GLU B 203      -0.336  -0.238  29.850  1.00  0.00           H  
ATOM   2381  HB2 GLU B 203      -1.786   2.210  29.258  1.00  0.00           H  
ATOM   2382  HB3 GLU B 203      -0.962   1.686  27.809  1.00  0.00           H  
ATOM   2383  HG2 GLU B 203       0.466   3.161  29.179  1.00  0.00           H  
ATOM   2384  HG3 GLU B 203       1.180   1.556  28.952  1.00  0.00           H  
ATOM   2385  N   ASP B 204      -2.800   0.747  31.114  1.00  0.00           N  
ATOM   2386  CA  ASP B 204      -4.057   0.674  31.893  1.00  0.00           C  
ATOM   2387  C   ASP B 204      -5.315   0.864  31.011  1.00  0.00           C  
ATOM   2388  O   ASP B 204      -6.185   1.693  31.254  1.00  0.00           O  
ATOM   2389  CB  ASP B 204      -3.999   1.600  33.130  1.00  0.00           C  
ATOM   2390  CG  ASP B 204      -3.326   0.880  34.295  1.00  0.00           C  
ATOM   2391  OD1 ASP B 204      -2.225   1.267  34.693  1.00  0.00           O  
ATOM   2392  OD2 ASP B 204      -3.897  -0.283  34.727  1.00  0.00           O1-
ATOM   2393  H   ASP B 204      -2.184   1.519  31.320  1.00  0.00           H  
ATOM   2394  HA  ASP B 204      -4.146  -0.344  32.272  1.00  0.00           H  
ATOM   2395  HB2 ASP B 204      -5.007   1.855  33.455  1.00  0.00           H  
ATOM   2396  HB3 ASP B 204      -3.475   2.525  32.883  1.00  0.00           H  
ATOM   2397  N   VAL B 205      -5.504  -0.107  30.097  1.00  0.00           N  
ATOM   2398  CA  VAL B 205      -6.590  -0.143  29.101  1.00  0.00           C  
ATOM   2399  C   VAL B 205      -7.101  -1.571  28.832  1.00  0.00           C  
ATOM   2400  O   VAL B 205      -8.248  -1.713  28.404  1.00  0.00           O  
ATOM   2401  CB  VAL B 205      -6.161   0.533  27.779  1.00  0.00           C  
ATOM   2402  CG1 VAL B 205      -6.065   2.057  27.917  1.00  0.00           C  
ATOM   2403  CG2 VAL B 205      -4.814   0.022  27.237  1.00  0.00           C  
ATOM   2404  H   VAL B 205      -5.037  -0.995  30.222  1.00  0.00           H  
ATOM   2405  HA  VAL B 205      -7.444   0.408  29.495  1.00  0.00           H  
ATOM   2406  HB  VAL B 205      -6.931   0.334  27.034  1.00  0.00           H  
ATOM   2407 HG11 VAL B 205      -7.007   2.448  28.301  1.00  0.00           H  
ATOM   2408 HG12 VAL B 205      -5.264   2.328  28.605  1.00  0.00           H  
ATOM   2409 HG13 VAL B 205      -5.866   2.504  26.943  1.00  0.00           H  
ATOM   2410 HG21 VAL B 205      -4.006   0.349  27.887  1.00  0.00           H  
ATOM   2411 HG22 VAL B 205      -4.811  -1.066  27.180  1.00  0.00           H  
ATOM   2412 HG23 VAL B 205      -4.646   0.423  26.238  1.00  0.00           H  
ATOM   2413  N   ASP B 206      -6.273  -2.619  29.117  1.00 89.12           N  
ATOM   2414  CA  ASP B 206      -6.960  -3.907  29.233  1.00 89.10           C  
ATOM   2415  C   ASP B 206      -7.446  -4.399  27.837  1.00 91.92           C  
ATOM   2416  O   ASP B 206      -8.205  -5.378  27.764  1.00 92.00           O  
ATOM   2417  CB  ASP B 206      -8.190  -3.787  30.194  1.00  0.00           C  
ATOM   2418  CG  ASP B 206      -8.475  -5.070  30.978  1.00  0.00           C  
ATOM   2419  OD1 ASP B 206      -7.666  -5.581  31.750  1.00  0.00           O  
ATOM   2420  OD2 ASP B 206      -9.715  -5.594  30.758  1.00  0.00           O1-
ATOM   2421  H   ASP B 206      -5.275  -2.517  29.226  1.00 89.12           H  
ATOM   2422  HA  ASP B 206      -6.251  -4.628  29.640  1.00 89.10           H  
ATOM   2423  HB2 ASP B 206      -9.071  -3.542  29.598  1.00  0.00           H  
ATOM   2424  HB3 ASP B 206      -7.999  -2.981  30.902  1.00  0.00           H  
ATOM   2425  N   VAL B 207      -7.003  -3.714  26.755  1.00 86.38           N  
ATOM   2426  CA  VAL B 207      -7.294  -4.058  25.359  1.00 83.97           C  
ATOM   2427  C   VAL B 207      -5.988  -4.510  24.714  1.00 87.60           C  
ATOM   2428  O   VAL B 207      -5.015  -3.753  24.681  1.00 87.74           O  
ATOM   2429  CB  VAL B 207      -7.815  -2.852  24.583  1.00  0.00           C  
ATOM   2430  CG1 VAL B 207      -6.795  -1.715  24.649  1.00  0.00           C  
ATOM   2431  CG2 VAL B 207      -8.069  -3.283  23.138  1.00  0.00           C  
ATOM   2432  H   VAL B 207      -6.425  -2.903  26.923  1.00 86.38           H  
ATOM   2433  HA  VAL B 207      -8.057  -4.836  25.338  1.00 83.97           H  
ATOM   2434  HB  VAL B 207      -8.752  -2.540  25.050  1.00  0.00           H  
ATOM   2435 HG11 VAL B 207      -6.626  -1.441  25.692  1.00  0.00           H  
ATOM   2436 HG12 VAL B 207      -5.852  -2.037  24.209  1.00  0.00           H  
ATOM   2437 HG13 VAL B 207      -7.171  -0.846  24.109  1.00  0.00           H  
ATOM   2438 HG21 VAL B 207      -7.138  -3.619  22.682  1.00  0.00           H  
ATOM   2439 HG22 VAL B 207      -8.787  -4.103  23.125  1.00  0.00           H  
ATOM   2440 HG23 VAL B 207      -8.473  -2.447  22.564  1.00  0.00           H  
ATOM   2441  N   ILE B 208      -5.944  -5.765  24.263  1.00 83.35           N  
ATOM   2442  CA  ILE B 208      -4.750  -6.390  23.699  1.00 82.55           C  
ATOM   2443  C   ILE B 208      -4.486  -5.806  22.286  1.00 84.63           C  
ATOM   2444  O   ILE B 208      -5.405  -5.733  21.468  1.00 83.11           O  
ATOM   2445  CB  ILE B 208      -4.895  -7.945  23.674  1.00 85.92           C  
ATOM   2446  CG1 ILE B 208      -5.382  -8.548  25.023  1.00 87.85           C  
ATOM   2447  CG2 ILE B 208      -3.628  -8.605  23.235  1.00 86.46           C  
ATOM   2448  CD1 ILE B 208      -6.922  -8.397  25.371  1.00 94.94           C  
ATOM   2449  H   ILE B 208      -6.787  -6.317  24.315  1.00 83.35           H  
ATOM   2450  HA  ILE B 208      -3.887  -6.167  24.328  1.00 82.55           H  
ATOM   2451  HB  ILE B 208      -5.676  -8.150  22.942  1.00 85.92           H  
ATOM   2452 HG12 ILE B 208      -4.818  -8.068  25.823  1.00 87.85           H  
ATOM   2453 HG13 ILE B 208      -5.153  -9.616  25.007  1.00 87.85           H  
ATOM   2454 HG21 ILE B 208      -3.333  -8.212  22.262  1.00 86.46           H  
ATOM   2455 HG22 ILE B 208      -2.841  -8.402  23.962  1.00 86.46           H  
ATOM   2456 HG23 ILE B 208      -3.787  -9.680  23.159  1.00 86.46           H  
ATOM   2457 HD11 ILE B 208      -7.185  -7.340  25.394  1.00 94.94           H  
ATOM   2458 HD12 ILE B 208      -7.518  -8.902  24.611  1.00 94.94           H  
ATOM   2459 HD13 ILE B 208      -7.120  -8.844  26.345  1.00 94.94           H  
ATOM   2460  N   GLU B 209      -3.231  -5.369  22.023  1.00 81.03           N  
ATOM   2461  CA  GLU B 209      -2.835  -4.745  20.754  1.00 79.13           C  
ATOM   2462  C   GLU B 209      -1.777  -5.568  20.004  1.00 81.30           C  
ATOM   2463  O   GLU B 209      -0.815  -6.032  20.607  1.00 81.39           O  
ATOM   2464  CB  GLU B 209      -2.271  -3.337  21.035  1.00 80.93           C  
ATOM   2465  CG  GLU B 209      -1.825  -2.551  19.807  1.00 95.54           C  
ATOM   2466  CD  GLU B 209      -0.930  -1.353  20.077  1.00128.24           C  
ATOM   2467  OE1 GLU B 209      -0.247  -1.339  21.129  1.00129.14           O  
ATOM   2468  OE2 GLU B 209      -0.807  -0.495  19.171  1.00124.77           O1-
ATOM   2469  H   GLU B 209      -2.528  -5.479  22.740  1.00 81.03           H  
ATOM   2470  HA  GLU B 209      -3.720  -4.692  20.122  1.00 79.13           H  
ATOM   2471  HB2 GLU B 209      -1.410  -3.447  21.696  1.00 80.93           H  
ATOM   2472  HB3 GLU B 209      -3.046  -2.761  21.540  1.00 80.93           H  
ATOM   2473  HG2 GLU B 209      -2.721  -2.192  19.298  1.00 95.54           H  
ATOM   2474  HG3 GLU B 209      -1.283  -3.233  19.153  1.00 95.54           H  
ATOM   2475  N   CYS B 210      -2.048  -5.849  18.715  1.00 76.79           N  
ATOM   2476  CA  CYS B 210      -1.062  -6.428  17.801  1.00 76.54           C  
ATOM   2477  C   CYS B 210      -0.290  -5.272  17.162  1.00 79.47           C  
ATOM   2478  O   CYS B 210      -0.882  -4.376  16.561  1.00 77.29           O  
ATOM   2479  CB  CYS B 210      -1.739  -7.358  16.787  1.00 76.18           C  
ATOM   2480  SG  CYS B 210      -0.673  -7.975  15.453  1.00 79.45           S  
ATOM   2481  H   CYS B 210      -2.890  -5.450  18.325  1.00 76.79           H  
ATOM   2482  HA  CYS B 210      -0.357  -7.036  18.373  1.00 76.54           H  
ATOM   2483  HB2 CYS B 210      -2.574  -6.829  16.327  1.00 76.18           H  
ATOM   2484  HB3 CYS B 210      -2.130  -8.216  17.327  1.00 76.18           H  
ATOM   2485  N   SER B 211       1.024  -5.206  17.481  1.00 77.13           N  
ATOM   2486  CA  SER B 211       1.865  -4.019  17.315  1.00 76.66           C  
ATOM   2487  C   SER B 211       3.310  -4.447  17.012  1.00 79.39           C  
ATOM   2488  O   SER B 211       3.583  -5.636  16.853  1.00 80.29           O  
ATOM   2489  CB  SER B 211       1.787  -3.193  18.612  1.00 81.87           C  
ATOM   2490  OG  SER B 211       1.805  -1.797  18.379  1.00 93.51           O  
ATOM   2491  H   SER B 211       1.414  -5.967  18.018  1.00 77.13           H  
ATOM   2492  HA  SER B 211       1.498  -3.417  16.481  1.00 76.66           H  
ATOM   2493  HB2 SER B 211       2.633  -3.444  19.250  1.00 81.87           H  
ATOM   2494  HB3 SER B 211       0.878  -3.440  19.159  1.00 81.87           H  
ATOM   2495  HG  SER B 211       0.888  -1.461  18.284  1.00 93.51           H  
ATOM   2496  N   LEU B 212       4.227  -3.462  16.918  1.00 73.74           N  
ATOM   2497  CA  LEU B 212       5.663  -3.723  16.786  1.00 74.11           C  
ATOM   2498  C   LEU B 212       6.369  -3.386  18.097  1.00 79.79           C  
ATOM   2499  O   LEU B 212       6.201  -2.299  18.647  1.00 79.12           O  
ATOM   2500  CB  LEU B 212       6.210  -2.957  15.580  1.00 73.03           C  
ATOM   2501  CG  LEU B 212       5.711  -3.567  14.259  1.00 75.65           C  
ATOM   2502  CD1 LEU B 212       5.855  -2.534  13.167  1.00 75.03           C  
ATOM   2503  CD2 LEU B 212       6.534  -4.776  13.821  1.00 77.93           C  
ATOM   2504  H   LEU B 212       3.919  -2.501  16.986  1.00 73.74           H  
ATOM   2505  HA  LEU B 212       5.825  -4.786  16.607  1.00 74.11           H  
ATOM   2506  HB2 LEU B 212       7.302  -2.976  15.598  1.00 73.03           H  
ATOM   2507  HB3 LEU B 212       5.893  -1.916  15.660  1.00 73.03           H  
ATOM   2508  HG  LEU B 212       4.661  -3.852  14.328  1.00 75.65           H  
ATOM   2509 HD11 LEU B 212       5.208  -1.685  13.372  1.00 75.03           H  
ATOM   2510 HD12 LEU B 212       6.879  -2.189  13.184  1.00 75.03           H  
ATOM   2511 HD13 LEU B 212       5.630  -2.972  12.198  1.00 75.03           H  
ATOM   2512 HD21 LEU B 212       7.556  -4.473  13.582  1.00 77.93           H  
ATOM   2513 HD22 LEU B 212       6.565  -5.496  14.627  1.00 77.93           H  
ATOM   2514 HD23 LEU B 212       6.080  -5.240  12.945  1.00 77.93           H  
ATOM   2515  N   GLN B 213       7.057  -4.386  18.654  1.00 78.57           N  
ATOM   2516  CA  GLN B 213       7.454  -4.395  20.062  1.00 80.44           C  
ATOM   2517  C   GLN B 213       8.885  -3.892  20.245  1.00 88.01           C  
ATOM   2518  O   GLN B 213       9.789  -4.629  20.648  1.00 88.33           O  
ATOM   2519  CB  GLN B 213       7.147  -5.769  20.687  1.00 82.66           C  
ATOM   2520  CG  GLN B 213       5.673  -6.202  20.518  1.00 93.57           C  
ATOM   2521  CD  GLN B 213       4.644  -5.214  21.073  1.00109.79           C  
ATOM   2522  OE1 GLN B 213       4.961  -4.312  21.858  1.00107.33           O  
ATOM   2523  NE2 GLN B 213       3.379  -5.385  20.705  1.00 95.79           N  
ATOM   2524  H   GLN B 213       7.134  -5.261  18.156  1.00 78.57           H  
ATOM   2525  HA  GLN B 213       6.846  -3.663  20.589  1.00 80.44           H  
ATOM   2526  HB2 GLN B 213       7.381  -5.729  21.751  1.00 82.66           H  
ATOM   2527  HB3 GLN B 213       7.785  -6.524  20.225  1.00 82.66           H  
ATOM   2528  HG2 GLN B 213       5.532  -7.155  21.028  1.00 93.57           H  
ATOM   2529  HG3 GLN B 213       5.466  -6.369  19.462  1.00 93.57           H  
ATOM   2530 HE21 GLN B 213       2.660  -4.775  21.067  1.00 95.79           H  
ATOM   2531 HE22 GLN B 213       3.135  -6.127  20.065  1.00 95.79           H  
ATOM   2532  N   PHE B 214       9.071  -2.604  19.920  1.00 86.68           N  
ATOM   2533  CA  PHE B 214      10.297  -1.888  20.248  1.00 88.52           C  
ATOM   2534  C   PHE B 214      10.481  -1.781  21.772  1.00 97.00           C  
ATOM   2535  O   PHE B 214       9.505  -1.547  22.494  1.00 96.95           O  
ATOM   2536  CB  PHE B 214      10.295  -0.495  19.608  1.00 89.08           C  
ATOM   2537  CG  PHE B 214      10.426  -0.532  18.102  1.00 88.35           C  
ATOM   2538  CD1 PHE B 214      11.645  -0.826  17.512  1.00 91.06           C  
ATOM   2539  CD2 PHE B 214       9.346  -0.242  17.278  1.00 88.59           C  
ATOM   2540  CE1 PHE B 214      11.772  -0.869  16.123  1.00 90.05           C  
ATOM   2541  CE2 PHE B 214       9.474  -0.288  15.890  1.00 89.64           C  
ATOM   2542  CZ  PHE B 214      10.685  -0.607  15.324  1.00 87.46           C  
ATOM   2543  H   PHE B 214       8.276  -2.091  19.565  1.00 86.68           H  
ATOM   2544  HA  PHE B 214      11.124  -2.459  19.830  1.00 88.52           H  
ATOM   2545  HB2 PHE B 214      11.137   0.076  20.004  1.00 89.08           H  
ATOM   2546  HB3 PHE B 214       9.383   0.032  19.892  1.00 89.08           H  
ATOM   2547  HD1 PHE B 214      12.507  -1.021  18.134  1.00 91.06           H  
ATOM   2548  HD2 PHE B 214       8.396   0.026  17.717  1.00 88.59           H  
ATOM   2549  HE1 PHE B 214      12.726  -1.109  15.676  1.00 90.05           H  
ATOM   2550  HE2 PHE B 214       8.622  -0.071  15.263  1.00 89.64           H  
ATOM   2551  HZ  PHE B 214      10.781  -0.653  14.248  1.00 87.46           H  
ATOM   2552  N   PRO B 215      11.736  -1.891  22.286  1.00 96.82           N  
ATOM   2553  CA  PRO B 215      12.022  -1.614  23.720  1.00 99.35           C  
ATOM   2554  C   PRO B 215      11.822  -0.121  24.058  1.00103.52           C  
ATOM   2555  O   PRO B 215      12.278   0.751  23.311  1.00102.30           O  
ATOM   2556  CB  PRO B 215      13.482  -2.044  23.890  1.00102.99           C  
ATOM   2557  CG  PRO B 215      14.065  -1.984  22.515  1.00105.79           C  
ATOM   2558  CD  PRO B 215      12.964  -2.219  21.529  1.00 98.69           C  
ATOM   2559  HA  PRO B 215      11.351  -2.147  24.394  1.00 99.35           H  
ATOM   2560  HB2 PRO B 215      13.540  -3.056  24.287  1.00102.99           H  
ATOM   2561  HB3 PRO B 215      14.007  -1.360  24.559  1.00102.99           H  
ATOM   2562  HG2 PRO B 215      14.829  -2.751  22.404  1.00105.79           H  
ATOM   2563  HG3 PRO B 215      14.507  -1.003  22.345  1.00105.79           H  
ATOM   2564  HD2 PRO B 215      12.953  -3.259  21.201  1.00 98.69           H  
ATOM   2565  HD3 PRO B 215      13.073  -1.566  20.662  1.00 98.69           H  
ATOM   2566  N   ASP B 216      11.106   0.168  25.163  1.00100.95           N  
ATOM   2567  CA  ASP B 216      10.780   1.538  25.567  1.00100.84           C  
ATOM   2568  C   ASP B 216      11.921   2.190  26.369  1.00106.81           C  
ATOM   2569  O   ASP B 216      11.909   3.409  26.535  1.00107.00           O  
ATOM   2570  CB  ASP B 216       9.533   1.575  26.438  1.00  0.00           C  
ATOM   2571  CG  ASP B 216       9.213   3.001  26.831  1.00  0.00           C  
ATOM   2572  OD1 ASP B 216       8.448   3.635  26.075  1.00  0.00           O  
ATOM   2573  OD2 ASP B 216       9.729   3.420  27.888  1.00  0.00           O1-
ATOM   2574  H   ASP B 216      10.780  -0.594  25.740  1.00100.95           H  
ATOM   2575  HA  ASP B 216      10.618   2.090  24.640  1.00100.84           H  
ATOM   2576  HB2 ASP B 216       8.676   1.174  25.901  1.00  0.00           H  
ATOM   2577  HB3 ASP B 216       9.691   1.002  27.347  1.00  0.00           H  
ATOM   2578  N   ASP B 217      12.902   1.389  26.837  1.00104.16           N  
ATOM   2579  CA  ASP B 217      14.036   1.808  27.673  1.00105.96           C  
ATOM   2580  C   ASP B 217      14.818   2.997  27.099  1.00109.41           C  
ATOM   2581  O   ASP B 217      14.901   3.157  25.888  1.00107.23           O  
ATOM   2582  CB  ASP B 217      15.029   0.657  27.859  1.00  0.00           C  
ATOM   2583  CG  ASP B 217      16.171   1.098  28.749  1.00  0.00           C  
ATOM   2584  OD1 ASP B 217      16.038   0.896  29.974  1.00  0.00           O  
ATOM   2585  OD2 ASP B 217      17.158   1.607  28.182  1.00  0.00           O1-
ATOM   2586  H   ASP B 217      12.851   0.411  26.590  1.00104.16           H  
ATOM   2587  HA  ASP B 217      13.590   2.108  28.622  1.00105.96           H  
ATOM   2588  HB2 ASP B 217      14.553  -0.204  28.323  1.00  0.00           H  
ATOM   2589  HB3 ASP B 217      15.442   0.367  26.896  1.00  0.00           H  
ATOM   2590  N   ASP B 218      15.436   3.778  27.976  1.00107.95           N  
ATOM   2591  CA  ASP B 218      16.271   4.908  27.572  1.00108.00           C  
ATOM   2592  C   ASP B 218      15.676   5.888  26.559  1.00109.49           C  
ATOM   2593  O   ASP B 218      16.224   6.083  25.474  1.00107.94           O  
ATOM   2594  CB  ASP B 218      17.623   4.402  27.059  1.00110.26           C  
ATOM   2595  CG  ASP B 218      18.736   5.415  27.249  1.00118.79           C  
ATOM   2596  OD1 ASP B 218      18.522   6.401  27.986  1.00119.98           O  
ATOM   2597  OD2 ASP B 218      19.819   5.228  26.660  1.00124.82           O1-
ATOM   2598  H   ASP B 218      15.323   3.585  28.961  1.00107.95           H  
ATOM   2599  HA  ASP B 218      16.369   5.495  28.486  1.00108.00           H  
ATOM   2600  HB2 ASP B 218      17.532   4.178  25.996  1.00110.26           H  
ATOM   2601  HB3 ASP B 218      17.884   3.492  27.602  1.00110.26           H  
ATOM   2602  N   TYR B 219      14.556   6.501  26.921  1.00105.03           N  
ATOM   2603  CA  TYR B 219      13.907   7.522  26.082  1.00102.56           C  
ATOM   2604  C   TYR B 219      13.894   7.135  24.567  1.00104.12           C  
ATOM   2605  O   TYR B 219      13.915   8.030  23.711  1.00102.59           O  
ATOM   2606  CB  TYR B 219      14.630   8.880  26.253  1.00104.54           C  
ATOM   2607  CG  TYR B 219      14.720   9.372  27.683  1.00108.27           C  
ATOM   2608  CD1 TYR B 219      13.704  10.140  28.243  1.00110.21           C  
ATOM   2609  CD2 TYR B 219      15.849   9.120  28.458  1.00111.43           C  
ATOM   2610  CE1 TYR B 219      13.790  10.614  29.552  1.00113.23           C  
ATOM   2611  CE2 TYR B 219      15.944   9.581  29.770  1.00114.91           C  
ATOM   2612  CZ  TYR B 219      14.912  10.330  30.314  1.00121.77           C  
ATOM   2613  OH  TYR B 219      15.004  10.788  31.603  1.00125.50           O  
ATOM   2614  H   TYR B 219      14.135   6.258  27.805  1.00105.03           H  
ATOM   2615  HA  TYR B 219      12.872   7.594  26.413  1.00102.56           H  
ATOM   2616  HB2 TYR B 219      14.092   9.628  25.669  1.00104.54           H  
ATOM   2617  HB3 TYR B 219      15.644   8.778  25.865  1.00104.54           H  
ATOM   2618  HD1 TYR B 219      12.831  10.374  27.651  1.00110.21           H  
ATOM   2619  HD2 TYR B 219      16.666   8.554  28.035  1.00111.43           H  
ATOM   2620  HE1 TYR B 219      12.985  11.198  29.970  1.00113.23           H  
ATOM   2621  HE2 TYR B 219      16.820   9.357  30.362  1.00114.91           H  
ATOM   2622  HH  TYR B 219      15.813  10.551  32.062  1.00125.50           H  
ATOM   2623  N   SER B 220      13.820   5.817  24.245  1.00 99.88           N  
ATOM   2624  CA  SER B 220      13.811   5.327  22.860  1.00 97.67           C  
ATOM   2625  C   SER B 220      12.607   5.866  22.083  1.00 99.51           C  
ATOM   2626  O   SER B 220      11.550   6.119  22.667  1.00 99.52           O  
ATOM   2627  CB  SER B 220      13.809   3.803  22.817  1.00101.01           C  
ATOM   2628  OG  SER B 220      15.058   3.289  23.248  1.00111.01           O  
ATOM   2629  H   SER B 220      13.766   5.143  24.995  1.00 99.88           H  
ATOM   2630  HA  SER B 220      14.722   5.690  22.387  1.00 97.67           H  
ATOM   2631  HB2 SER B 220      13.622   3.475  21.793  1.00101.01           H  
ATOM   2632  HB3 SER B 220      13.022   3.427  23.468  1.00101.01           H  
ATOM   2633  HG  SER B 220      15.200   3.584  24.151  1.00111.01           H  
ATOM   2634  N   TRP B 221      12.795   6.078  20.768  1.00 93.79           N  
ATOM   2635  CA  TRP B 221      11.779   6.638  19.880  1.00 91.27           C  
ATOM   2636  C   TRP B 221      11.759   5.871  18.540  1.00 94.56           C  
ATOM   2637  O   TRP B 221      11.264   6.390  17.533  1.00 92.93           O  
ATOM   2638  CB  TRP B 221      12.067   8.137  19.665  1.00 89.99           C  
ATOM   2639  CG  TRP B 221      13.396   8.416  19.023  1.00 91.22           C  
ATOM   2640  CD1 TRP B 221      14.624   8.344  19.612  1.00 95.81           C  
ATOM   2641  CD2 TRP B 221      13.617   8.904  17.693  1.00 89.72           C  
ATOM   2642  NE1 TRP B 221      15.603   8.656  18.703  1.00 95.01           N  
ATOM   2643  CE2 TRP B 221      15.015   9.044  17.528  1.00 94.49           C  
ATOM   2644  CE3 TRP B 221      12.772   9.194  16.601  1.00 88.93           C  
ATOM   2645  CZ2 TRP B 221      15.588   9.481  16.324  1.00 92.82           C  
ATOM   2646  CZ3 TRP B 221      13.339   9.627  15.412  1.00 89.51           C  
ATOM   2647  CH2 TRP B 221      14.728   9.781  15.287  1.00 91.11           C  
ATOM   2648  H   TRP B 221      13.693   5.836  20.372  1.00 93.79           H  
ATOM   2649  HA  TRP B 221      10.794   6.529  20.334  1.00 91.27           H  
ATOM   2650  HB2 TRP B 221      12.043   8.634  20.635  1.00 89.99           H  
ATOM   2651  HB3 TRP B 221      11.284   8.550  19.027  1.00 89.99           H  
ATOM   2652  HD1 TRP B 221      14.800   8.081  20.644  1.00 95.81           H  
ATOM   2653  HE1 TRP B 221      16.598   8.605  18.873  1.00 95.01           H  
ATOM   2654  HE3 TRP B 221      11.702   9.079  16.690  1.00 88.93           H  
ATOM   2655  HZ2 TRP B 221      16.658   9.579  16.213  1.00 92.82           H  
ATOM   2656  HZ3 TRP B 221      12.702   9.851  14.571  1.00 89.51           H  
ATOM   2657  HH2 TRP B 221      15.138  10.142  14.355  1.00 91.11           H  
ATOM   2658  N   TRP B 222      12.274   4.616  18.544  1.00 92.15           N  
ATOM   2659  CA  TRP B 222      12.396   3.754  17.365  1.00 91.03           C  
ATOM   2660  C   TRP B 222      11.007   3.353  16.817  1.00 93.47           C  
ATOM   2661  O   TRP B 222      10.925   2.971  15.646  1.00 92.11           O  
ATOM   2662  CB  TRP B 222      13.236   2.505  17.670  1.00 91.14           C  
ATOM   2663  CG  TRP B 222      14.712   2.757  17.497  1.00 93.62           C  
ATOM   2664  CD1 TRP B 222      15.455   2.466  16.391  1.00 96.05           C  
ATOM   2665  CD2 TRP B 222      15.567   3.541  18.359  1.00 95.59           C  
ATOM   2666  NE1 TRP B 222      16.741   2.940  16.542  1.00 97.04           N  
ATOM   2667  CE2 TRP B 222      16.834   3.614  17.736  1.00100.10           C  
ATOM   2668  CE3 TRP B 222      15.392   4.171  19.608  1.00 98.24           C  
ATOM   2669  CZ2 TRP B 222      17.926   4.279  18.326  1.00101.36           C  
ATOM   2670  CZ3 TRP B 222      16.472   4.833  20.190  1.00101.60           C  
ATOM   2671  CH2 TRP B 222      17.721   4.875  19.556  1.00102.69           C  
ATOM   2672  H   TRP B 222      12.598   4.248  19.429  1.00 92.15           H  
ATOM   2673  HA  TRP B 222      12.911   4.330  16.596  1.00 91.03           H  
ATOM   2674  HB2 TRP B 222      12.934   1.705  16.993  1.00 91.14           H  
ATOM   2675  HB3 TRP B 222      13.050   2.199  18.699  1.00 91.14           H  
ATOM   2676  HD1 TRP B 222      15.088   1.940  15.521  1.00 96.05           H  
ATOM   2677  HE1 TRP B 222      17.495   2.813  15.881  1.00 97.04           H  
ATOM   2678  HE3 TRP B 222      14.435   4.144  20.107  1.00 98.24           H  
ATOM   2679  HZ2 TRP B 222      18.888   4.323  17.834  1.00101.36           H  
ATOM   2680  HZ3 TRP B 222      16.344   5.320  21.144  1.00101.60           H  
ATOM   2681  HH2 TRP B 222      18.543   5.384  20.039  1.00102.69           H  
ATOM   2682  N   ASP B 223       9.921   3.532  17.606  1.00 89.53           N  
ATOM   2683  CA  ASP B 223       8.569   3.309  17.093  1.00 87.42           C  
ATOM   2684  C   ASP B 223       8.233   4.437  16.127  1.00 88.43           C  
ATOM   2685  O   ASP B 223       7.800   4.164  15.014  1.00 86.58           O  
ATOM   2686  CB  ASP B 223       7.528   3.195  18.217  1.00 90.08           C  
ATOM   2687  CG  ASP B 223       6.106   2.936  17.735  1.00102.03           C  
ATOM   2688  OD1 ASP B 223       5.942   2.328  16.649  1.00101.59           O  
ATOM   2689  OD2 ASP B 223       5.163   3.246  18.487  1.00110.74           O1-
ATOM   2690  H   ASP B 223      10.047   3.824  18.565  1.00 89.53           H  
ATOM   2691  HA  ASP B 223       8.540   2.355  16.570  1.00 87.42           H  
ATOM   2692  HB2 ASP B 223       7.532   4.129  18.780  1.00 90.08           H  
ATOM   2693  HB3 ASP B 223       7.823   2.376  18.871  1.00 90.08           H  
ATOM   2694  N   LEU B 224       8.494   5.700  16.534  1.00 84.19           N  
ATOM   2695  CA  LEU B 224       8.291   6.875  15.688  1.00 82.41           C  
ATOM   2696  C   LEU B 224       9.231   6.839  14.494  1.00 84.40           C  
ATOM   2697  O   LEU B 224       8.794   7.058  13.364  1.00 82.32           O  
ATOM   2698  CB  LEU B 224       8.512   8.171  16.493  1.00 83.69           C  
ATOM   2699  CG  LEU B 224       8.366   9.496  15.725  1.00 87.61           C  
ATOM   2700  CD1 LEU B 224       6.917   9.767  15.360  1.00 86.39           C  
ATOM   2701  CD2 LEU B 224       8.879  10.648  16.546  1.00 92.08           C  
ATOM   2702  H   LEU B 224       8.847   5.838  17.471  1.00 84.19           H  
ATOM   2703  HA  LEU B 224       7.262   6.861  15.329  1.00 82.41           H  
ATOM   2704  HB2 LEU B 224       9.521   8.138  16.904  1.00 83.69           H  
ATOM   2705  HB3 LEU B 224       7.789   8.181  17.309  1.00 83.69           H  
ATOM   2706  HG  LEU B 224       8.953   9.399  14.813  1.00 87.61           H  
ATOM   2707 HD11 LEU B 224       6.531   8.942  14.760  1.00 86.39           H  
ATOM   2708 HD12 LEU B 224       6.324   9.866  16.268  1.00 86.39           H  
ATOM   2709 HD13 LEU B 224       6.856  10.692  14.784  1.00 86.39           H  
ATOM   2710 HD21 LEU B 224       8.288  10.738  17.456  1.00 92.08           H  
ATOM   2711 HD22 LEU B 224       9.923  10.471  16.806  1.00 92.08           H  
ATOM   2712 HD23 LEU B 224       8.800  11.568  15.967  1.00 92.08           H  
ATOM   2713  N   PHE B 225      10.516   6.544  14.752  1.00 81.76           N  
ATOM   2714  CA  PHE B 225      11.553   6.475  13.739  1.00 81.12           C  
ATOM   2715  C   PHE B 225      11.136   5.525  12.613  1.00 82.79           C  
ATOM   2716  O   PHE B 225      11.180   5.925  11.453  1.00 81.53           O  
ATOM   2717  CB  PHE B 225      12.884   6.031  14.364  1.00 84.53           C  
ATOM   2718  CG  PHE B 225      14.008   5.935  13.365  1.00 86.21           C  
ATOM   2719  CD1 PHE B 225      14.754   7.054  13.026  1.00 89.94           C  
ATOM   2720  CD2 PHE B 225      14.321   4.725  12.760  1.00 88.17           C  
ATOM   2721  CE1 PHE B 225      15.786   6.968  12.092  1.00 90.89           C  
ATOM   2722  CE2 PHE B 225      15.349   4.641  11.818  1.00 91.02           C  
ATOM   2723  CZ  PHE B 225      16.079   5.760  11.497  1.00 89.62           C  
ATOM   2724  H   PHE B 225      10.775   6.358  15.711  1.00 81.76           H  
ATOM   2725  HA  PHE B 225      11.694   7.469  13.315  1.00 81.12           H  
ATOM   2726  HB2 PHE B 225      12.742   5.052  14.819  1.00 84.53           H  
ATOM   2727  HB3 PHE B 225      13.163   6.751  15.132  1.00 84.53           H  
ATOM   2728  HD1 PHE B 225      14.534   8.003  13.492  1.00 89.94           H  
ATOM   2729  HD2 PHE B 225      13.762   3.839  13.021  1.00 88.17           H  
ATOM   2730  HE1 PHE B 225      16.357   7.849  11.836  1.00 90.89           H  
ATOM   2731  HE2 PHE B 225      15.569   3.696  11.340  1.00 91.02           H  
ATOM   2732  HZ  PHE B 225      16.881   5.693  10.777  1.00 89.62           H  
ATOM   2733  N   MET B 226      10.691   4.294  12.950  1.00 78.53           N  
ATOM   2734  CA  MET B 226      10.251   3.306  11.962  1.00 76.97           C  
ATOM   2735  C   MET B 226       9.116   3.858  11.089  1.00 79.30           C  
ATOM   2736  O   MET B 226       9.138   3.666   9.874  1.00 77.54           O  
ATOM   2737  CB  MET B 226       9.761   2.083  12.635  1.00  0.00           C  
ATOM   2738  CG  MET B 226       9.299   1.041  11.618  1.00  0.00           C  
ATOM   2739  SD  MET B 226       8.686  -0.475  12.397  1.00  0.00           S  
ATOM   2740  CE  MET B 226       8.243  -1.439  10.926  1.00  0.00           C  
ATOM   2741  H   MET B 226      10.660   4.044  13.928  1.00 78.53           H  
ATOM   2742  HA  MET B 226      11.113   3.072  11.337  1.00 76.97           H  
ATOM   2743  HB2 MET B 226      10.566   1.666  13.241  1.00  0.00           H  
ATOM   2744  HB3 MET B 226       8.927   2.351  13.284  1.00  0.00           H  
ATOM   2745  HG2 MET B 226       8.504   1.475  11.012  1.00  0.00           H  
ATOM   2746  HG3 MET B 226      10.137   0.792  10.967  1.00  0.00           H  
ATOM   2747  HE1 MET B 226       7.484  -0.908  10.352  1.00  0.00           H  
ATOM   2748  HE2 MET B 226       9.128  -1.594  10.306  1.00  0.00           H  
ATOM   2749  HE3 MET B 226       7.848  -2.408  11.234  1.00  0.00           H  
ATOM   2750  N   LYS B 227       8.190   4.579  11.712  1.00 76.45           N  
ATOM   2751  CA  LYS B 227       7.064   5.169  11.003  1.00 75.34           C  
ATOM   2752  C   LYS B 227       7.498   6.261  10.027  1.00 79.24           C  
ATOM   2753  O   LYS B 227       6.871   6.442   8.983  1.00 78.50           O  
ATOM   2754  CB  LYS B 227       6.045   5.731  11.998  1.00 78.15           C  
ATOM   2755  CG  LYS B 227       5.289   4.668  12.781  1.00 92.20           C  
ATOM   2756  CD  LYS B 227       4.393   5.294  13.837  1.00103.50           C  
ATOM   2757  CE  LYS B 227       3.544   4.242  14.532  1.00112.27           C  
ATOM   2758  NZ  LYS B 227       3.861   4.140  15.983  1.00121.53           N1+
ATOM   2759  H   LYS B 227       8.269   4.721  12.710  1.00 76.45           H  
ATOM   2760  HA  LYS B 227       6.604   4.373  10.419  1.00 75.34           H  
ATOM   2761  HB2 LYS B 227       5.319   6.327  11.444  1.00 78.15           H  
ATOM   2762  HB3 LYS B 227       6.574   6.368  12.706  1.00 78.15           H  
ATOM   2763  HG2 LYS B 227       6.009   4.011  13.269  1.00 92.20           H  
ATOM   2764  HG3 LYS B 227       4.674   4.090  12.092  1.00 92.20           H  
ATOM   2765  HD2 LYS B 227       3.739   6.024  13.362  1.00103.50           H  
ATOM   2766  HD3 LYS B 227       5.016   5.794  14.579  1.00103.50           H  
ATOM   2767  HE2 LYS B 227       3.726   3.275  14.062  1.00112.27           H  
ATOM   2768  HE3 LYS B 227       2.493   4.509  14.418  1.00112.27           H  
ATOM   2769  HZ1 LYS B 227       4.835   3.894  16.097  1.00121.53           H  
ATOM   2770  HZ2 LYS B 227       3.685   5.028  16.430  1.00121.53           H  
ATOM   2771  HZ3 LYS B 227       3.281   3.429  16.405  1.00121.53           H  
ATOM   2772  N   ILE B 228       8.563   6.991  10.355  1.00 75.92           N  
ATOM   2773  CA  ILE B 228       9.020   8.058   9.463  1.00 75.19           C  
ATOM   2774  C   ILE B 228       9.670   7.403   8.221  1.00 78.93           C  
ATOM   2775  O   ILE B 228       9.446   7.872   7.101  1.00 77.82           O  
ATOM   2776  CB  ILE B 228       9.973   9.054  10.183  1.00 79.18           C  
ATOM   2777  CG1 ILE B 228       9.296   9.614  11.472  1.00 80.27           C  
ATOM   2778  CG2 ILE B 228      10.392  10.190   9.224  1.00 78.92           C  
ATOM   2779  CD1 ILE B 228      10.176  10.443  12.420  1.00 87.21           C  
ATOM   2780  H   ILE B 228       9.054   6.809  11.219  1.00 75.92           H  
ATOM   2781  HA  ILE B 228       8.170   8.662   9.143  1.00 75.19           H  
ATOM   2782  HB  ILE B 228      10.877   8.524  10.482  1.00 79.18           H  
ATOM   2783 HG12 ILE B 228       8.913   8.765  12.037  1.00 80.27           H  
ATOM   2784 HG13 ILE B 228       8.465  10.247  11.160  1.00 80.27           H  
ATOM   2785 HG21 ILE B 228      10.890   9.765   8.351  1.00 78.92           H  
ATOM   2786 HG22 ILE B 228       9.507  10.741   8.903  1.00 78.92           H  
ATOM   2787 HG23 ILE B 228      11.076  10.867   9.738  1.00 78.92           H  
ATOM   2788 HD11 ILE B 228      11.020   9.837  12.753  1.00 87.21           H  
ATOM   2789 HD12 ILE B 228      10.547  11.323  11.895  1.00 87.21           H  
ATOM   2790 HD13 ILE B 228       9.590  10.754  13.283  1.00 87.21           H  
ATOM   2791  N   CYS B 229      10.416   6.287   8.413  1.00 76.34           N  
ATOM   2792  CA  CYS B 229      11.061   5.558   7.315  1.00 76.22           C  
ATOM   2793  C   CYS B 229       9.999   5.006   6.365  1.00 78.36           C  
ATOM   2794  O   CYS B 229      10.134   5.157   5.148  1.00 77.56           O  
ATOM   2795  CB  CYS B 229      11.954   4.448   7.847  1.00 77.98           C  
ATOM   2796  SG  CYS B 229      13.385   5.043   8.782  1.00 84.15           S  
ATOM   2797  H   CYS B 229      10.537   5.944   9.355  1.00 76.34           H  
ATOM   2798  HA  CYS B 229      11.695   6.250   6.760  1.00 76.22           H  
ATOM   2799  HB2 CYS B 229      12.316   3.862   7.001  1.00 77.98           H  
ATOM   2800  HB3 CYS B 229      11.357   3.810   8.501  1.00 77.98           H  
ATOM   2801  HG  CYS B 229      12.966   5.741   9.842  1.00 84.15           H  
ATOM   2802  N   VAL B 230       8.932   4.410   6.924  1.00 73.77           N  
ATOM   2803  CA  VAL B 230       7.821   3.891   6.130  1.00 72.30           C  
ATOM   2804  C   VAL B 230       7.195   5.062   5.345  1.00 74.79           C  
ATOM   2805  O   VAL B 230       6.990   4.929   4.150  1.00 74.16           O  
ATOM   2806  CB  VAL B 230       6.769   3.136   6.997  1.00 76.34           C  
ATOM   2807  CG1 VAL B 230       5.568   2.688   6.159  1.00 75.09           C  
ATOM   2808  CG2 VAL B 230       7.394   1.937   7.699  1.00 76.92           C  
ATOM   2809  H   VAL B 230       8.896   4.316   7.928  1.00 73.77           H  
ATOM   2810  HA  VAL B 230       8.203   3.146   5.431  1.00 72.30           H  
ATOM   2811  HB  VAL B 230       6.413   3.836   7.753  1.00 76.34           H  
ATOM   2812 HG11 VAL B 230       5.114   3.558   5.681  1.00 75.09           H  
ATOM   2813 HG12 VAL B 230       5.900   1.987   5.395  1.00 75.09           H  
ATOM   2814 HG13 VAL B 230       4.834   2.204   6.804  1.00 75.09           H  
ATOM   2815 HG21 VAL B 230       7.753   1.227   6.955  1.00 76.92           H  
ATOM   2816 HG22 VAL B 230       8.227   2.272   8.315  1.00 76.92           H  
ATOM   2817 HG23 VAL B 230       6.645   1.456   8.329  1.00 76.92           H  
ATOM   2818  N   PHE B 231       6.979   6.219   5.995  1.00 70.59           N  
ATOM   2819  CA  PHE B 231       6.368   7.382   5.355  1.00 69.65           C  
ATOM   2820  C   PHE B 231       7.206   7.916   4.170  1.00 73.55           C  
ATOM   2821  O   PHE B 231       6.623   8.320   3.164  1.00 72.43           O  
ATOM   2822  CB  PHE B 231       6.164   8.516   6.375  1.00 71.92           C  
ATOM   2823  CG  PHE B 231       5.639   9.806   5.788  1.00 73.00           C  
ATOM   2824  CD1 PHE B 231       4.343   9.889   5.294  1.00 75.29           C  
ATOM   2825  CD2 PHE B 231       6.412  10.956   5.802  1.00 75.42           C  
ATOM   2826  CE1 PHE B 231       3.858  11.083   4.757  1.00 76.23           C  
ATOM   2827  CE2 PHE B 231       5.912  12.159   5.301  1.00 78.31           C  
ATOM   2828  CZ  PHE B 231       4.643  12.212   4.772  1.00 75.87           C  
ATOM   2829  H   PHE B 231       7.250   6.288   6.966  1.00 70.59           H  
ATOM   2830  HA  PHE B 231       5.406   7.050   4.966  1.00 69.65           H  
ATOM   2831  HB2 PHE B 231       7.123   8.723   6.849  1.00 71.92           H  
ATOM   2832  HB3 PHE B 231       5.453   8.170   7.126  1.00 71.92           H  
ATOM   2833  HD1 PHE B 231       3.703   9.020   5.324  1.00 75.29           H  
ATOM   2834  HD2 PHE B 231       7.413  10.920   6.206  1.00 75.42           H  
ATOM   2835  HE1 PHE B 231       2.867  11.120   4.332  1.00 76.23           H  
ATOM   2836  HE2 PHE B 231       6.522  13.049   5.328  1.00 78.31           H  
ATOM   2837  HZ  PHE B 231       4.263  13.139   4.370  1.00 75.87           H  
ATOM   2838  N   ILE B 232       8.537   7.920   4.270  1.00 70.97           N  
ATOM   2839  CA  ILE B 232       9.315   8.496   3.183  1.00 71.32           C  
ATOM   2840  C   ILE B 232       9.550   7.432   2.063  1.00 75.43           C  
ATOM   2841  O   ILE B 232       9.511   7.809   0.890  1.00 74.70           O  
ATOM   2842  CB  ILE B 232      10.662   9.132   3.646  1.00 75.70           C  
ATOM   2843  CG1 ILE B 232      11.643   8.100   4.244  1.00 76.97           C  
ATOM   2844  CG2 ILE B 232      10.400  10.305   4.620  1.00 77.07           C  
ATOM   2845  CD1 ILE B 232      13.055   8.652   4.563  1.00 88.00           C  
ATOM   2846  H   ILE B 232       8.995   7.533   5.083  1.00 70.97           H  
ATOM   2847  HA  ILE B 232       8.724   9.318   2.780  1.00 71.32           H  
ATOM   2848  HB  ILE B 232      11.154   9.523   2.755  1.00 75.70           H  
ATOM   2849 HG12 ILE B 232      11.753   7.283   3.531  1.00 76.97           H  
ATOM   2850 HG13 ILE B 232      11.213   7.718   5.169  1.00 76.97           H  
ATOM   2851 HG21 ILE B 232       9.759  11.043   4.136  1.00 77.07           H  
ATOM   2852 HG22 ILE B 232       9.906   9.929   5.518  1.00 77.07           H  
ATOM   2853 HG23 ILE B 232      11.346  10.771   4.893  1.00 77.07           H  
ATOM   2854 HD11 ILE B 232      13.508   9.040   3.651  1.00 88.00           H  
ATOM   2855 HD12 ILE B 232      12.974   9.451   5.299  1.00 88.00           H  
ATOM   2856 HD13 ILE B 232      13.675   7.849   4.964  1.00 88.00           H  
ATOM   2857  N   PHE B 233       9.759   6.131   2.401  1.00 72.14           N  
ATOM   2858  CA  PHE B 233      10.036   5.108   1.378  1.00 71.39           C  
ATOM   2859  C   PHE B 233       8.749   4.407   0.870  1.00 73.99           C  
ATOM   2860  O   PHE B 233       8.829   3.639  -0.090  1.00 74.38           O  
ATOM   2861  CB  PHE B 233      11.015   4.043   1.896  1.00 73.87           C  
ATOM   2862  CG  PHE B 233      12.381   4.585   2.231  1.00 76.70           C  
ATOM   2863  CD1 PHE B 233      13.297   4.876   1.224  1.00 80.35           C  
ATOM   2864  CD2 PHE B 233      12.783   4.736   3.552  1.00 80.21           C  
ATOM   2865  CE1 PHE B 233      14.564   5.385   1.532  1.00 82.34           C  
ATOM   2866  CE2 PHE B 233      14.056   5.230   3.861  1.00 84.51           C  
ATOM   2867  CZ  PHE B 233      14.936   5.555   2.848  1.00 82.67           C  
ATOM   2868  H   PHE B 233       9.725   5.862   3.375  1.00 72.14           H  
ATOM   2869  HA  PHE B 233      10.487   5.644   0.542  1.00 71.39           H  
ATOM   2870  HB2 PHE B 233      11.127   3.277   1.129  1.00 73.87           H  
ATOM   2871  HB3 PHE B 233      10.591   3.598   2.796  1.00 73.87           H  
ATOM   2872  HD1 PHE B 233      13.028   4.706   0.192  1.00 80.35           H  
ATOM   2873  HD2 PHE B 233      12.106   4.469   4.350  1.00 80.21           H  
ATOM   2874  HE1 PHE B 233      15.249   5.643   0.738  1.00 82.34           H  
ATOM   2875  HE2 PHE B 233      14.349   5.357   4.893  1.00 84.51           H  
ATOM   2876  HZ  PHE B 233      15.915   5.943   3.087  1.00 82.67           H  
ATOM   2877  N   ALA B 234       7.578   4.674   1.464  1.00 68.54           N  
ATOM   2878  CA  ALA B 234       6.343   4.049   0.989  1.00 67.40           C  
ATOM   2879  C   ALA B 234       5.290   5.109   0.601  1.00 70.33           C  
ATOM   2880  O   ALA B 234       4.119   4.768   0.362  1.00 69.95           O  
ATOM   2881  CB  ALA B 234       5.781   3.120   2.051  1.00 68.31           C  
ATOM   2882  H   ALA B 234       7.548   5.312   2.247  1.00 68.54           H  
ATOM   2883  HA  ALA B 234       6.582   3.470   0.097  1.00 67.40           H  
ATOM   2884  HB1 ALA B 234       6.522   2.359   2.297  1.00 68.31           H  
ATOM   2885  HB2 ALA B 234       5.539   3.694   2.946  1.00 68.31           H  
ATOM   2886  HB3 ALA B 234       4.879   2.639   1.673  1.00 68.31           H  
ATOM   2887  N   PHE B 235       5.705   6.387   0.526  1.00 65.63           N  
ATOM   2888  CA  PHE B 235       4.803   7.460   0.137  1.00 64.77           C  
ATOM   2889  C   PHE B 235       5.583   8.625  -0.495  1.00 69.16           C  
ATOM   2890  O   PHE B 235       5.379   8.890  -1.672  1.00 68.46           O  
ATOM   2891  CB  PHE B 235       3.974   7.953   1.342  1.00 66.44           C  
ATOM   2892  CG  PHE B 235       3.038   9.092   1.022  1.00 67.92           C  
ATOM   2893  CD1 PHE B 235       1.777   8.849   0.502  1.00 70.80           C  
ATOM   2894  CD2 PHE B 235       3.407  10.406   1.274  1.00 70.51           C  
ATOM   2895  CE1 PHE B 235       0.917   9.907   0.196  1.00 72.16           C  
ATOM   2896  CE2 PHE B 235       2.547  11.461   0.967  1.00 73.65           C  
ATOM   2897  CZ  PHE B 235       1.306  11.206   0.435  1.00 71.54           C  
ATOM   2898  H   PHE B 235       6.666   6.607   0.745  1.00 65.63           H  
ATOM   2899  HA  PHE B 235       4.112   7.062  -0.606  1.00 64.77           H  
ATOM   2900  HB2 PHE B 235       4.662   8.284   2.119  1.00 66.44           H  
ATOM   2901  HB3 PHE B 235       3.379   7.117   1.714  1.00 66.44           H  
ATOM   2902  HD1 PHE B 235       1.454   7.832   0.332  1.00 70.80           H  
ATOM   2903  HD2 PHE B 235       4.372  10.615   1.712  1.00 70.51           H  
ATOM   2904  HE1 PHE B 235      -0.055   9.704  -0.230  1.00 72.16           H  
ATOM   2905  HE2 PHE B 235       2.857  12.480   1.150  1.00 73.65           H  
ATOM   2906  HZ  PHE B 235       0.637  12.023   0.206  1.00 71.54           H  
ATOM   2907  N   VAL B 236       6.490   9.282   0.262  1.00 66.15           N  
ATOM   2908  CA  VAL B 236       7.213  10.478  -0.177  1.00 66.14           C  
ATOM   2909  C   VAL B 236       8.050  10.197  -1.461  1.00 70.31           C  
ATOM   2910  O   VAL B 236       7.782  10.857  -2.468  1.00 70.02           O  
ATOM   2911  CB  VAL B 236       8.113  11.051   0.940  1.00 70.20           C  
ATOM   2912  CG1 VAL B 236       8.958  12.221   0.441  1.00 70.54           C  
ATOM   2913  CG2 VAL B 236       7.269  11.478   2.125  1.00 70.38           C  
ATOM   2914  H   VAL B 236       6.684   8.926   1.187  1.00 66.15           H  
ATOM   2915  HA  VAL B 236       6.462  11.232  -0.416  1.00 66.14           H  
ATOM   2916  HB  VAL B 236       8.797  10.261   1.253  1.00 70.20           H  
ATOM   2917 HG11 VAL B 236       9.571  11.894  -0.398  1.00 70.54           H  
ATOM   2918 HG12 VAL B 236       8.304  13.031   0.120  1.00 70.54           H  
ATOM   2919 HG13 VAL B 236       9.603  12.572   1.246  1.00 70.54           H  
ATOM   2920 HG21 VAL B 236       6.584  12.268   1.818  1.00 70.38           H  
ATOM   2921 HG22 VAL B 236       6.698  10.625   2.491  1.00 70.38           H  
ATOM   2922 HG23 VAL B 236       7.916  11.848   2.919  1.00 70.38           H  
ATOM   2923  N   ILE B 237       9.045   9.268  -1.437  1.00 66.83           N  
ATOM   2924  CA  ILE B 237       9.879   9.053  -2.630  1.00 66.63           C  
ATOM   2925  C   ILE B 237       8.971   8.389  -3.741  1.00 69.20           C  
ATOM   2926  O   ILE B 237       9.048   8.897  -4.856  1.00 68.34           O  
ATOM   2927  CB  ILE B 237      11.235   8.279  -2.398  1.00 70.13           C  
ATOM   2928  CG1 ILE B 237      11.091   6.799  -1.956  1.00 70.80           C  
ATOM   2929  CG2 ILE B 237      12.141   9.030  -1.424  1.00 70.93           C  
ATOM   2930  CD1 ILE B 237      11.072   5.733  -3.122  1.00 80.05           C  
ATOM   2931  H   ILE B 237       9.211   8.727  -0.599  1.00 66.83           H  
ATOM   2932  HA  ILE B 237      10.238  10.030  -2.954  1.00 66.63           H  
ATOM   2933  HB  ILE B 237      11.693   8.243  -3.387  1.00 70.13           H  
ATOM   2934 HG12 ILE B 237      10.158   6.705  -1.401  1.00 70.80           H  
ATOM   2935 HG13 ILE B 237      11.928   6.563  -1.300  1.00 70.80           H  
ATOM   2936 HG21 ILE B 237      12.295  10.048  -1.783  1.00 70.93           H  
ATOM   2937 HG22 ILE B 237      11.673   9.058  -0.442  1.00 70.93           H  
ATOM   2938 HG23 ILE B 237      13.102   8.521  -1.355  1.00 70.93           H  
ATOM   2939 HD11 ILE B 237      10.241   5.946  -3.796  1.00 80.05           H  
ATOM   2940 HD12 ILE B 237      12.009   5.781  -3.675  1.00 80.05           H  
ATOM   2941 HD13 ILE B 237      10.951   4.735  -2.700  1.00 80.05           H  
ATOM   2942  N   PRO B 238       8.036   7.497  -3.401  1.00 65.45           N  
ATOM   2943  CA  PRO B 238       7.173   7.008  -4.487  1.00 64.83           C  
ATOM   2944  C   PRO B 238       6.400   8.153  -5.193  1.00 69.79           C  
ATOM   2945  O   PRO B 238       6.625   8.400  -6.377  1.00 70.32           O  
ATOM   2946  CB  PRO B 238       6.192   6.081  -3.759  1.00 66.12           C  
ATOM   2947  CG  PRO B 238       6.898   5.679  -2.506  1.00 70.95           C  
ATOM   2948  CD  PRO B 238       7.733   6.860  -2.108  1.00 67.23           C  
ATOM   2949  HA  PRO B 238       7.748   6.522  -5.274  1.00 64.83           H  
ATOM   2950  HB2 PRO B 238       5.968   5.206  -4.371  1.00 66.12           H  
ATOM   2951  HB3 PRO B 238       5.267   6.609  -3.528  1.00 66.12           H  
ATOM   2952  HG2 PRO B 238       7.530   4.810  -2.689  1.00 70.95           H  
ATOM   2953  HG3 PRO B 238       6.175   5.444  -1.723  1.00 70.95           H  
ATOM   2954  HD2 PRO B 238       7.176   7.534  -1.458  1.00 67.23           H  
ATOM   2955  HD3 PRO B 238       8.648   6.541  -1.604  1.00 67.23           H  
ATOM   2956  N   VAL B 239       5.508   8.826  -4.461  1.00 66.54           N  
ATOM   2957  CA  VAL B 239       4.668   9.943  -4.958  1.00 66.80           C  
ATOM   2958  C   VAL B 239       5.520  10.879  -5.813  1.00 72.64           C  
ATOM   2959  O   VAL B 239       5.106  11.226  -6.916  1.00 73.24           O  
ATOM   2960  CB  VAL B 239       3.952  10.743  -3.821  1.00 71.00           C  
ATOM   2961  CG1 VAL B 239       3.346  12.047  -4.333  1.00 71.42           C  
ATOM   2962  CG2 VAL B 239       2.885   9.909  -3.130  1.00 70.48           C  
ATOM   2963  H   VAL B 239       5.396   8.553  -3.496  1.00 66.54           H  
ATOM   2964  HA  VAL B 239       3.873   9.499  -5.558  1.00 66.80           H  
ATOM   2965  HB  VAL B 239       4.721  10.994  -3.093  1.00 71.00           H  
ATOM   2966 HG11 VAL B 239       4.125  12.652  -4.799  1.00 71.42           H  
ATOM   2967 HG12 VAL B 239       2.572  11.825  -5.067  1.00 71.42           H  
ATOM   2968 HG13 VAL B 239       2.910  12.596  -3.499  1.00 71.42           H  
ATOM   2969 HG21 VAL B 239       2.105   9.651  -3.845  1.00 70.48           H  
ATOM   2970 HG22 VAL B 239       3.335   8.997  -2.738  1.00 70.48           H  
ATOM   2971 HG23 VAL B 239       2.452  10.481  -2.310  1.00 70.48           H  
ATOM   2972  N   LEU B 240       6.714  11.258  -5.333  1.00 69.40           N  
ATOM   2973  CA  LEU B 240       7.568  12.162  -6.079  1.00 69.82           C  
ATOM   2974  C   LEU B 240       8.137  11.473  -7.318  1.00 72.70           C  
ATOM   2975  O   LEU B 240       8.092  12.098  -8.370  1.00 73.46           O  
ATOM   2976  CB  LEU B 240       8.699  12.724  -5.217  1.00 70.80           C  
ATOM   2977  CG  LEU B 240       8.249  13.665  -4.087  1.00 76.85           C  
ATOM   2978  CD1 LEU B 240       9.410  14.050  -3.200  1.00 77.87           C  
ATOM   2979  CD2 LEU B 240       7.555  14.918  -4.633  1.00 80.62           C  
ATOM   2980  H   LEU B 240       7.023  10.909  -4.437  1.00 69.40           H  
ATOM   2981  HA  LEU B 240       6.945  13.000  -6.398  1.00 69.82           H  
ATOM   2982  HB2 LEU B 240       9.378  13.279  -5.868  1.00 70.80           H  
ATOM   2983  HB3 LEU B 240       9.231  11.885  -4.768  1.00 70.80           H  
ATOM   2984  HG  LEU B 240       7.523  13.118  -3.483  1.00 76.85           H  
ATOM   2985 HD11 LEU B 240       9.867  13.150  -2.791  1.00 77.87           H  
ATOM   2986 HD12 LEU B 240      10.146  14.600  -3.786  1.00 77.87           H  
ATOM   2987 HD13 LEU B 240       9.051  14.678  -2.385  1.00 77.87           H  
ATOM   2988 HD21 LEU B 240       8.258  15.487  -5.241  1.00 80.62           H  
ATOM   2989 HD22 LEU B 240       6.701  14.624  -5.244  1.00 80.62           H  
ATOM   2990 HD23 LEU B 240       7.210  15.534  -3.802  1.00 80.62           H  
ATOM   2991  N   ILE B 241       8.578  10.192  -7.243  1.00 67.51           N  
ATOM   2992  CA  ILE B 241       9.094   9.488  -8.433  1.00 67.11           C  
ATOM   2993  C   ILE B 241       7.981   9.389  -9.501  1.00 70.41           C  
ATOM   2994  O   ILE B 241       8.205   9.791 -10.649  1.00 69.59           O  
ATOM   2995  CB  ILE B 241       9.680   8.081  -8.120  1.00 69.93           C  
ATOM   2996  CG1 ILE B 241      10.889   8.184  -7.168  1.00 70.65           C  
ATOM   2997  CG2 ILE B 241      10.087   7.349  -9.427  1.00 70.71           C  
ATOM   2998  CD1 ILE B 241      11.456   6.835  -6.674  1.00 78.66           C  
ATOM   2999  H   ILE B 241       8.552   9.709  -6.354  1.00 67.51           H  
ATOM   3000  HA  ILE B 241       9.926  10.078  -8.814  1.00 67.11           H  
ATOM   3001  HB  ILE B 241       8.901   7.500  -7.623  1.00 69.93           H  
ATOM   3002 HG12 ILE B 241      10.583   8.762  -6.296  1.00 70.65           H  
ATOM   3003 HG13 ILE B 241      11.687   8.712  -7.693  1.00 70.65           H  
ATOM   3004 HG21 ILE B 241       9.218   7.260 -10.080  1.00 70.71           H  
ATOM   3005 HG22 ILE B 241      10.865   7.919  -9.935  1.00 70.71           H  
ATOM   3006 HG23 ILE B 241      10.463   6.355  -9.185  1.00 70.71           H  
ATOM   3007 HD11 ILE B 241      10.678   6.285  -6.144  1.00 78.66           H  
ATOM   3008 HD12 ILE B 241      11.798   6.248  -7.526  1.00 78.66           H  
ATOM   3009 HD13 ILE B 241      12.294   7.018  -6.000  1.00 78.66           H  
ATOM   3010  N   ILE B 242       6.779   8.912  -9.110  1.00 67.12           N  
ATOM   3011  CA  ILE B 242       5.662   8.738 -10.035  1.00 67.70           C  
ATOM   3012  C   ILE B 242       5.159  10.128 -10.535  1.00 70.86           C  
ATOM   3013  O   ILE B 242       4.717  10.207 -11.682  1.00 71.54           O  
ATOM   3014  CB  ILE B 242       4.486   7.895  -9.456  1.00 71.28           C  
ATOM   3015  CG1 ILE B 242       3.684   8.635  -8.359  1.00 72.52           C  
ATOM   3016  CG2 ILE B 242       4.970   6.519  -8.974  1.00 71.96           C  
ATOM   3017  CD1 ILE B 242       2.468   7.829  -7.739  1.00 83.42           C  
ATOM   3018  H   ILE B 242       6.648   8.666  -8.139  1.00 67.12           H  
ATOM   3019  HA  ILE B 242       6.046   8.161 -10.877  1.00 67.70           H  
ATOM   3020  HB  ILE B 242       3.789   7.741 -10.278  1.00 71.28           H  
ATOM   3021 HG12 ILE B 242       3.291   9.553  -8.794  1.00 72.52           H  
ATOM   3022 HG13 ILE B 242       4.370   8.881  -7.550  1.00 72.52           H  
ATOM   3023 HG21 ILE B 242       5.468   6.001  -9.796  1.00 71.96           H  
ATOM   3024 HG22 ILE B 242       5.672   6.649  -8.150  1.00 71.96           H  
ATOM   3025 HG23 ILE B 242       4.116   5.931  -8.637  1.00 71.96           H  
ATOM   3026 HD11 ILE B 242       1.762   7.568  -8.527  1.00 83.42           H  
ATOM   3027 HD12 ILE B 242       2.838   6.918  -7.269  1.00 83.42           H  
ATOM   3028 HD13 ILE B 242       1.967   8.445  -6.992  1.00 83.42           H  
ATOM   3029  N   ILE B 243       5.278  11.214  -9.731  1.00 65.31           N  
ATOM   3030  CA  ILE B 243       4.858  12.530 -10.223  1.00 65.04           C  
ATOM   3031  C   ILE B 243       5.903  13.028 -11.254  1.00 68.35           C  
ATOM   3032  O   ILE B 243       5.514  13.369 -12.364  1.00 68.51           O  
ATOM   3033  CB  ILE B 243       4.602  13.577  -9.091  1.00 68.09           C  
ATOM   3034  CG1 ILE B 243       3.276  13.233  -8.370  1.00 68.13           C  
ATOM   3035  CG2 ILE B 243       4.525  15.011  -9.654  1.00 69.42           C  
ATOM   3036  CD1 ILE B 243       2.820  14.205  -7.274  1.00 76.82           C  
ATOM   3037  H   ILE B 243       5.655  11.117  -8.799  1.00 65.31           H  
ATOM   3038  HA  ILE B 243       3.887  12.418 -10.704  1.00 65.04           H  
ATOM   3039  HB  ILE B 243       5.437  13.534  -8.390  1.00 68.09           H  
ATOM   3040 HG12 ILE B 243       3.393  12.250  -7.914  1.00 68.13           H  
ATOM   3041 HG13 ILE B 243       2.489  13.192  -9.124  1.00 68.13           H  
ATOM   3042 HG21 ILE B 243       5.458  15.251 -10.165  1.00 69.42           H  
ATOM   3043 HG22 ILE B 243       3.698  15.080 -10.361  1.00 69.42           H  
ATOM   3044 HG23 ILE B 243       4.366  15.715  -8.838  1.00 69.42           H  
ATOM   3045 HD11 ILE B 243       3.590  14.268  -6.503  1.00 76.82           H  
ATOM   3046 HD12 ILE B 243       2.662  15.191  -7.707  1.00 76.82           H  
ATOM   3047 HD13 ILE B 243       1.891  13.847  -6.832  1.00 76.82           H  
ATOM   3048  N   VAL B 244       7.198  13.009 -10.913  1.00 64.01           N  
ATOM   3049  CA  VAL B 244       8.284  13.478 -11.788  1.00 64.18           C  
ATOM   3050  C   VAL B 244       8.291  12.661 -13.109  1.00 68.95           C  
ATOM   3051  O   VAL B 244       8.328  13.265 -14.182  1.00 68.76           O  
ATOM   3052  CB  VAL B 244       9.664  13.405 -11.065  1.00 67.29           C  
ATOM   3053  CG1 VAL B 244      10.830  13.626 -12.020  1.00 67.03           C  
ATOM   3054  CG2 VAL B 244       9.724  14.402  -9.912  1.00 67.65           C  
ATOM   3055  H   VAL B 244       7.444  12.651 -10.001  1.00 64.01           H  
ATOM   3056  HA  VAL B 244       8.106  14.525 -12.030  1.00 64.18           H  
ATOM   3057  HB  VAL B 244       9.758  12.395 -10.665  1.00 67.29           H  
ATOM   3058 HG11 VAL B 244      10.786  12.892 -12.824  1.00 67.03           H  
ATOM   3059 HG12 VAL B 244      10.769  14.631 -12.442  1.00 67.03           H  
ATOM   3060 HG13 VAL B 244      11.770  13.517 -11.478  1.00 67.03           H  
ATOM   3061 HG21 VAL B 244       9.630  15.416 -10.301  1.00 67.65           H  
ATOM   3062 HG22 VAL B 244       8.908  14.203  -9.215  1.00 67.65           H  
ATOM   3063 HG23 VAL B 244      10.678  14.300  -9.393  1.00 67.65           H  
ATOM   3064  N   CYS B 245       8.207  11.318 -13.038  1.00 65.98           N  
ATOM   3065  CA  CYS B 245       8.269  10.467 -14.229  1.00 66.49           C  
ATOM   3066  C   CYS B 245       7.125  10.780 -15.201  1.00 69.64           C  
ATOM   3067  O   CYS B 245       7.407  11.014 -16.374  1.00 70.01           O  
ATOM   3068  CB  CYS B 245       8.257   8.990 -13.859  1.00 66.82           C  
ATOM   3069  SG  CYS B 245       9.828   8.391 -13.197  1.00 70.94           S  
ATOM   3070  H   CYS B 245       8.099  10.883 -12.133  1.00 65.98           H  
ATOM   3071  HA  CYS B 245       9.210  10.686 -14.732  1.00 66.49           H  
ATOM   3072  HB2 CYS B 245       8.018   8.413 -14.752  1.00 66.82           H  
ATOM   3073  HB3 CYS B 245       7.485   8.832 -13.106  1.00 66.82           H  
ATOM   3074  HG  CYS B 245      10.131   9.066 -12.084  1.00 70.94           H  
ATOM   3075  N   TYR B 246       5.863  10.771 -14.740  1.00 65.00           N  
ATOM   3076  CA  TYR B 246       4.745  11.005 -15.644  1.00 65.15           C  
ATOM   3077  C   TYR B 246       4.687  12.480 -16.129  1.00 68.97           C  
ATOM   3078  O   TYR B 246       4.315  12.703 -17.284  1.00 69.08           O  
ATOM   3079  CB  TYR B 246       3.400  10.614 -15.018  1.00 66.29           C  
ATOM   3080  CG  TYR B 246       3.227   9.120 -14.817  1.00 67.89           C  
ATOM   3081  CD1 TYR B 246       3.385   8.233 -15.880  1.00 70.32           C  
ATOM   3082  CD2 TYR B 246       2.705   8.614 -13.630  1.00 68.14           C  
ATOM   3083  CE1 TYR B 246       3.190   6.861 -15.715  1.00 70.91           C  
ATOM   3084  CE2 TYR B 246       2.485   7.247 -13.458  1.00 68.71           C  
ATOM   3085  CZ  TYR B 246       2.717   6.372 -14.509  1.00 76.02           C  
ATOM   3086  OH  TYR B 246       2.510   5.019 -14.348  1.00 75.10           O  
ATOM   3087  H   TYR B 246       5.689  10.600 -13.759  1.00 65.00           H  
ATOM   3088  HA  TYR B 246       4.921  10.362 -16.508  1.00 65.15           H  
ATOM   3089  HB2 TYR B 246       2.602  10.967 -15.669  1.00 66.29           H  
ATOM   3090  HB3 TYR B 246       3.320  11.101 -14.047  1.00 66.29           H  
ATOM   3091  HD1 TYR B 246       3.664   8.614 -16.851  1.00 70.32           H  
ATOM   3092  HD2 TYR B 246       2.464   9.295 -12.826  1.00 68.14           H  
ATOM   3093  HE1 TYR B 246       3.409   6.182 -16.526  1.00 70.91           H  
ATOM   3094  HE2 TYR B 246       2.132   6.870 -12.509  1.00 68.71           H  
ATOM   3095  HH  TYR B 246       2.202   4.755 -13.477  1.00 75.10           H  
ATOM   3096  N   THR B 247       5.079  13.466 -15.289  1.00 65.30           N  
ATOM   3097  CA  THR B 247       5.060  14.876 -15.718  1.00 66.01           C  
ATOM   3098  C   THR B 247       6.069  15.064 -16.860  1.00 70.11           C  
ATOM   3099  O   THR B 247       5.675  15.560 -17.915  1.00 70.57           O  
ATOM   3100  CB  THR B 247       5.323  15.859 -14.564  1.00 72.50           C  
ATOM   3101  OG1 THR B 247       6.488  15.449 -13.858  1.00 73.29           O  
ATOM   3102  CG2 THR B 247       4.154  15.954 -13.591  1.00 68.85           C  
ATOM   3103  H   THR B 247       5.389  13.232 -14.357  1.00 65.30           H  
ATOM   3104  HA  THR B 247       4.057  15.109 -16.075  1.00 66.01           H  
ATOM   3105  HB  THR B 247       5.458  16.849 -15.001  1.00 72.50           H  
ATOM   3106 HG21 THR B 247       3.259  16.260 -14.128  1.00 68.85           H  
ATOM   3107 HG22 THR B 247       3.987  14.980 -13.129  1.00 68.85           H  
ATOM   3108 HG23 THR B 247       4.383  16.688 -12.819  1.00 68.85           H  
ATOM   3109  HG1 THR B 247       6.316  14.577 -13.495  1.00 73.29           H  
ATOM   3110  N   LEU B 248       7.330  14.574 -16.691  1.00 66.22           N  
ATOM   3111  CA  LEU B 248       8.385  14.649 -17.721  1.00 66.59           C  
ATOM   3112  C   LEU B 248       7.989  13.881 -18.989  1.00 73.43           C  
ATOM   3113  O   LEU B 248       8.391  14.272 -20.090  1.00 75.02           O  
ATOM   3114  CB  LEU B 248       9.739  14.107 -17.206  1.00 65.40           C  
ATOM   3115  CG  LEU B 248      10.449  14.862 -16.073  1.00 69.09           C  
ATOM   3116  CD1 LEU B 248      11.709  14.139 -15.660  1.00 68.19           C  
ATOM   3117  CD2 LEU B 248      10.788  16.292 -16.465  1.00 72.26           C  
ATOM   3118  H   LEU B 248       7.555  14.134 -15.810  1.00 66.22           H  
ATOM   3119  HA  LEU B 248       8.499  15.706 -17.961  1.00 66.59           H  
ATOM   3120  HB2 LEU B 248      10.421  14.087 -18.056  1.00 65.40           H  
ATOM   3121  HB3 LEU B 248       9.564  13.090 -16.855  1.00 65.40           H  
ATOM   3122  HG  LEU B 248       9.758  14.897 -15.232  1.00 69.09           H  
ATOM   3123 HD11 LEU B 248      11.461  13.123 -15.352  1.00 68.19           H  
ATOM   3124 HD12 LEU B 248      12.400  14.104 -16.502  1.00 68.19           H  
ATOM   3125 HD13 LEU B 248      12.175  14.666 -14.828  1.00 68.19           H  
ATOM   3126 HD21 LEU B 248      11.480  16.284 -17.306  1.00 72.26           H  
ATOM   3127 HD22 LEU B 248       9.874  16.817 -16.749  1.00 72.26           H  
ATOM   3128 HD23 LEU B 248      11.250  16.801 -15.618  1.00 72.26           H  
ATOM   3129  N   MET B 249       7.208  12.794 -18.830  1.00 69.70           N  
ATOM   3130  CA  MET B 249       6.722  11.963 -19.925  1.00 69.93           C  
ATOM   3131  C   MET B 249       5.765  12.760 -20.816  1.00 74.58           C  
ATOM   3132  O   MET B 249       5.924  12.747 -22.039  1.00 74.81           O  
ATOM   3133  CB  MET B 249       6.029  10.722 -19.356  1.00 71.48           C  
ATOM   3134  CG  MET B 249       5.587   9.736 -20.401  1.00 75.70           C  
ATOM   3135  SD  MET B 249       4.533   8.447 -19.704  1.00 79.31           S  
ATOM   3136  CE  MET B 249       3.079   9.393 -19.331  1.00 76.52           C  
ATOM   3137  H   MET B 249       6.944  12.538 -17.889  1.00 69.70           H  
ATOM   3138  HA  MET B 249       7.566  11.645 -20.536  1.00 69.93           H  
ATOM   3139  HB2 MET B 249       5.148  11.047 -18.801  1.00 71.48           H  
ATOM   3140  HB3 MET B 249       6.722  10.220 -18.683  1.00 71.48           H  
ATOM   3141  HG2 MET B 249       6.470   9.271 -20.840  1.00 75.70           H  
ATOM   3142  HG3 MET B 249       5.032  10.266 -21.175  1.00 75.70           H  
ATOM   3143  HE1 MET B 249       3.332  10.184 -18.626  1.00 76.52           H  
ATOM   3144  HE2 MET B 249       2.687   9.834 -20.248  1.00 76.52           H  
ATOM   3145  HE3 MET B 249       2.324   8.742 -18.891  1.00 76.52           H  
ATOM   3146  N   ILE B 250       4.784  13.459 -20.196  1.00 71.34           N  
ATOM   3147  CA  ILE B 250       3.798  14.288 -20.901  1.00 72.84           C  
ATOM   3148  C   ILE B 250       4.506  15.495 -21.541  1.00 78.06           C  
ATOM   3149  O   ILE B 250       4.245  15.800 -22.705  1.00 78.94           O  
ATOM   3150  CB  ILE B 250       2.647  14.741 -19.960  1.00 76.09           C  
ATOM   3151  CG1 ILE B 250       1.890  13.518 -19.383  1.00 75.35           C  
ATOM   3152  CG2 ILE B 250       1.677  15.698 -20.692  1.00 78.86           C  
ATOM   3153  CD1 ILE B 250       0.786  13.851 -18.363  1.00 80.43           C  
ATOM   3154  H   ILE B 250       4.728  13.407 -19.189  1.00 71.34           H  
ATOM   3155  HA  ILE B 250       3.338  13.688 -21.686  1.00 72.84           H  
ATOM   3156  HB  ILE B 250       3.092  15.285 -19.126  1.00 76.09           H  
ATOM   3157 HG12 ILE B 250       2.619  12.873 -18.893  1.00 75.35           H  
ATOM   3158 HG13 ILE B 250       1.433  12.984 -20.214  1.00 75.35           H  
ATOM   3159 HG21 ILE B 250       2.229  16.564 -21.057  1.00 78.86           H  
ATOM   3160 HG22 ILE B 250       1.218  15.179 -21.530  1.00 78.86           H  
ATOM   3161 HG23 ILE B 250       0.902  16.028 -20.000  1.00 78.86           H  
ATOM   3162 HD11 ILE B 250       1.219  14.388 -17.519  1.00 80.43           H  
ATOM   3163 HD12 ILE B 250       0.028  14.473 -18.839  1.00 80.43           H  
ATOM   3164 HD13 ILE B 250       0.328  12.927 -18.010  1.00 80.43           H  
ATOM   3165  N   LEU B 251       5.467  16.110 -20.812  1.00 74.31           N  
ATOM   3166  CA  LEU B 251       6.291  17.212 -21.309  1.00 75.07           C  
ATOM   3167  C   LEU B 251       7.059  16.818 -22.579  1.00 79.78           C  
ATOM   3168  O   LEU B 251       6.995  17.570 -23.551  1.00 80.69           O  
ATOM   3169  CB  LEU B 251       7.228  17.679 -20.179  1.00  0.00           C  
ATOM   3170  CG  LEU B 251       8.150  18.857 -20.549  1.00  0.00           C  
ATOM   3171  CD1 LEU B 251       7.369  20.120 -20.925  1.00  0.00           C  
ATOM   3172  CD2 LEU B 251       9.052  19.182 -19.357  1.00  0.00           C  
ATOM   3173  H   LEU B 251       5.620  15.791 -19.866  1.00 74.31           H  
ATOM   3174  HA  LEU B 251       5.625  18.033 -21.573  1.00 75.07           H  
ATOM   3175  HB2 LEU B 251       6.621  17.962 -19.317  1.00  0.00           H  
ATOM   3176  HB3 LEU B 251       7.855  16.840 -19.882  1.00  0.00           H  
ATOM   3177  HG  LEU B 251       8.784  18.574 -21.387  1.00  0.00           H  
ATOM   3178 HD11 LEU B 251       6.805  19.951 -21.842  1.00  0.00           H  
ATOM   3179 HD12 LEU B 251       6.694  20.399 -20.116  1.00  0.00           H  
ATOM   3180 HD13 LEU B 251       8.069  20.937 -21.108  1.00  0.00           H  
ATOM   3181 HD21 LEU B 251       8.449  19.483 -18.499  1.00  0.00           H  
ATOM   3182 HD22 LEU B 251       9.644  18.307 -19.092  1.00  0.00           H  
ATOM   3183 HD23 LEU B 251       9.730  19.995 -19.621  1.00  0.00           H  
ATOM   3184  N   ARG B 252       7.656  15.598 -22.616  1.00 75.68           N  
ATOM   3185  CA  ARG B 252       8.266  15.054 -23.838  1.00 76.07           C  
ATOM   3186  C   ARG B 252       7.223  14.795 -24.928  1.00 80.56           C  
ATOM   3187  O   ARG B 252       7.438  15.290 -26.040  1.00 81.30           O  
ATOM   3188  CB  ARG B 252       9.108  13.804 -23.518  1.00 75.78           C  
ATOM   3189  CG  ARG B 252       9.748  13.150 -24.760  1.00 88.32           C  
ATOM   3190  CD  ARG B 252      10.799  14.002 -25.496  1.00 99.73           C  
ATOM   3191  NE  ARG B 252      12.105  13.992 -24.799  1.00110.51           N  
ATOM   3192  CZ  ARG B 252      12.966  12.978 -24.776  1.00127.58           C  
ATOM   3193  NH1 ARG B 252      12.763  11.907 -25.539  1.00115.20           N  
ATOM   3194  NH2 ARG B 252      14.039  13.028 -23.998  1.00115.81           N1+
ATOM   3195  H   ARG B 252       7.656  15.049 -21.768  1.00 75.68           H  
ATOM   3196  HA  ARG B 252       8.927  15.821 -24.240  1.00 76.07           H  
ATOM   3197  HB2 ARG B 252       8.467  13.064 -23.036  1.00 75.78           H  
ATOM   3198  HB3 ARG B 252       9.894  14.077 -22.812  1.00 75.78           H  
ATOM   3199  HG2 ARG B 252       8.962  12.887 -25.471  1.00 88.32           H  
ATOM   3200  HG3 ARG B 252      10.216  12.217 -24.448  1.00 88.32           H  
ATOM   3201  HD2 ARG B 252      10.439  15.027 -25.601  1.00 99.73           H  
ATOM   3202  HD3 ARG B 252      10.923  13.607 -26.507  1.00 99.73           H  
ATOM   3203  HE  ARG B 252      12.300  14.791 -24.215  1.00110.51           H  
ATOM   3204 HH11 ARG B 252      11.950  11.859 -26.135  1.00115.20           H  
ATOM   3205 HH12 ARG B 252      13.423  11.142 -25.523  1.00115.20           H  
ATOM   3206 HH21 ARG B 252      14.693  12.258 -23.991  1.00115.81           H  
ATOM   3207 HH22 ARG B 252      14.203  13.836 -23.415  1.00115.81           H  
ATOM   3208  N   LEU B 253       6.099  14.139 -24.618  1.00 76.47           N  
ATOM   3209  CA  LEU B 253       5.006  13.917 -25.582  1.00 77.60           C  
ATOM   3210  C   LEU B 253       4.462  15.232 -26.158  1.00 85.21           C  
ATOM   3211  O   LEU B 253       4.190  15.304 -27.359  1.00 86.52           O  
ATOM   3212  CB  LEU B 253       3.841  13.158 -24.913  1.00 76.70           C  
ATOM   3213  CG  LEU B 253       4.107  11.678 -24.603  1.00 79.43           C  
ATOM   3214  CD1 LEU B 253       3.005  11.138 -23.693  1.00 78.60           C  
ATOM   3215  CD2 LEU B 253       4.157  10.819 -25.869  1.00 81.98           C  
ATOM   3216  H   LEU B 253       5.999  13.772 -23.682  1.00 76.47           H  
ATOM   3217  HA  LEU B 253       5.383  13.336 -26.425  1.00 77.60           H  
ATOM   3218  HB2 LEU B 253       2.967  13.213 -25.565  1.00 76.70           H  
ATOM   3219  HB3 LEU B 253       3.581  13.669 -23.988  1.00 76.70           H  
ATOM   3220  HG  LEU B 253       5.051  11.586 -24.085  1.00 79.43           H  
ATOM   3221 HD11 LEU B 253       3.032  11.663 -22.740  1.00 78.60           H  
ATOM   3222 HD12 LEU B 253       2.033  11.289 -24.162  1.00 78.60           H  
ATOM   3223 HD13 LEU B 253       3.169  10.077 -23.507  1.00 78.60           H  
ATOM   3224 HD21 LEU B 253       3.212  10.890 -26.409  1.00 81.98           H  
ATOM   3225 HD22 LEU B 253       4.968  11.148 -26.515  1.00 81.98           H  
ATOM   3226 HD23 LEU B 253       4.341   9.779 -25.596  1.00 81.98           H  
ATOM   3227  N   LYS B 254       4.354  16.289 -25.314  1.00 83.05           N  
ATOM   3228  CA  LYS B 254       3.820  17.621 -25.622  1.00 85.21           C  
ATOM   3229  C   LYS B 254       4.845  18.513 -26.324  1.00 91.89           C  
ATOM   3230  O   LYS B 254       4.420  19.451 -26.998  1.00 93.21           O  
ATOM   3231  CB  LYS B 254       3.305  18.240 -24.308  1.00  0.00           C  
ATOM   3232  CG  LYS B 254       2.549  19.565 -24.482  1.00  0.00           C  
ATOM   3233  CD  LYS B 254       1.988  20.051 -23.137  1.00  0.00           C  
ATOM   3234  CE  LYS B 254       1.223  21.366 -23.339  1.00  0.00           C  
ATOM   3235  NZ  LYS B 254       0.714  21.908 -22.054  1.00  0.00           N1+
ATOM   3236  H   LYS B 254       4.605  16.162 -24.342  1.00 83.05           H  
ATOM   3237  HA  LYS B 254       2.970  17.501 -26.292  1.00 85.21           H  
ATOM   3238  HB2 LYS B 254       2.624  17.526 -23.839  1.00  0.00           H  
ATOM   3239  HB3 LYS B 254       4.150  18.399 -23.635  1.00  0.00           H  
ATOM   3240  HG2 LYS B 254       3.225  20.325 -24.871  1.00  0.00           H  
ATOM   3241  HG3 LYS B 254       1.728  19.422 -25.186  1.00  0.00           H  
ATOM   3242  HD2 LYS B 254       1.318  19.292 -22.729  1.00  0.00           H  
ATOM   3243  HD3 LYS B 254       2.817  20.207 -22.444  1.00  0.00           H  
ATOM   3244  HE2 LYS B 254       1.897  22.090 -23.810  1.00  0.00           H  
ATOM   3245  HE3 LYS B 254       0.393  21.184 -24.031  1.00  0.00           H  
ATOM   3246  HZ1 LYS B 254       0.076  21.254 -21.619  1.00  0.00           H  
ATOM   3247  HZ2 LYS B 254       1.479  22.084 -21.415  1.00  0.00           H  
ATOM   3248  HZ3 LYS B 254       0.220  22.778 -22.209  1.00  0.00           H  
ATOM   3249  N   SER B 255       6.121  18.092 -26.359  1.00 88.78           N  
ATOM   3250  CA  SER B 255       7.190  18.747 -27.118  1.00 90.21           C  
ATOM   3251  C   SER B 255       7.430  18.047 -28.465  1.00 95.31           C  
ATOM   3252  O   SER B 255       8.559  17.599 -28.697  1.00 94.84           O  
ATOM   3253  CB  SER B 255       8.468  18.814 -26.266  1.00 93.21           C  
ATOM   3254  OG  SER B 255       8.203  19.454 -25.034  1.00102.60           O  
ATOM   3255  H   SER B 255       6.370  17.288 -25.799  1.00 88.78           H  
ATOM   3256  HA  SER B 255       6.902  19.777 -27.331  1.00 90.21           H  
ATOM   3257  HB2 SER B 255       9.232  19.376 -26.805  1.00 93.21           H  
ATOM   3258  HB3 SER B 255       8.840  17.805 -26.076  1.00 93.21           H  
ATOM   3259  HG  SER B 255       7.752  18.811 -24.456  1.00102.60           H  
ATOM   3260  N   VAL B 256       6.372  17.831 -29.282  1.00 92.87           N  
ATOM   3261  CA  VAL B 256       6.420  17.060 -30.536  1.00 93.54           C  
ATOM   3262  C   VAL B 256       5.659  17.860 -31.615  1.00101.20           C  
ATOM   3263  O   VAL B 256       4.490  18.214 -31.409  1.00101.68           O  
ATOM   3264  CB  VAL B 256       5.881  15.604 -30.397  1.00 95.93           C  
ATOM   3265  CG1 VAL B 256       5.799  14.903 -31.756  1.00 96.95           C  
ATOM   3266  CG2 VAL B 256       6.730  14.783 -29.430  1.00 93.60           C  
ATOM   3267  H   VAL B 256       5.475  18.196 -28.993  1.00 92.87           H  
ATOM   3268  HA  VAL B 256       7.464  16.933 -30.826  1.00 93.54           H  
ATOM   3269  HB  VAL B 256       4.872  15.675 -29.989  1.00 95.93           H  
ATOM   3270 HG11 VAL B 256       5.165  15.484 -32.426  1.00 96.95           H  
ATOM   3271 HG12 VAL B 256       6.800  14.821 -32.183  1.00 96.95           H  
ATOM   3272 HG13 VAL B 256       5.376  13.907 -31.627  1.00 96.95           H  
ATOM   3273 HG21 VAL B 256       7.746  14.698 -29.819  1.00 93.60           H  
ATOM   3274 HG22 VAL B 256       6.754  15.275 -28.458  1.00 93.60           H  
ATOM   3275 HG23 VAL B 256       6.299  13.787 -29.321  1.00 93.60           H  
ATOM   3276  N   ARG B 257       6.341  18.158 -32.748  1.00 99.36           N  
ATOM   3277  CA  ARG B 257       5.790  18.918 -33.870  1.00121.69           C  
ATOM   3278  C   ARG B 257       6.129  18.241 -35.197  1.00144.96           C  
ATOM   3279  O   ARG B 257       5.600  18.396 -36.308  1.00105.92           O  
ATOM   3280  CB  ARG B 257       6.256  20.254 -33.958  1.00  0.00           C  
ATOM   3281  CG  ARG B 257       5.736  21.104 -35.121  1.00  0.00           C  
ATOM   3282  CD  ARG B 257       6.343  22.507 -35.093  1.00  0.00           C  
ATOM   3283  NE  ARG B 257       5.826  23.298 -36.220  1.00  0.00           N  
ATOM   3284  CZ  ARG B 257       6.114  24.532 -36.521  1.00  0.00           C  
ATOM   3285  NH1 ARG B 257       6.935  25.232 -35.816  1.00  0.00           N  
ATOM   3286  NH2 ARG B 257       5.572  25.085 -37.548  1.00  0.00           N1+
ATOM   3287  H   ARG B 257       7.294  17.832 -32.823  1.00 99.36           H  
ATOM   3288  HA  ARG B 257       4.717  18.941 -33.680  1.00121.69           H  
ATOM   3289  HB2 ARG B 257       5.982  20.695 -32.999  1.00  0.00           H  
ATOM   3290  HB3 ARG B 257       7.339  20.128 -34.020  1.00  0.00           H  
ATOM   3291  HG2 ARG B 257       5.996  20.610 -36.058  1.00  0.00           H  
ATOM   3292  HG3 ARG B 257       4.650  21.171 -35.045  1.00  0.00           H  
ATOM   3293  HD2 ARG B 257       6.082  22.985 -34.143  1.00  0.00           H  
ATOM   3294  HD3 ARG B 257       7.431  22.421 -35.159  1.00  0.00           H  
ATOM   3295  HE  ARG B 257       5.177  22.837 -36.829  1.00  0.00           H  
ATOM   3296 HH11 ARG B 257       7.139  26.176 -36.067  1.00  0.00           H  
ATOM   3297 HH12 ARG B 257       7.352  24.794 -35.019  1.00  0.00           H  
ATOM   3298 HH21 ARG B 257       5.798  26.033 -37.772  1.00  0.00           H  
ATOM   3299 HH22 ARG B 257       4.930  24.564 -38.113  1.00  0.00           H  
ATOM   3300  N   LEU B 258       7.167  17.378 -35.172  1.00  0.00           N  
ATOM   3301  CA  LEU B 258       7.820  16.813 -36.361  1.00  0.00           C  
ATOM   3302  C   LEU B 258       6.967  15.806 -37.165  1.00  0.00           C  
ATOM   3303  O   LEU B 258       7.299  15.500 -38.306  1.00  0.00           O  
ATOM   3304  CB  LEU B 258       9.137  16.132 -35.940  1.00  0.00           C  
ATOM   3305  CG  LEU B 258      10.147  17.025 -35.186  1.00  0.00           C  
ATOM   3306  CD1 LEU B 258      11.374  16.185 -34.804  1.00  0.00           C  
ATOM   3307  CD2 LEU B 258      10.593  18.247 -36.004  1.00  0.00           C  
ATOM   3308  H   LEU B 258       7.519  17.100 -34.266  1.00  0.00           H  
ATOM   3309  HA  LEU B 258       7.989  17.656 -37.031  1.00  0.00           H  
ATOM   3310  HB2 LEU B 258       8.889  15.282 -35.300  1.00  0.00           H  
ATOM   3311  HB3 LEU B 258       9.619  15.742 -36.838  1.00  0.00           H  
ATOM   3312  HG  LEU B 258       9.687  17.383 -34.261  1.00  0.00           H  
ATOM   3313 HD11 LEU B 258      11.068  15.343 -34.182  1.00  0.00           H  
ATOM   3314 HD12 LEU B 258      11.866  15.805 -35.700  1.00  0.00           H  
ATOM   3315 HD13 LEU B 258      12.080  16.793 -34.239  1.00  0.00           H  
ATOM   3316 HD21 LEU B 258      10.995  17.930 -36.967  1.00  0.00           H  
ATOM   3317 HD22 LEU B 258       9.749  18.918 -36.167  1.00  0.00           H  
ATOM   3318 HD23 LEU B 258      11.363  18.797 -35.458  1.00  0.00           H  
ATOM   3319  N   LEU B 259       5.858  15.320 -36.599  1.00  0.00           N  
ATOM   3320  CA  LEU B 259       4.827  14.592 -37.330  1.00  0.00           C  
ATOM   3321  C   LEU B 259       3.650  15.542 -37.596  1.00  0.00           C  
ATOM   3322  O   LEU B 259       2.960  15.942 -36.665  1.00  0.00           O  
ATOM   3323  CB  LEU B 259       4.408  13.345 -36.525  1.00  0.00           C  
ATOM   3324  CG  LEU B 259       3.256  12.521 -37.140  1.00  0.00           C  
ATOM   3325  CD1 LEU B 259       3.587  11.997 -38.548  1.00  0.00           C  
ATOM   3326  CD2 LEU B 259       2.931  11.335 -36.216  1.00  0.00           C  
ATOM   3327  H   LEU B 259       5.727  15.462 -35.608  1.00  0.00           H  
ATOM   3328  HA  LEU B 259       5.202  14.244 -38.291  1.00  0.00           H  
ATOM   3329  HB2 LEU B 259       5.280  12.698 -36.418  1.00  0.00           H  
ATOM   3330  HB3 LEU B 259       4.109  13.661 -35.524  1.00  0.00           H  
ATOM   3331  HG  LEU B 259       2.366  13.146 -37.206  1.00  0.00           H  
ATOM   3332 HD11 LEU B 259       3.729  12.829 -39.236  1.00  0.00           H  
ATOM   3333 HD12 LEU B 259       4.494  11.393 -38.519  1.00  0.00           H  
ATOM   3334 HD13 LEU B 259       2.763  11.386 -38.918  1.00  0.00           H  
ATOM   3335 HD21 LEU B 259       3.798  10.676 -36.131  1.00  0.00           H  
ATOM   3336 HD22 LEU B 259       2.660  11.700 -35.225  1.00  0.00           H  
ATOM   3337 HD23 LEU B 259       2.092  10.769 -36.621  1.00  0.00           H  
ATOM   3338  N   SER B 260       3.376  15.857 -38.866  1.00  0.00           N  
ATOM   3339  CA  SER B 260       2.376  16.860 -39.265  1.00  0.00           C  
ATOM   3340  C   SER B 260       0.895  16.472 -39.004  1.00  0.00           C  
ATOM   3341  O   SER B 260      -0.015  17.215 -39.366  1.00  0.00           O  
ATOM   3342  CB  SER B 260       2.573  17.191 -40.754  1.00  0.00           C  
ATOM   3343  OG  SER B 260       2.364  16.061 -41.578  1.00  0.00           O  
ATOM   3344  H   SER B 260       3.885  15.379 -39.596  1.00  0.00           H  
ATOM   3345  HA  SER B 260       2.549  17.726 -38.626  1.00  0.00           H  
ATOM   3346  HB2 SER B 260       1.871  17.974 -41.041  1.00  0.00           H  
ATOM   3347  HB3 SER B 260       3.587  17.559 -40.909  1.00  0.00           H  
ATOM   3348  HG  SER B 260       3.166  15.899 -42.080  1.00  0.00           H  
ATOM   3349  N   GLY B 261       0.635  15.335 -38.354  1.00  0.00           N  
ATOM   3350  CA  GLY B 261      -0.675  14.998 -37.804  1.00  0.00           C  
ATOM   3351  C   GLY B 261      -0.868  15.756 -36.475  1.00  0.00           C  
ATOM   3352  O   GLY B 261      -0.547  15.244 -35.406  1.00  0.00           O  
ATOM   3353  H   GLY B 261       1.387  14.670 -38.234  1.00  0.00           H  
ATOM   3354  HA2 GLY B 261      -0.732  13.924 -37.624  1.00  0.00           H  
ATOM   3355  HA3 GLY B 261      -1.454  15.290 -38.508  1.00  0.00           H  
ATOM   3356  N   SER B 262      -1.418  16.972 -36.550  1.00129.06           N  
ATOM   3357  CA  SER B 262      -1.507  17.848 -35.382  1.00127.81           C  
ATOM   3358  C   SER B 262      -2.613  17.387 -34.416  1.00130.22           C  
ATOM   3359  O   SER B 262      -2.470  17.576 -33.198  1.00127.88           O  
ATOM   3360  CB  SER B 262      -1.740  19.300 -35.832  1.00  0.00           C  
ATOM   3361  OG  SER B 262      -2.943  19.439 -36.562  1.00  0.00           O  
ATOM   3362  H   SER B 262      -1.781  17.296 -37.436  1.00129.06           H  
ATOM   3363  HA  SER B 262      -0.563  17.790 -34.841  1.00127.81           H  
ATOM   3364  HB2 SER B 262      -1.782  19.942 -34.953  1.00  0.00           H  
ATOM   3365  HB3 SER B 262      -0.907  19.620 -36.457  1.00  0.00           H  
ATOM   3366  HG  SER B 262      -3.050  20.363 -36.796  1.00  0.00           H  
ATOM   3367  N   ARG B 263      -3.701  16.790 -34.955  1.00127.88           N  
ATOM   3368  CA  ARG B 263      -4.898  16.430 -34.181  1.00127.03           C  
ATOM   3369  C   ARG B 263      -4.869  15.014 -33.602  1.00128.22           C  
ATOM   3370  O   ARG B 263      -5.675  14.697 -32.726  1.00126.49           O  
ATOM   3371  CB  ARG B 263      -6.173  16.774 -34.978  1.00  0.00           C  
ATOM   3372  CG  ARG B 263      -6.576  15.855 -36.148  1.00  0.00           C  
ATOM   3373  CD  ARG B 263      -5.526  15.557 -37.234  1.00  0.00           C  
ATOM   3374  NE  ARG B 263      -4.838  16.762 -37.753  1.00  0.00           N  
ATOM   3375  CZ  ARG B 263      -3.962  16.762 -38.776  1.00  0.00           C  
ATOM   3376  NH1 ARG B 263      -3.841  15.713 -39.602  1.00  0.00           N  
ATOM   3377  NH2 ARG B 263      -3.188  17.838 -38.974  1.00  0.00           N1+
ATOM   3378  H   ARG B 263      -3.726  16.669 -35.957  1.00127.88           H  
ATOM   3379  HA  ARG B 263      -4.914  17.070 -33.293  1.00127.03           H  
ATOM   3380  HB2 ARG B 263      -7.008  16.781 -34.274  1.00  0.00           H  
ATOM   3381  HB3 ARG B 263      -6.081  17.795 -35.353  1.00  0.00           H  
ATOM   3382  HG2 ARG B 263      -6.905  14.899 -35.734  1.00  0.00           H  
ATOM   3383  HG3 ARG B 263      -7.445  16.303 -36.635  1.00  0.00           H  
ATOM   3384  HD2 ARG B 263      -4.788  14.871 -36.816  1.00  0.00           H  
ATOM   3385  HD3 ARG B 263      -6.035  15.042 -38.052  1.00  0.00           H  
ATOM   3386  HE  ARG B 263      -4.887  17.585 -37.172  1.00  0.00           H  
ATOM   3387 HH11 ARG B 263      -3.174  15.739 -40.362  1.00  0.00           H  
ATOM   3388 HH12 ARG B 263      -4.418  14.896 -39.464  1.00  0.00           H  
ATOM   3389 HH21 ARG B 263      -2.528  17.852 -39.738  1.00  0.00           H  
ATOM   3390 HH22 ARG B 263      -3.269  18.636 -38.360  1.00  0.00           H  
ATOM   3391  N   GLU B 264      -3.904  14.175 -34.064  1.00123.84           N  
ATOM   3392  CA  GLU B 264      -3.667  12.825 -33.544  1.00121.08           C  
ATOM   3393  C   GLU B 264      -2.671  12.859 -32.377  1.00121.24           C  
ATOM   3394  O   GLU B 264      -3.001  12.371 -31.291  1.00119.24           O  
ATOM   3395  CB  GLU B 264      -3.191  11.922 -34.694  1.00  0.00           C  
ATOM   3396  CG  GLU B 264      -3.132  10.429 -34.334  1.00  0.00           C  
ATOM   3397  CD  GLU B 264      -4.510   9.779 -34.112  1.00  0.00           C  
ATOM   3398  OE1 GLU B 264      -4.541   8.583 -33.829  1.00  0.00           O  
ATOM   3399  OE2 GLU B 264      -5.638  10.537 -34.242  1.00  0.00           O1-
ATOM   3400  H   GLU B 264      -3.300  14.517 -34.798  1.00123.84           H  
ATOM   3401  HA  GLU B 264      -4.605  12.424 -33.157  1.00121.08           H  
ATOM   3402  HB2 GLU B 264      -2.195  12.245 -35.001  1.00  0.00           H  
ATOM   3403  HB3 GLU B 264      -3.852  12.050 -35.553  1.00  0.00           H  
ATOM   3404  HG2 GLU B 264      -2.515  10.299 -33.442  1.00  0.00           H  
ATOM   3405  HG3 GLU B 264      -2.634   9.910 -35.156  1.00  0.00           H  
ATOM   3406  N   LYS B 265      -1.561  13.613 -32.543  1.00116.65           N  
ATOM   3407  CA  LYS B 265      -0.591  13.887 -31.471  1.00114.03           C  
ATOM   3408  C   LYS B 265      -1.288  14.326 -30.172  1.00116.63           C  
ATOM   3409  O   LYS B 265      -0.996  13.740 -29.128  1.00114.44           O  
ATOM   3410  CB  LYS B 265       0.447  14.885 -32.032  1.00  0.00           C  
ATOM   3411  CG  LYS B 265       1.513  15.439 -31.063  1.00  0.00           C  
ATOM   3412  CD  LYS B 265       0.925  16.504 -30.131  1.00  0.00           C  
ATOM   3413  CE  LYS B 265       1.946  17.469 -29.533  1.00  0.00           C  
ATOM   3414  NZ  LYS B 265       1.213  18.526 -28.799  1.00  0.00           N1+
ATOM   3415  H   LYS B 265      -1.363  13.973 -33.465  1.00116.65           H  
ATOM   3416  HA  LYS B 265      -0.073  12.957 -31.226  1.00114.03           H  
ATOM   3417  HB2 LYS B 265       0.980  14.381 -32.841  1.00  0.00           H  
ATOM   3418  HB3 LYS B 265      -0.079  15.729 -32.486  1.00  0.00           H  
ATOM   3419  HG2 LYS B 265       1.956  14.630 -30.479  1.00  0.00           H  
ATOM   3420  HG3 LYS B 265       2.298  15.903 -31.663  1.00  0.00           H  
ATOM   3421  HD2 LYS B 265       0.203  17.092 -30.697  1.00  0.00           H  
ATOM   3422  HD3 LYS B 265       0.415  16.015 -29.300  1.00  0.00           H  
ATOM   3423  HE2 LYS B 265       2.620  16.921 -28.867  1.00  0.00           H  
ATOM   3424  HE3 LYS B 265       2.530  17.914 -30.342  1.00  0.00           H  
ATOM   3425  HZ1 LYS B 265       0.519  18.965 -29.409  1.00  0.00           H  
ATOM   3426  HZ2 LYS B 265       0.584  18.108 -28.107  1.00  0.00           H  
ATOM   3427  HZ3 LYS B 265       1.818  19.217 -28.387  1.00  0.00           H  
ATOM   3428  N   ASP B 266      -2.282  15.236 -30.269  1.00114.19           N  
ATOM   3429  CA  ASP B 266      -3.005  15.717 -29.084  1.00113.60           C  
ATOM   3430  C   ASP B 266      -4.292  14.927 -28.714  1.00115.85           C  
ATOM   3431  O   ASP B 266      -4.678  15.012 -27.544  1.00114.33           O  
ATOM   3432  CB  ASP B 266      -3.152  17.252 -29.129  1.00117.87           C  
ATOM   3433  CG  ASP B 266      -1.811  17.965 -28.856  1.00127.22           C  
ATOM   3434  OD1 ASP B 266      -1.151  17.598 -27.855  1.00125.46           O  
ATOM   3435  OD2 ASP B 266      -1.405  18.830 -29.660  1.00136.18           O1-
ATOM   3436  H   ASP B 266      -2.480  15.610 -31.185  1.00114.19           H  
ATOM   3437  HA  ASP B 266      -2.355  15.527 -28.234  1.00113.60           H  
ATOM   3438  HB2 ASP B 266      -3.860  17.561 -28.357  1.00117.87           H  
ATOM   3439  HB3 ASP B 266      -3.557  17.551 -30.098  1.00117.87           H  
ATOM   3440  N   ARG B 267      -4.835  14.073 -29.614  1.00112.14           N  
ATOM   3441  CA  ARG B 267      -5.776  12.994 -29.205  1.00110.74           C  
ATOM   3442  C   ARG B 267      -5.125  12.073 -28.163  1.00109.49           C  
ATOM   3443  O   ARG B 267      -5.754  11.681 -27.181  1.00107.40           O  
ATOM   3444  CB  ARG B 267      -6.193  12.221 -30.472  1.00  0.00           C  
ATOM   3445  CG  ARG B 267      -7.116  11.000 -30.307  1.00  0.00           C  
ATOM   3446  CD  ARG B 267      -7.104  10.260 -31.653  1.00  0.00           C  
ATOM   3447  NE  ARG B 267      -8.056   9.136 -31.737  1.00  0.00           N  
ATOM   3448  CZ  ARG B 267      -8.146   8.297 -32.730  1.00  0.00           C  
ATOM   3449  NH1 ARG B 267      -7.365   8.363 -33.750  1.00  0.00           N  
ATOM   3450  NH2 ARG B 267      -9.036   7.368 -32.706  1.00  0.00           N1+
ATOM   3451  H   ARG B 267      -4.475  14.083 -30.558  1.00112.14           H  
ATOM   3452  HA  ARG B 267      -6.647  13.415 -28.721  1.00110.74           H  
ATOM   3453  HB2 ARG B 267      -6.678  12.915 -31.158  1.00  0.00           H  
ATOM   3454  HB3 ARG B 267      -5.292  11.860 -30.956  1.00  0.00           H  
ATOM   3455  HG2 ARG B 267      -6.738  10.334 -29.531  1.00  0.00           H  
ATOM   3456  HG3 ARG B 267      -8.125  11.329 -30.060  1.00  0.00           H  
ATOM   3457  HD2 ARG B 267      -7.335  10.971 -32.449  1.00  0.00           H  
ATOM   3458  HD3 ARG B 267      -6.093   9.879 -31.819  1.00  0.00           H  
ATOM   3459  HE  ARG B 267      -8.709   9.003 -30.988  1.00  0.00           H  
ATOM   3460 HH11 ARG B 267      -6.675   9.087 -33.764  1.00  0.00           H  
ATOM   3461 HH12 ARG B 267      -7.450   7.709 -34.500  1.00  0.00           H  
ATOM   3462 HH21 ARG B 267      -9.098   6.728 -33.471  1.00  0.00           H  
ATOM   3463 HH22 ARG B 267      -9.655   7.294 -31.923  1.00  0.00           H  
ATOM   3464  N   ASN B 268      -3.809  11.816 -28.349  1.00104.03           N  
ATOM   3465  CA  ASN B 268      -3.035  10.994 -27.426  1.00101.21           C  
ATOM   3466  C   ASN B 268      -2.723  11.774 -26.151  1.00102.60           C  
ATOM   3467  O   ASN B 268      -2.940  11.244 -25.064  1.00101.14           O  
ATOM   3468  CB  ASN B 268      -1.735  10.475 -28.058  1.00101.29           C  
ATOM   3469  CG  ASN B 268      -1.919   9.473 -29.175  1.00118.34           C  
ATOM   3470  OD1 ASN B 268      -2.730   9.651 -30.086  1.00108.81           O  
ATOM   3471  ND2 ASN B 268      -1.112   8.417 -29.160  1.00109.44           N  
ATOM   3472  H   ASN B 268      -3.361  12.157 -29.190  1.00104.03           H  
ATOM   3473  HA  ASN B 268      -3.647  10.126 -27.179  1.00101.21           H  
ATOM   3474  HB2 ASN B 268      -1.144  10.004 -27.275  1.00101.29           H  
ATOM   3475  HB3 ASN B 268      -1.191  11.331 -28.459  1.00101.29           H  
ATOM   3476 HD21 ASN B 268      -0.456   8.294 -28.400  1.00109.44           H  
ATOM   3477 HD22 ASN B 268      -1.153   7.737 -29.906  1.00109.44           H  
ATOM   3478  N   LEU B 269      -2.256  13.045 -26.279  1.00 98.19           N  
ATOM   3479  CA  LEU B 269      -1.917  13.902 -25.132  1.00 96.08           C  
ATOM   3480  C   LEU B 269      -3.101  14.018 -24.163  1.00 97.04           C  
ATOM   3481  O   LEU B 269      -2.896  13.848 -22.964  1.00 94.64           O  
ATOM   3482  CB  LEU B 269      -1.560  15.291 -25.595  1.00  0.00           C  
ATOM   3483  CG  LEU B 269      -1.201  16.159 -24.386  1.00  0.00           C  
ATOM   3484  CD1 LEU B 269      -0.027  15.528 -23.633  1.00  0.00           C  
ATOM   3485  CD2 LEU B 269      -0.840  17.580 -24.837  1.00  0.00           C  
ATOM   3486  H   LEU B 269      -2.134  13.419 -27.210  1.00 98.19           H  
ATOM   3487  HA  LEU B 269      -1.069  13.439 -24.627  1.00 96.08           H  
ATOM   3488  HB2 LEU B 269      -0.722  15.240 -26.291  1.00  0.00           H  
ATOM   3489  HB3 LEU B 269      -2.435  15.695 -26.102  1.00  0.00           H  
ATOM   3490  HG  LEU B 269      -2.064  16.207 -23.719  1.00  0.00           H  
ATOM   3491 HD11 LEU B 269      -0.295  14.520 -23.312  1.00  0.00           H  
ATOM   3492 HD12 LEU B 269       0.852  15.475 -24.275  1.00  0.00           H  
ATOM   3493 HD13 LEU B 269       0.212  16.126 -22.750  1.00  0.00           H  
ATOM   3494 HD21 LEU B 269       0.023  17.557 -25.503  1.00  0.00           H  
ATOM   3495 HD22 LEU B 269      -1.683  18.029 -25.361  1.00  0.00           H  
ATOM   3496 HD23 LEU B 269      -0.601  18.195 -23.967  1.00  0.00           H  
ATOM   3497  N   ARG B 270      -4.335  14.244 -24.678  1.00 93.70           N  
ATOM   3498  CA  ARG B 270      -5.543  14.351 -23.853  1.00 92.90           C  
ATOM   3499  C   ARG B 270      -5.832  13.022 -23.124  1.00 93.50           C  
ATOM   3500  O   ARG B 270      -6.021  13.035 -21.908  1.00 91.98           O  
ATOM   3501  CB  ARG B 270      -6.740  14.763 -24.728  1.00  0.00           C  
ATOM   3502  CG  ARG B 270      -6.594  16.179 -25.311  1.00  0.00           C  
ATOM   3503  CD  ARG B 270      -7.808  16.569 -26.165  1.00  0.00           C  
ATOM   3504  NE  ARG B 270      -7.909  15.745 -27.378  1.00  0.00           N  
ATOM   3505  CZ  ARG B 270      -8.905  15.798 -28.280  1.00  0.00           C  
ATOM   3506  NH1 ARG B 270      -8.874  14.969 -29.332  1.00  0.00           N  
ATOM   3507  NH2 ARG B 270      -9.928  16.658 -28.153  1.00  0.00           N1+
ATOM   3508  H   ARG B 270      -4.426  14.345 -25.679  1.00 93.70           H  
ATOM   3509  HA  ARG B 270      -5.381  15.119 -23.094  1.00 92.90           H  
ATOM   3510  HB2 ARG B 270      -6.853  14.043 -25.540  1.00  0.00           H  
ATOM   3511  HB3 ARG B 270      -7.643  14.735 -24.115  1.00  0.00           H  
ATOM   3512  HG2 ARG B 270      -6.505  16.892 -24.488  1.00  0.00           H  
ATOM   3513  HG3 ARG B 270      -5.696  16.242 -25.924  1.00  0.00           H  
ATOM   3514  HD2 ARG B 270      -8.717  16.458 -25.573  1.00  0.00           H  
ATOM   3515  HD3 ARG B 270      -7.709  17.615 -26.459  1.00  0.00           H  
ATOM   3516  HE  ARG B 270      -7.168  15.077 -27.531  1.00  0.00           H  
ATOM   3517 HH11 ARG B 270      -9.616  14.996 -30.019  1.00  0.00           H  
ATOM   3518 HH12 ARG B 270      -8.113  14.314 -29.438  1.00  0.00           H  
ATOM   3519 HH21 ARG B 270      -9.963  17.288 -27.365  1.00  0.00           H  
ATOM   3520 HH22 ARG B 270     -10.663  16.676 -28.846  1.00  0.00           H  
ATOM   3521  N   ARG B 271      -5.802  11.885 -23.858  1.00 88.63           N  
ATOM   3522  CA  ARG B 271      -6.056  10.539 -23.327  1.00 86.58           C  
ATOM   3523  C   ARG B 271      -5.025  10.133 -22.261  1.00 87.32           C  
ATOM   3524  O   ARG B 271      -5.403   9.569 -21.232  1.00 86.33           O  
ATOM   3525  CB  ARG B 271      -6.016   9.501 -24.281  1.00  0.00           C  
ATOM   3526  CG  ARG B 271      -6.288   8.066 -23.821  1.00  0.00           C  
ATOM   3527  CD  ARG B 271      -6.212   7.086 -24.992  1.00  0.00           C  
ATOM   3528  NE  ARG B 271      -6.476   5.717 -24.518  1.00  0.00           N  
ATOM   3529  CZ  ARG B 271      -6.498   4.624 -25.225  1.00  0.00           C  
ATOM   3530  NH1 ARG B 271      -6.275   4.629 -26.492  1.00  0.00           N  
ATOM   3531  NH2 ARG B 271      -6.747   3.498 -24.653  1.00  0.00           N1+
ATOM   3532  H   ARG B 271      -5.592  11.969 -24.842  1.00 88.63           H  
ATOM   3533  HA  ARG B 271      -7.065  10.634 -22.932  1.00 86.58           H  
ATOM   3534  HB2 ARG B 271      -6.761   9.825 -25.011  1.00  0.00           H  
ATOM   3535  HB3 ARG B 271      -5.013   9.593 -24.703  1.00  0.00           H  
ATOM   3536  HG2 ARG B 271      -5.546   7.795 -23.066  1.00  0.00           H  
ATOM   3537  HG3 ARG B 271      -7.281   8.027 -23.370  1.00  0.00           H  
ATOM   3538  HD2 ARG B 271      -6.954   7.376 -25.742  1.00  0.00           H  
ATOM   3539  HD3 ARG B 271      -5.216   7.144 -25.437  1.00  0.00           H  
ATOM   3540  HE  ARG B 271      -6.662   5.614 -23.539  1.00  0.00           H  
ATOM   3541 HH11 ARG B 271      -6.082   5.508 -26.929  1.00  0.00           H  
ATOM   3542 HH12 ARG B 271      -6.297   3.776 -27.013  1.00  0.00           H  
ATOM   3543 HH21 ARG B 271      -6.761   2.662 -25.203  1.00  0.00           H  
ATOM   3544 HH22 ARG B 271      -6.922   3.466 -23.670  1.00  0.00           H  
ATOM   3545  N   ILE B 272      -3.736  10.422 -22.507  1.00 82.18           N  
ATOM   3546  CA  ILE B 272      -2.642  10.076 -21.597  1.00 80.03           C  
ATOM   3547  C   ILE B 272      -2.704  10.982 -20.351  1.00 82.81           C  
ATOM   3548  O   ILE B 272      -2.627  10.456 -19.246  1.00 80.81           O  
ATOM   3549  CB  ILE B 272      -1.267  10.168 -22.312  1.00 83.15           C  
ATOM   3550  CG1 ILE B 272      -1.209   9.151 -23.487  1.00 84.20           C  
ATOM   3551  CG2 ILE B 272      -0.106   9.925 -21.320  1.00 82.33           C  
ATOM   3552  CD1 ILE B 272      -0.051   9.295 -24.437  1.00 90.89           C  
ATOM   3553  H   ILE B 272      -3.509  10.905 -23.364  1.00 82.18           H  
ATOM   3554  HA  ILE B 272      -2.760   9.041 -21.276  1.00 80.03           H  
ATOM   3555  HB  ILE B 272      -1.154  11.175 -22.712  1.00 83.15           H  
ATOM   3556 HG12 ILE B 272      -2.127   9.260 -24.065  1.00 84.20           H  
ATOM   3557 HG13 ILE B 272      -1.166   8.150 -23.058  1.00 84.20           H  
ATOM   3558 HG21 ILE B 272      -0.154  10.661 -20.517  1.00 82.33           H  
ATOM   3559 HG22 ILE B 272      -0.191   8.922 -20.900  1.00 82.33           H  
ATOM   3560 HG23 ILE B 272       0.845  10.020 -21.842  1.00 82.33           H  
ATOM   3561 HD11 ILE B 272      -0.067  10.289 -24.883  1.00 90.89           H  
ATOM   3562 HD12 ILE B 272       0.884   9.156 -23.892  1.00 90.89           H  
ATOM   3563 HD13 ILE B 272      -0.129   8.542 -25.221  1.00 90.89           H  
ATOM   3564  N   THR B 273      -2.868  12.319 -20.522  1.00 80.32           N  
ATOM   3565  CA  THR B 273      -2.933  13.263 -19.394  1.00 79.72           C  
ATOM   3566  C   THR B 273      -4.089  12.862 -18.463  1.00 82.97           C  
ATOM   3567  O   THR B 273      -3.865  12.771 -17.256  1.00 80.79           O  
ATOM   3568  CB  THR B 273      -3.075  14.711 -19.886  1.00 89.74           C  
ATOM   3569  OG1 THR B 273      -1.958  15.014 -20.719  1.00 89.75           O  
ATOM   3570  CG2 THR B 273      -3.131  15.723 -18.743  1.00 89.06           C  
ATOM   3571  H   THR B 273      -2.947  12.681 -21.462  1.00 80.32           H  
ATOM   3572  HA  THR B 273      -2.001  13.214 -18.832  1.00 79.72           H  
ATOM   3573  HB  THR B 273      -4.018  14.785 -20.430  1.00 89.74           H  
ATOM   3574 HG21 THR B 273      -3.970  15.487 -18.088  1.00 89.06           H  
ATOM   3575 HG22 THR B 273      -2.202  15.676 -18.172  1.00 89.06           H  
ATOM   3576 HG23 THR B 273      -3.258  16.726 -19.150  1.00 89.06           H  
ATOM   3577  HG1 THR B 273      -1.957  14.385 -21.444  1.00 89.75           H  
ATOM   3578  N   ARG B 274      -5.286  12.564 -19.023  1.00 81.50           N  
ATOM   3579  CA  ARG B 274      -6.442  12.112 -18.239  1.00 81.68           C  
ATOM   3580  C   ARG B 274      -6.087  10.853 -17.443  1.00 84.39           C  
ATOM   3581  O   ARG B 274      -6.339  10.810 -16.240  1.00 82.99           O  
ATOM   3582  CB  ARG B 274      -7.677  11.840 -19.134  1.00 84.18           C  
ATOM   3583  CG  ARG B 274      -8.402  13.050 -19.765  1.00100.63           C  
ATOM   3584  CD  ARG B 274      -9.132  13.992 -18.802  1.00115.55           C  
ATOM   3585  NE  ARG B 274      -8.246  14.970 -18.166  1.00129.03           N  
ATOM   3586  CZ  ARG B 274      -8.002  16.187 -18.652  1.00147.11           C  
ATOM   3587  NH1 ARG B 274      -7.191  17.015 -18.013  1.00133.86           N  
ATOM   3588  NH2 ARG B 274      -8.577  16.582 -19.784  1.00136.67           N1+
ATOM   3589  H   ARG B 274      -5.388  12.657 -20.024  1.00 81.50           H  
ATOM   3590  HA  ARG B 274      -6.702  12.915 -17.550  1.00 81.68           H  
ATOM   3591  HB2 ARG B 274      -8.406  11.308 -18.524  1.00 84.18           H  
ATOM   3592  HB3 ARG B 274      -7.347  11.198 -19.951  1.00 84.18           H  
ATOM   3593  HG2 ARG B 274      -9.137  12.664 -20.472  1.00100.63           H  
ATOM   3594  HG3 ARG B 274      -7.658  13.640 -20.301  1.00100.63           H  
ATOM   3595  HD2 ARG B 274      -9.603  13.391 -18.021  1.00115.55           H  
ATOM   3596  HD3 ARG B 274      -9.900  14.529 -19.358  1.00115.55           H  
ATOM   3597  HE  ARG B 274      -7.792  14.706 -17.304  1.00129.03           H  
ATOM   3598 HH11 ARG B 274      -7.015  17.937 -18.387  1.00133.86           H  
ATOM   3599 HH12 ARG B 274      -6.749  16.727 -17.152  1.00133.86           H  
ATOM   3600 HH21 ARG B 274      -9.196  15.959 -20.281  1.00136.67           H  
ATOM   3601 HH22 ARG B 274      -8.391  17.507 -20.148  1.00136.67           H  
ATOM   3602  N   LEU B 275      -5.437   9.867 -18.102  1.00 81.14           N  
ATOM   3603  CA  LEU B 275      -5.011   8.594 -17.508  1.00 79.90           C  
ATOM   3604  C   LEU B 275      -4.007   8.848 -16.357  1.00 81.71           C  
ATOM   3605  O   LEU B 275      -4.194   8.314 -15.260  1.00 80.20           O  
ATOM   3606  CB  LEU B 275      -4.390   7.704 -18.611  1.00 80.36           C  
ATOM   3607  CG  LEU B 275      -4.049   6.231 -18.301  1.00 84.84           C  
ATOM   3608  CD1 LEU B 275      -3.909   5.439 -19.590  1.00 86.23           C  
ATOM   3609  CD2 LEU B 275      -2.785   6.075 -17.408  1.00 85.69           C  
ATOM   3610  H   LEU B 275      -5.227  10.019 -19.078  1.00 81.14           H  
ATOM   3611  HA  LEU B 275      -5.872   8.076 -17.082  1.00 79.90           H  
ATOM   3612  HB2 LEU B 275      -3.463   8.185 -18.922  1.00 80.36           H  
ATOM   3613  HB3 LEU B 275      -5.092   7.697 -19.444  1.00 80.36           H  
ATOM   3614  HG  LEU B 275      -4.880   5.827 -17.723  1.00 84.84           H  
ATOM   3615 HD11 LEU B 275      -4.832   5.518 -20.166  1.00 86.23           H  
ATOM   3616 HD12 LEU B 275      -3.080   5.838 -20.174  1.00 86.23           H  
ATOM   3617 HD13 LEU B 275      -3.719   4.392 -19.355  1.00 86.23           H  
ATOM   3618 HD21 LEU B 275      -1.915   6.467 -17.937  1.00 85.69           H  
ATOM   3619 HD22 LEU B 275      -2.926   6.630 -16.480  1.00 85.69           H  
ATOM   3620 HD23 LEU B 275      -2.628   5.021 -17.181  1.00 85.69           H  
ATOM   3621  N   VAL B 276      -2.962   9.675 -16.620  1.00 77.40           N  
ATOM   3622  CA  VAL B 276      -1.910  10.061 -15.673  1.00 75.67           C  
ATOM   3623  C   VAL B 276      -2.545  10.711 -14.441  1.00 79.46           C  
ATOM   3624  O   VAL B 276      -2.271  10.274 -13.324  1.00 77.98           O  
ATOM   3625  CB  VAL B 276      -0.860  11.001 -16.329  1.00 79.47           C  
ATOM   3626  CG1 VAL B 276       0.046  11.659 -15.293  1.00 78.35           C  
ATOM   3627  CG2 VAL B 276      -0.034  10.261 -17.371  1.00 79.31           C  
ATOM   3628  H   VAL B 276      -2.904  10.058 -17.553  1.00 77.40           H  
ATOM   3629  HA  VAL B 276      -1.374   9.163 -15.362  1.00 75.67           H  
ATOM   3630  HB  VAL B 276      -1.415  11.793 -16.832  1.00 79.47           H  
ATOM   3631 HG11 VAL B 276      -0.565  12.210 -14.576  1.00 78.35           H  
ATOM   3632 HG12 VAL B 276       0.617  10.891 -14.770  1.00 78.35           H  
ATOM   3633 HG13 VAL B 276       0.730  12.344 -15.791  1.00 78.35           H  
ATOM   3634 HG21 VAL B 276       0.529   9.462 -16.889  1.00 79.31           H  
ATOM   3635 HG22 VAL B 276      -0.696   9.832 -18.126  1.00 79.31           H  
ATOM   3636 HG23 VAL B 276       0.657  10.955 -17.848  1.00 79.31           H  
ATOM   3637  N   LEU B 277      -3.404  11.733 -14.645  1.00 77.27           N  
ATOM   3638  CA  LEU B 277      -4.070  12.440 -13.551  1.00 77.25           C  
ATOM   3639  C   LEU B 277      -4.808  11.458 -12.640  1.00 80.20           C  
ATOM   3640  O   LEU B 277      -4.622  11.513 -11.427  1.00 79.32           O  
ATOM   3641  CB  LEU B 277      -5.049  13.510 -14.072  1.00 79.00           C  
ATOM   3642  CG  LEU B 277      -4.451  14.685 -14.868  1.00 85.08           C  
ATOM   3643  CD1 LEU B 277      -5.540  15.571 -15.421  1.00 87.43           C  
ATOM   3644  CD2 LEU B 277      -3.471  15.504 -14.037  1.00 86.53           C  
ATOM   3645  H   LEU B 277      -3.596  12.022 -15.595  1.00 77.27           H  
ATOM   3646  HA  LEU B 277      -3.294  12.944 -12.976  1.00 77.25           H  
ATOM   3647  HB2 LEU B 277      -5.567  13.929 -13.208  1.00 79.00           H  
ATOM   3648  HB3 LEU B 277      -5.769  13.009 -14.719  1.00 79.00           H  
ATOM   3649  HG  LEU B 277      -3.894  14.253 -15.699  1.00 85.08           H  
ATOM   3650 HD11 LEU B 277      -6.208  14.977 -16.048  1.00 87.43           H  
ATOM   3651 HD12 LEU B 277      -6.105  16.008 -14.600  1.00 87.43           H  
ATOM   3652 HD13 LEU B 277      -5.093  16.366 -16.019  1.00 87.43           H  
ATOM   3653 HD21 LEU B 277      -3.997  15.951 -13.192  1.00 86.53           H  
ATOM   3654 HD22 LEU B 277      -2.679  14.854 -13.667  1.00 86.53           H  
ATOM   3655 HD23 LEU B 277      -3.040  16.290 -14.656  1.00 86.53           H  
ATOM   3656  N   VAL B 278      -5.564  10.514 -13.230  1.00 76.38           N  
ATOM   3657  CA  VAL B 278      -6.351   9.513 -12.508  1.00 75.35           C  
ATOM   3658  C   VAL B 278      -5.430   8.578 -11.686  1.00 77.14           C  
ATOM   3659  O   VAL B 278      -5.637   8.482 -10.476  1.00 75.90           O  
ATOM   3660  CB  VAL B 278      -7.248   8.695 -13.479  1.00 80.04           C  
ATOM   3661  CG1 VAL B 278      -7.850   7.467 -12.803  1.00 79.24           C  
ATOM   3662  CG2 VAL B 278      -8.346   9.570 -14.073  1.00 81.53           C  
ATOM   3663  H   VAL B 278      -5.589  10.493 -14.240  1.00 76.38           H  
ATOM   3664  HA  VAL B 278      -7.008  10.041 -11.816  1.00 75.35           H  
ATOM   3665  HB  VAL B 278      -6.606   8.343 -14.287  1.00 80.04           H  
ATOM   3666 HG11 VAL B 278      -7.051   6.840 -12.408  1.00 79.24           H  
ATOM   3667 HG12 VAL B 278      -8.500   7.784 -11.988  1.00 79.24           H  
ATOM   3668 HG13 VAL B 278      -8.431   6.899 -13.531  1.00 79.24           H  
ATOM   3669 HG21 VAL B 278      -8.996   9.929 -13.276  1.00 81.53           H  
ATOM   3670 HG22 VAL B 278      -7.896  10.419 -14.587  1.00 81.53           H  
ATOM   3671 HG23 VAL B 278      -8.931   8.985 -14.784  1.00 81.53           H  
ATOM   3672  N   VAL B 279      -4.427   7.911 -12.317  1.00 73.20           N  
ATOM   3673  CA  VAL B 279      -3.572   6.917 -11.635  1.00 71.68           C  
ATOM   3674  C   VAL B 279      -2.889   7.549 -10.389  1.00 74.81           C  
ATOM   3675  O   VAL B 279      -2.883   6.914  -9.328  1.00 73.26           O  
ATOM   3676  CB  VAL B 279      -2.502   6.227 -12.541  1.00 75.12           C  
ATOM   3677  CG1 VAL B 279      -3.158   5.338 -13.590  1.00 75.53           C  
ATOM   3678  CG2 VAL B 279      -1.540   7.220 -13.188  1.00 75.12           C  
ATOM   3679  H   VAL B 279      -4.257   8.105 -13.293  1.00 73.20           H  
ATOM   3680  HA  VAL B 279      -4.252   6.120 -11.335  1.00 71.68           H  
ATOM   3681  HB  VAL B 279      -1.902   5.599 -11.884  1.00 75.12           H  
ATOM   3682 HG11 VAL B 279      -3.793   4.603 -13.096  1.00 75.53           H  
ATOM   3683 HG12 VAL B 279      -3.763   5.951 -14.259  1.00 75.53           H  
ATOM   3684 HG13 VAL B 279      -2.388   4.826 -14.165  1.00 75.53           H  
ATOM   3685 HG21 VAL B 279      -2.091   7.876 -13.862  1.00 75.12           H  
ATOM   3686 HG22 VAL B 279      -1.057   7.815 -12.414  1.00 75.12           H  
ATOM   3687 HG23 VAL B 279      -0.782   6.675 -13.753  1.00 75.12           H  
ATOM   3688  N   VAL B 280      -2.374   8.788 -10.494  1.00 72.31           N  
ATOM   3689  CA  VAL B 280      -1.716   9.410  -9.342  1.00 71.80           C  
ATOM   3690  C   VAL B 280      -2.802   9.898  -8.366  1.00 75.13           C  
ATOM   3691  O   VAL B 280      -2.621   9.728  -7.163  1.00 74.90           O  
ATOM   3692  CB  VAL B 280      -0.705  10.545  -9.690  1.00 76.00           C  
ATOM   3693  CG1 VAL B 280       0.457  10.010 -10.536  1.00 75.29           C  
ATOM   3694  CG2 VAL B 280      -1.379  11.734 -10.373  1.00 77.03           C  
ATOM   3695  H   VAL B 280      -2.441   9.290 -11.367  1.00 72.31           H  
ATOM   3696  HA  VAL B 280      -1.093   8.645  -8.879  1.00 71.80           H  
ATOM   3697  HB  VAL B 280      -0.301  10.909  -8.744  1.00 76.00           H  
ATOM   3698 HG11 VAL B 280       0.949   9.198 -10.003  1.00 75.29           H  
ATOM   3699 HG12 VAL B 280       0.074   9.641 -11.488  1.00 75.29           H  
ATOM   3700 HG13 VAL B 280       1.172  10.812 -10.720  1.00 75.29           H  
ATOM   3701 HG21 VAL B 280      -1.798  11.414 -11.328  1.00 77.03           H  
ATOM   3702 HG22 VAL B 280      -2.175  12.117  -9.737  1.00 77.03           H  
ATOM   3703 HG23 VAL B 280      -0.642  12.520 -10.545  1.00 77.03           H  
ATOM   3704  N   ALA B 281      -3.942  10.429  -8.879  1.00 71.13           N  
ATOM   3705  CA  ALA B 281      -5.043  10.903  -8.033  1.00 71.02           C  
ATOM   3706  C   ALA B 281      -5.515   9.803  -7.096  1.00 72.59           C  
ATOM   3707  O   ALA B 281      -5.686  10.063  -5.914  1.00 72.09           O  
ATOM   3708  CB  ALA B 281      -6.200  11.398  -8.878  1.00 73.02           C  
ATOM   3709  H   ALA B 281      -4.037  10.499  -9.882  1.00 71.13           H  
ATOM   3710  HA  ALA B 281      -4.670  11.735  -7.433  1.00 71.02           H  
ATOM   3711  HB1 ALA B 281      -5.856  12.201  -9.532  1.00 73.02           H  
ATOM   3712  HB2 ALA B 281      -6.584  10.577  -9.483  1.00 73.02           H  
ATOM   3713  HB3 ALA B 281      -6.990  11.773  -8.228  1.00 73.02           H  
ATOM   3714  N   VAL B 282      -5.632   8.563  -7.605  1.00 67.40           N  
ATOM   3715  CA  VAL B 282      -6.028   7.390  -6.823  1.00 65.69           C  
ATOM   3716  C   VAL B 282      -4.942   7.098  -5.745  1.00 67.08           C  
ATOM   3717  O   VAL B 282      -5.294   6.869  -4.588  1.00 66.14           O  
ATOM   3718  CB  VAL B 282      -6.273   6.162  -7.743  1.00 69.17           C  
ATOM   3719  CG1 VAL B 282      -6.493   4.883  -6.933  1.00 68.50           C  
ATOM   3720  CG2 VAL B 282      -7.447   6.410  -8.690  1.00 69.78           C  
ATOM   3721  H   VAL B 282      -5.435   8.433  -8.586  1.00 67.40           H  
ATOM   3722  HA  VAL B 282      -6.970   7.596  -6.316  1.00 65.69           H  
ATOM   3723  HB  VAL B 282      -5.373   6.021  -8.340  1.00 69.17           H  
ATOM   3724 HG11 VAL B 282      -5.631   4.708  -6.288  1.00 68.50           H  
ATOM   3725 HG12 VAL B 282      -7.388   4.990  -6.321  1.00 68.50           H  
ATOM   3726 HG13 VAL B 282      -6.616   4.040  -7.612  1.00 68.50           H  
ATOM   3727 HG21 VAL B 282      -8.358   6.554  -8.110  1.00 69.78           H  
ATOM   3728 HG22 VAL B 282      -7.250   7.303  -9.284  1.00 69.78           H  
ATOM   3729 HG23 VAL B 282      -7.566   5.553  -9.351  1.00 69.78           H  
ATOM   3730  N   PHE B 283      -3.643   7.173  -6.108  1.00 61.97           N  
ATOM   3731  CA  PHE B 283      -2.557   6.903  -5.162  1.00 60.35           C  
ATOM   3732  C   PHE B 283      -2.506   7.977  -4.057  1.00 63.55           C  
ATOM   3733  O   PHE B 283      -2.248   7.644  -2.900  1.00 62.66           O  
ATOM   3734  CB  PHE B 283      -1.208   6.832  -5.892  1.00 61.68           C  
ATOM   3735  CG  PHE B 283      -0.064   6.322  -5.045  1.00 62.56           C  
ATOM   3736  CD1 PHE B 283       0.184   4.963  -4.927  1.00 65.13           C  
ATOM   3737  CD2 PHE B 283       0.790   7.204  -4.398  1.00 64.41           C  
ATOM   3738  CE1 PHE B 283       1.259   4.493  -4.168  1.00 65.38           C  
ATOM   3739  CE2 PHE B 283       1.852   6.730  -3.625  1.00 66.67           C  
ATOM   3740  CZ  PHE B 283       2.078   5.381  -3.515  1.00 64.25           C  
ATOM   3741  H   PHE B 283      -3.414   7.420  -7.059  1.00 61.97           H  
ATOM   3742  HA  PHE B 283      -2.752   5.938  -4.696  1.00 60.35           H  
ATOM   3743  HB2 PHE B 283      -0.954   7.833  -6.240  1.00 61.68           H  
ATOM   3744  HB3 PHE B 283      -1.319   6.168  -6.749  1.00 61.68           H  
ATOM   3745  HD1 PHE B 283      -0.463   4.258  -5.429  1.00 65.13           H  
ATOM   3746  HD2 PHE B 283       0.632   8.269  -4.494  1.00 64.41           H  
ATOM   3747  HE1 PHE B 283       1.444   3.432  -4.094  1.00 65.38           H  
ATOM   3748  HE2 PHE B 283       2.499   7.427  -3.111  1.00 66.67           H  
ATOM   3749  HZ  PHE B 283       2.899   5.017  -2.915  1.00 64.25           H  
ATOM   3750  N   VAL B 284      -2.766   9.247  -4.410  1.00 60.69           N  
ATOM   3751  CA  VAL B 284      -2.745  10.364  -3.464  1.00 60.99           C  
ATOM   3752  C   VAL B 284      -4.006  10.309  -2.569  1.00 66.05           C  
ATOM   3753  O   VAL B 284      -3.872  10.333  -1.352  1.00 65.87           O  
ATOM   3754  CB  VAL B 284      -2.618  11.738  -4.187  1.00 65.11           C  
ATOM   3755  CG1 VAL B 284      -2.834  12.907  -3.224  1.00 65.66           C  
ATOM   3756  CG2 VAL B 284      -1.269  11.861  -4.887  1.00 64.39           C  
ATOM   3757  H   VAL B 284      -2.988   9.440  -5.376  1.00 60.69           H  
ATOM   3758  HA  VAL B 284      -1.860  10.269  -2.834  1.00 60.99           H  
ATOM   3759  HB  VAL B 284      -3.404  11.781  -4.942  1.00 65.11           H  
ATOM   3760 HG11 VAL B 284      -3.814  12.817  -2.756  1.00 65.66           H  
ATOM   3761 HG12 VAL B 284      -2.062  12.892  -2.456  1.00 65.66           H  
ATOM   3762 HG13 VAL B 284      -2.780  13.846  -3.774  1.00 65.66           H  
ATOM   3763 HG21 VAL B 284      -0.469  11.819  -4.146  1.00 64.39           H  
ATOM   3764 HG22 VAL B 284      -1.150  11.039  -5.595  1.00 64.39           H  
ATOM   3765 HG23 VAL B 284      -1.220  12.811  -5.420  1.00 64.39           H  
ATOM   3766  N   VAL B 285      -5.207  10.203  -3.167  1.00 63.44           N  
ATOM   3767  CA  VAL B 285      -6.479  10.175  -2.437  1.00 64.02           C  
ATOM   3768  C   VAL B 285      -6.491   9.001  -1.415  1.00 68.90           C  
ATOM   3769  O   VAL B 285      -7.005   9.180  -0.316  1.00 68.88           O  
ATOM   3770  CB  VAL B 285      -7.709  10.088  -3.407  1.00 68.16           C  
ATOM   3771  CG1 VAL B 285      -9.014   9.853  -2.656  1.00 68.36           C  
ATOM   3772  CG2 VAL B 285      -7.824  11.340  -4.271  1.00 68.95           C  
ATOM   3773  H   VAL B 285      -5.233  10.140  -4.175  1.00 63.44           H  
ATOM   3774  HA  VAL B 285      -6.570  11.115  -1.894  1.00 64.02           H  
ATOM   3775  HB  VAL B 285      -7.533   9.228  -4.052  1.00 68.16           H  
ATOM   3776 HG11 VAL B 285      -8.933   8.945  -2.059  1.00 68.36           H  
ATOM   3777 HG12 VAL B 285      -9.214  10.702  -2.001  1.00 68.36           H  
ATOM   3778 HG13 VAL B 285      -9.829   9.746  -3.372  1.00 68.36           H  
ATOM   3779 HG21 VAL B 285      -8.001  12.207  -3.635  1.00 68.95           H  
ATOM   3780 HG22 VAL B 285      -6.899  11.482  -4.829  1.00 68.95           H  
ATOM   3781 HG23 VAL B 285      -8.656  11.225  -4.968  1.00 68.95           H  
ATOM   3782  N   CYS B 286      -5.885   7.849  -1.753  1.00 66.09           N  
ATOM   3783  CA  CYS B 286      -5.947   6.651  -0.920  1.00 66.39           C  
ATOM   3784  C   CYS B 286      -4.822   6.597   0.154  1.00 69.73           C  
ATOM   3785  O   CYS B 286      -5.105   6.117   1.258  1.00 70.27           O  
ATOM   3786  CB  CYS B 286      -5.884   5.407  -1.796  1.00 67.01           C  
ATOM   3787  SG  CYS B 286      -7.325   5.184  -2.874  1.00 71.90           S  
ATOM   3788  H   CYS B 286      -5.365   7.810  -2.618  1.00 66.09           H  
ATOM   3789  HA  CYS B 286      -6.895   6.686  -0.385  1.00 66.39           H  
ATOM   3790  HB2 CYS B 286      -5.805   4.534  -1.147  1.00 67.01           H  
ATOM   3791  HB3 CYS B 286      -4.994   5.475  -2.422  1.00 67.01           H  
ATOM   3792  HG  CYS B 286      -7.428   6.227  -3.703  1.00 71.90           H  
ATOM   3793  N   TRP B 287      -3.567   6.993  -0.156  1.00 64.58           N  
ATOM   3794  CA  TRP B 287      -2.486   6.830   0.821  1.00 63.71           C  
ATOM   3795  C   TRP B 287      -2.253   8.061   1.709  1.00 68.56           C  
ATOM   3796  O   TRP B 287      -1.896   7.876   2.872  1.00 68.45           O  
ATOM   3797  CB  TRP B 287      -1.169   6.492   0.143  1.00 61.94           C  
ATOM   3798  CG  TRP B 287      -1.156   5.122  -0.459  1.00 62.53           C  
ATOM   3799  CD1 TRP B 287      -1.264   4.804  -1.779  1.00 65.24           C  
ATOM   3800  CD2 TRP B 287      -1.170   3.879   0.254  1.00 62.22           C  
ATOM   3801  NE1 TRP B 287      -1.243   3.440  -1.942  1.00 64.52           N  
ATOM   3802  CE2 TRP B 287      -1.203   2.845  -0.709  1.00 66.00           C  
ATOM   3803  CE3 TRP B 287      -1.105   3.533   1.617  1.00 63.61           C  
ATOM   3804  CZ2 TRP B 287      -1.185   1.490  -0.354  1.00 65.35           C  
ATOM   3805  CZ3 TRP B 287      -1.084   2.193   1.968  1.00 65.08           C  
ATOM   3806  CH2 TRP B 287      -1.107   1.187   0.988  1.00 65.62           C  
ATOM   3807  H   TRP B 287      -3.374   7.401  -1.059  1.00 64.58           H  
ATOM   3808  HA  TRP B 287      -2.820   6.010   1.457  1.00 63.71           H  
ATOM   3809  HB2 TRP B 287      -0.370   6.554   0.881  1.00 61.94           H  
ATOM   3810  HB3 TRP B 287      -0.988   7.219  -0.648  1.00 61.94           H  
ATOM   3811  HD1 TRP B 287      -1.353   5.521  -2.581  1.00 65.24           H  
ATOM   3812  HE1 TRP B 287      -1.255   2.955  -2.827  1.00 64.52           H  
ATOM   3813  HE3 TRP B 287      -1.071   4.300   2.378  1.00 63.61           H  
ATOM   3814  HZ2 TRP B 287      -1.231   0.713  -1.103  1.00 65.35           H  
ATOM   3815  HZ3 TRP B 287      -1.048   1.917   3.011  1.00 65.08           H  
ATOM   3816  HH2 TRP B 287      -1.063   0.154   1.294  1.00 65.62           H  
ATOM   3817  N   THR B 288      -2.438   9.295   1.187  1.00 65.85           N  
ATOM   3818  CA  THR B 288      -2.224  10.539   1.950  1.00 66.51           C  
ATOM   3819  C   THR B 288      -3.036  10.553   3.281  1.00 73.12           C  
ATOM   3820  O   THR B 288      -2.460  10.985   4.280  1.00 73.16           O  
ATOM   3821  CB  THR B 288      -2.592  11.778   1.113  1.00 69.13           C  
ATOM   3822  OG1 THR B 288      -1.880  11.741  -0.123  1.00 66.31           O  
ATOM   3823  CG2 THR B 288      -2.317  13.095   1.832  1.00 66.46           C  
ATOM   3824  H   THR B 288      -2.738   9.369   0.225  1.00 65.85           H  
ATOM   3825  HA  THR B 288      -1.163  10.573   2.193  1.00 66.51           H  
ATOM   3826  HB  THR B 288      -3.667  11.739   0.939  1.00 69.13           H  
ATOM   3827 HG21 THR B 288      -2.865  13.117   2.774  1.00 66.46           H  
ATOM   3828 HG22 THR B 288      -1.249  13.185   2.031  1.00 66.46           H  
ATOM   3829 HG23 THR B 288      -2.640  13.926   1.206  1.00 66.46           H  
ATOM   3830  HG1 THR B 288      -2.108  10.919  -0.565  1.00 66.31           H  
ATOM   3831  N   PRO B 289      -4.325  10.098   3.364  1.00 71.34           N  
ATOM   3832  CA  PRO B 289      -5.045  10.209   4.645  1.00 72.01           C  
ATOM   3833  C   PRO B 289      -4.446   9.356   5.759  1.00 76.36           C  
ATOM   3834  O   PRO B 289      -4.251   9.865   6.864  1.00 76.37           O  
ATOM   3835  CB  PRO B 289      -6.456   9.703   4.315  1.00 73.61           C  
ATOM   3836  CG  PRO B 289      -6.578   9.798   2.867  1.00 77.76           C  
ATOM   3837  CD  PRO B 289      -5.216   9.559   2.313  1.00 72.71           C  
ATOM   3838  HA  PRO B 289      -5.003  11.232   5.023  1.00 72.01           H  
ATOM   3839  HB2 PRO B 289      -7.208  10.326   4.801  1.00 73.61           H  
ATOM   3840  HB3 PRO B 289      -6.576   8.670   4.639  1.00 73.61           H  
ATOM   3841  HG2 PRO B 289      -6.931  10.789   2.583  1.00 77.76           H  
ATOM   3842  HG3 PRO B 289      -7.273   9.045   2.495  1.00 77.76           H  
ATOM   3843  HD2 PRO B 289      -5.039   8.496   2.158  1.00 72.71           H  
ATOM   3844  HD3 PRO B 289      -5.078  10.092   1.373  1.00 72.71           H  
ATOM   3845  N   ILE B 290      -4.158   8.075   5.474  1.00 73.09           N  
ATOM   3846  CA  ILE B 290      -3.710   7.133   6.487  1.00 73.25           C  
ATOM   3847  C   ILE B 290      -2.218   7.383   6.844  1.00 76.78           C  
ATOM   3848  O   ILE B 290      -1.888   7.264   8.024  1.00 76.77           O  
ATOM   3849  CB  ILE B 290      -3.954   5.656   6.056  1.00 76.18           C  
ATOM   3850  CG1 ILE B 290      -3.675   4.682   7.219  1.00 77.32           C  
ATOM   3851  CG2 ILE B 290      -3.225   5.249   4.765  1.00 76.17           C  
ATOM   3852  CD1 ILE B 290      -4.505   4.977   8.507  1.00 87.76           C  
ATOM   3853  H   ILE B 290      -4.257   7.754   4.522  1.00 73.09           H  
ATOM   3854  HA  ILE B 290      -4.308   7.302   7.382  1.00 73.25           H  
ATOM   3855  HB  ILE B 290      -5.014   5.590   5.809  1.00 76.18           H  
ATOM   3856 HG12 ILE B 290      -2.617   4.745   7.471  1.00 77.32           H  
ATOM   3857 HG13 ILE B 290      -3.911   3.672   6.885  1.00 77.32           H  
ATOM   3858 HG21 ILE B 290      -3.498   5.934   3.962  1.00 76.17           H  
ATOM   3859 HG22 ILE B 290      -2.149   5.290   4.927  1.00 76.17           H  
ATOM   3860 HG23 ILE B 290      -3.513   4.235   4.490  1.00 76.17           H  
ATOM   3861 HD11 ILE B 290      -4.285   5.986   8.859  1.00 87.76           H  
ATOM   3862 HD12 ILE B 290      -5.569   4.896   8.281  1.00 87.76           H  
ATOM   3863 HD13 ILE B 290      -4.243   4.258   9.282  1.00 87.76           H  
ATOM   3864  N   HIS B 291      -1.344   7.759   5.876  1.00 72.90           N  
ATOM   3865  CA  HIS B 291       0.069   8.052   6.191  1.00 72.50           C  
ATOM   3866  C   HIS B 291       0.168   9.221   7.172  1.00 76.31           C  
ATOM   3867  O   HIS B 291       0.877   9.108   8.171  1.00 75.83           O  
ATOM   3868  CB  HIS B 291       0.907   8.347   4.937  1.00 72.60           C  
ATOM   3869  CG  HIS B 291       1.393   7.115   4.244  1.00 75.31           C  
ATOM   3870  ND1 HIS B 291       2.546   6.470   4.655  1.00 77.15           N  
ATOM   3871  CD2 HIS B 291       0.890   6.464   3.170  1.00 76.51           C  
ATOM   3872  CE1 HIS B 291       2.696   5.444   3.834  1.00 75.98           C  
ATOM   3873  NE2 HIS B 291       1.728   5.401   2.923  1.00 75.90           N  
ATOM   3874  H   HIS B 291      -1.665   7.839   4.920  1.00 72.90           H  
ATOM   3875  HA  HIS B 291       0.481   7.153   6.650  1.00 72.50           H  
ATOM   3876  HB2 HIS B 291       1.771   8.943   5.231  1.00 72.60           H  
ATOM   3877  HB3 HIS B 291       0.294   8.917   4.239  1.00 72.60           H  
ATOM   3878  HD2 HIS B 291       0.003   6.727   2.615  1.00 76.51           H  
ATOM   3879  HE2 HIS B 291       1.628   4.715   2.187  1.00 75.90           H  
ATOM   3880  HE1 HIS B 291       3.503   4.729   3.899  1.00 75.98           H  
ATOM   3881  N   ILE B 292      -0.606  10.297   6.926  1.00 73.03           N  
ATOM   3882  CA  ILE B 292      -0.653  11.492   7.772  1.00 73.67           C  
ATOM   3883  C   ILE B 292      -1.281  11.137   9.124  1.00 76.92           C  
ATOM   3884  O   ILE B 292      -0.749  11.548  10.152  1.00 76.93           O  
ATOM   3885  CB  ILE B 292      -1.424  12.655   7.067  1.00 77.25           C  
ATOM   3886  CG1 ILE B 292      -0.700  13.123   5.767  1.00 77.35           C  
ATOM   3887  CG2 ILE B 292      -1.684  13.850   8.006  1.00 79.37           C  
ATOM   3888  CD1 ILE B 292       0.802  13.687   5.916  1.00 86.24           C  
ATOM   3889  H   ILE B 292      -1.192  10.279   6.103  1.00 73.03           H  
ATOM   3890  HA  ILE B 292       0.365  11.848   7.943  1.00 73.67           H  
ATOM   3891  HB  ILE B 292      -2.396  12.248   6.788  1.00 77.25           H  
ATOM   3892 HG12 ILE B 292      -1.304  13.915   5.324  1.00 77.35           H  
ATOM   3893 HG13 ILE B 292      -0.664  12.270   5.089  1.00 77.35           H  
ATOM   3894 HG21 ILE B 292      -2.223  13.507   8.889  1.00 79.37           H  
ATOM   3895 HG22 ILE B 292      -0.731  14.286   8.310  1.00 79.37           H  
ATOM   3896 HG23 ILE B 292      -2.279  14.600   7.485  1.00 79.37           H  
ATOM   3897 HD11 ILE B 292       0.803  14.543   6.590  1.00 86.24           H  
ATOM   3898 HD12 ILE B 292       1.445  12.905   6.321  1.00 86.24           H  
ATOM   3899 HD13 ILE B 292       1.174  13.993   4.938  1.00 86.24           H  
ATOM   3900  N   PHE B 293      -2.376  10.346   9.127  1.00 73.00           N  
ATOM   3901  CA  PHE B 293      -3.067   9.969  10.363  1.00 73.27           C  
ATOM   3902  C   PHE B 293      -2.111   9.221  11.306  1.00 75.87           C  
ATOM   3903  O   PHE B 293      -1.985   9.608  12.469  1.00 76.06           O  
ATOM   3904  CB  PHE B 293      -4.304   9.113  10.068  1.00 74.75           C  
ATOM   3905  CG  PHE B 293      -5.312   9.109  11.193  1.00 77.66           C  
ATOM   3906  CD1 PHE B 293      -5.121   8.319  12.321  1.00 81.57           C  
ATOM   3907  CD2 PHE B 293      -6.476   9.863  11.105  1.00 80.80           C  
ATOM   3908  CE1 PHE B 293      -6.049   8.327  13.367  1.00 83.30           C  
ATOM   3909  CE2 PHE B 293      -7.418   9.846  12.140  1.00 84.53           C  
ATOM   3910  CZ  PHE B 293      -7.197   9.080  13.265  1.00 82.87           C  
ATOM   3911  H   PHE B 293      -2.733  10.005   8.245  1.00 73.00           H  
ATOM   3912  HA  PHE B 293      -3.399  10.884  10.854  1.00 73.27           H  
ATOM   3913  HB2 PHE B 293      -3.981   8.086   9.891  1.00 74.75           H  
ATOM   3914  HB3 PHE B 293      -4.788   9.502   9.172  1.00 74.75           H  
ATOM   3915  HD1 PHE B 293      -4.245   7.691  12.391  1.00 81.57           H  
ATOM   3916  HD2 PHE B 293      -6.653  10.469  10.229  1.00 80.80           H  
ATOM   3917  HE1 PHE B 293      -5.864   7.744  14.259  1.00 83.30           H  
ATOM   3918  HE2 PHE B 293      -8.320  10.434  12.058  1.00 84.53           H  
ATOM   3919  HZ  PHE B 293      -7.924   9.069  14.062  1.00 82.87           H  
ATOM   3920  N   ILE B 294      -1.405   8.190  10.785  1.00 70.79           N  
ATOM   3921  CA  ILE B 294      -0.433   7.381  11.531  1.00 70.67           C  
ATOM   3922  C   ILE B 294       0.692   8.289  12.079  1.00 76.72           C  
ATOM   3923  O   ILE B 294       1.006   8.216  13.272  1.00 77.03           O  
ATOM   3924  CB  ILE B 294       0.141   6.240  10.628  1.00 72.52           C  
ATOM   3925  CG1 ILE B 294      -0.970   5.236  10.255  1.00 72.14           C  
ATOM   3926  CG2 ILE B 294       1.314   5.509  11.311  1.00 73.70           C  
ATOM   3927  CD1 ILE B 294      -0.584   4.132   9.321  1.00 76.59           C  
ATOM   3928  H   ILE B 294      -1.556   7.960   9.814  1.00 70.79           H  
ATOM   3929  HA  ILE B 294      -0.934   6.911  12.376  1.00 70.67           H  
ATOM   3930  HB  ILE B 294       0.522   6.700   9.715  1.00 72.52           H  
ATOM   3931 HG12 ILE B 294      -1.782   5.796   9.791  1.00 72.14           H  
ATOM   3932 HG13 ILE B 294      -1.328   4.778  11.180  1.00 72.14           H  
ATOM   3933 HG21 ILE B 294       2.100   6.227  11.550  1.00 73.70           H  
ATOM   3934 HG22 ILE B 294       0.963   5.037  12.229  1.00 73.70           H  
ATOM   3935 HG23 ILE B 294       1.710   4.748  10.640  1.00 73.70           H  
ATOM   3936 HD11 ILE B 294      -0.222   4.560   8.386  1.00 76.59           H  
ATOM   3937 HD12 ILE B 294       0.203   3.531   9.776  1.00 76.59           H  
ATOM   3938 HD13 ILE B 294      -1.452   3.505   9.121  1.00 76.59           H  
ATOM   3939  N   LEU B 295       1.256   9.161  11.211  1.00 74.11           N  
ATOM   3940  CA  LEU B 295       2.374  10.054  11.511  1.00 75.01           C  
ATOM   3941  C   LEU B 295       1.992  11.072  12.599  1.00 82.11           C  
ATOM   3942  O   LEU B 295       2.780  11.278  13.519  1.00 82.43           O  
ATOM   3943  CB  LEU B 295       2.807  10.774  10.230  1.00 74.56           C  
ATOM   3944  CG  LEU B 295       4.212  11.364  10.184  1.00 80.31           C  
ATOM   3945  CD1 LEU B 295       5.274  10.266  10.268  1.00 80.27           C  
ATOM   3946  CD2 LEU B 295       4.432  12.119   8.883  1.00 82.94           C  
ATOM   3947  H   LEU B 295       0.874   9.196  10.276  1.00 74.11           H  
ATOM   3948  HA  LEU B 295       3.206   9.462  11.895  1.00 75.01           H  
ATOM   3949  HB2 LEU B 295       2.107  11.593  10.064  1.00 74.56           H  
ATOM   3950  HB3 LEU B 295       2.727  10.059   9.412  1.00 74.56           H  
ATOM   3951  HG  LEU B 295       4.306  12.037  11.037  1.00 80.31           H  
ATOM   3952 HD11 LEU B 295       5.137   9.698  11.189  1.00 80.27           H  
ATOM   3953 HD12 LEU B 295       5.175   9.597   9.412  1.00 80.27           H  
ATOM   3954 HD13 LEU B 295       6.266  10.717  10.263  1.00 80.27           H  
ATOM   3955 HD21 LEU B 295       4.335  11.432   8.043  1.00 82.94           H  
ATOM   3956 HD22 LEU B 295       3.688  12.910   8.793  1.00 82.94           H  
ATOM   3957 HD23 LEU B 295       5.429  12.556   8.880  1.00 82.94           H  
ATOM   3958  N   VAL B 296       0.774  11.665  12.523  1.00 80.84           N  
ATOM   3959  CA  VAL B 296       0.279  12.645  13.507  1.00 82.81           C  
ATOM   3960  C   VAL B 296      -0.037  11.924  14.845  1.00 88.10           C  
ATOM   3961  O   VAL B 296       0.358  12.428  15.897  1.00 89.51           O  
ATOM   3962  CB  VAL B 296      -0.949  13.441  12.987  1.00 87.03           C  
ATOM   3963  CG1 VAL B 296      -1.573  14.294  14.085  1.00 88.49           C  
ATOM   3964  CG2 VAL B 296      -0.563  14.315  11.797  1.00 86.79           C  
ATOM   3965  H   VAL B 296       0.172  11.420  11.750  1.00 80.84           H  
ATOM   3966  HA  VAL B 296       1.065  13.381  13.676  1.00 82.81           H  
ATOM   3967  HB  VAL B 296      -1.692  12.711  12.662  1.00 87.03           H  
ATOM   3968 HG11 VAL B 296      -1.864  13.655  14.919  1.00 88.49           H  
ATOM   3969 HG12 VAL B 296      -0.848  15.032  14.428  1.00 88.49           H  
ATOM   3970 HG13 VAL B 296      -2.454  14.803  13.694  1.00 88.49           H  
ATOM   3971 HG21 VAL B 296       0.179  15.050  12.110  1.00 86.79           H  
ATOM   3972 HG22 VAL B 296      -0.148  13.692  11.006  1.00 86.79           H  
ATOM   3973 HG23 VAL B 296      -1.449  14.833  11.423  1.00 86.79           H  
ATOM   3974  N   GLU B 297      -0.637  10.715  14.800  1.00 83.92           N  
ATOM   3975  CA  GLU B 297      -0.823   9.876  15.991  1.00 84.33           C  
ATOM   3976  C   GLU B 297       0.509   9.645  16.725  1.00 88.83           C  
ATOM   3977  O   GLU B 297       0.606   9.971  17.910  1.00 89.52           O  
ATOM   3978  CB  GLU B 297      -1.497   8.559  15.573  1.00  0.00           C  
ATOM   3979  CG  GLU B 297      -1.622   7.531  16.701  1.00  0.00           C  
ATOM   3980  CD  GLU B 297      -2.091   6.187  16.139  1.00  0.00           C  
ATOM   3981  OE1 GLU B 297      -1.292   5.574  15.401  1.00  0.00           O  
ATOM   3982  OE2 GLU B 297      -3.239   5.819  16.459  1.00  0.00           O1-
ATOM   3983  H   GLU B 297      -0.930  10.341  13.909  1.00 83.92           H  
ATOM   3984  HA  GLU B 297      -1.486  10.383  16.684  1.00 84.33           H  
ATOM   3985  HB2 GLU B 297      -2.495   8.782  15.192  1.00  0.00           H  
ATOM   3986  HB3 GLU B 297      -0.925   8.113  14.763  1.00  0.00           H  
ATOM   3987  HG2 GLU B 297      -0.656   7.383  17.188  1.00  0.00           H  
ATOM   3988  HG3 GLU B 297      -2.326   7.910  17.445  1.00  0.00           H  
ATOM   3989  N   ALA B 298       1.558   9.224  15.987  1.00 84.76           N  
ATOM   3990  CA  ALA B 298       2.870   8.932  16.561  1.00 85.41           C  
ATOM   3991  C   ALA B 298       3.670  10.177  16.992  1.00 91.12           C  
ATOM   3992  O   ALA B 298       4.439  10.090  17.952  1.00 91.78           O  
ATOM   3993  CB  ALA B 298       3.637   8.092  15.543  1.00 85.08           C  
ATOM   3994  H   ALA B 298       1.401   9.033  15.007  1.00 84.76           H  
ATOM   3995  HA  ALA B 298       2.720   8.330  17.458  1.00 85.41           H  
ATOM   3996  HB1 ALA B 298       3.035   7.220  15.291  1.00 85.08           H  
ATOM   3997  HB2 ALA B 298       3.818   8.678  14.638  1.00 85.08           H  
ATOM   3998  HB3 ALA B 298       4.588   7.778  15.972  1.00 85.08           H  
ATOM   3999  N   LEU B 299       3.451  11.343  16.329  1.00 87.87           N  
ATOM   4000  CA  LEU B 299       4.004  12.642  16.741  1.00 89.11           C  
ATOM   4001  C   LEU B 299       3.260  13.275  17.934  1.00 95.67           C  
ATOM   4002  O   LEU B 299       3.682  14.329  18.413  1.00 97.82           O  
ATOM   4003  CB  LEU B 299       4.026  13.590  15.524  1.00 88.49           C  
ATOM   4004  CG  LEU B 299       5.104  13.259  14.476  1.00 91.54           C  
ATOM   4005  CD1 LEU B 299       4.853  14.065  13.201  1.00 91.31           C  
ATOM   4006  CD2 LEU B 299       6.512  13.602  14.970  1.00 93.97           C  
ATOM   4007  H   LEU B 299       2.822  11.333  15.537  1.00 87.87           H  
ATOM   4008  HA  LEU B 299       5.026  12.486  17.086  1.00 89.11           H  
ATOM   4009  HB2 LEU B 299       4.194  14.611  15.866  1.00 88.49           H  
ATOM   4010  HB3 LEU B 299       3.041  13.565  15.054  1.00 88.49           H  
ATOM   4011  HG  LEU B 299       5.075  12.199  14.227  1.00 91.54           H  
ATOM   4012 HD11 LEU B 299       3.869  13.815  12.804  1.00 91.31           H  
ATOM   4013 HD12 LEU B 299       4.892  15.134  13.417  1.00 91.31           H  
ATOM   4014 HD13 LEU B 299       5.603  13.816  12.452  1.00 91.31           H  
ATOM   4015 HD21 LEU B 299       6.574  14.663  15.215  1.00 93.97           H  
ATOM   4016 HD22 LEU B 299       6.752  13.019  15.857  1.00 93.97           H  
ATOM   4017 HD23 LEU B 299       7.241  13.370  14.194  1.00 93.97           H  
ATOM   4018  N   GLY B 300       2.201  12.623  18.416  1.00 91.62           N  
ATOM   4019  CA  GLY B 300       1.414  13.051  19.568  1.00121.53           C  
ATOM   4020  C   GLY B 300       0.986  11.859  20.416  1.00156.39           C  
ATOM   4021  O   GLY B 300       1.147  11.736  21.640  1.00122.46           O  
ATOM   4022  H   GLY B 300       1.915  11.766  17.962  1.00 91.62           H  
ATOM   4023  HA2 GLY B 300       0.530  13.578  19.213  1.00121.53           H  
ATOM   4024  HA3 GLY B 300       2.000  13.722  20.195  1.00121.53           H  
ATOM   4025  N   SER B 301      -0.296  11.426  20.467  1.00  0.00           N  
ATOM   4026  CA  SER B 301      -0.849  10.218  21.143  1.00  0.00           C  
ATOM   4027  C   SER B 301      -1.916   9.520  20.270  1.00  0.00           C  
ATOM   4028  O   SER B 301      -2.048   8.303  20.279  1.00  0.00           O  
ATOM   4029  CB  SER B 301      -1.357  10.597  22.550  1.00  0.00           C  
ATOM   4030  OG  SER B 301      -2.336   9.719  23.055  1.00  0.00           O  
ATOM   4031  H   SER B 301      -0.919  11.789  19.759  1.00  0.00           H  
ATOM   4032  HA  SER B 301      -0.046   9.492  21.273  1.00  0.00           H  
ATOM   4033  HB2 SER B 301      -0.507  10.604  23.237  1.00  0.00           H  
ATOM   4034  HB3 SER B 301      -1.773  11.605  22.531  1.00  0.00           H  
ATOM   4035  HG  SER B 301      -3.202  10.147  22.943  1.00  0.00           H  
ATOM   4036  N   THR B 302      -2.788  10.196  19.488  1.00127.26           N  
ATOM   4037  CA  THR B 302      -3.453  11.426  19.971  1.00127.42           C  
ATOM   4038  C   THR B 302      -4.597  11.093  20.943  1.00131.79           C  
ATOM   4039  O   THR B 302      -4.398  11.259  22.155  1.00132.95           O  
ATOM   4040  CB  THR B 302      -4.040  12.212  18.810  1.00  0.00           C  
ATOM   4041  CG2 THR B 302      -4.846  11.275  17.916  1.00  0.00           C  
ATOM   4042  OG1 THR B 302      -4.893  13.245  19.309  1.00  0.00           O  
ATOM   4043  H   THR B 302      -2.988   9.856  18.559  1.00127.26           H  
ATOM   4044  HA  THR B 302      -2.693  12.017  20.482  1.00127.42           H  
ATOM   4045  HB  THR B 302      -3.231  12.657  18.232  1.00  0.00           H  
ATOM   4046 HG21 THR B 302      -5.657  10.830  18.494  1.00  0.00           H  
ATOM   4047 HG22 THR B 302      -5.263  11.838  17.082  1.00  0.00           H  
ATOM   4048 HG23 THR B 302      -4.198  10.487  17.535  1.00  0.00           H  
ATOM   4049  HG1 THR B 302      -5.260  13.741  18.574  1.00  0.00           H  
ATOM   4050  N   SER B 303      -5.712  10.580  20.449  1.00126.91           N  
ATOM   4051  CA  SER B 303      -6.807  10.082  21.288  1.00127.09           C  
ATOM   4052  C   SER B 303      -7.740   9.188  20.476  1.00129.22           C  
ATOM   4053  O   SER B 303      -8.339   9.641  19.517  1.00127.28           O  
ATOM   4054  CB  SER B 303      -7.608  11.256  21.865  1.00130.69           C  
ATOM   4055  OG  SER B 303      -8.699  10.784  22.634  1.00137.20           O  
ATOM   4056  H   SER B 303      -5.802  10.466  19.450  1.00126.91           H  
ATOM   4057  HA  SER B 303      -6.397   9.506  22.117  1.00127.09           H  
ATOM   4058  HB2 SER B 303      -7.980  11.884  21.054  1.00130.69           H  
ATOM   4059  HB3 SER B 303      -6.956  11.856  22.504  1.00130.69           H  
ATOM   4060  HG  SER B 303      -8.951  11.476  23.253  1.00137.20           H  
ATOM   4061  N   HIS B 304      -7.908   7.949  20.901  1.00126.19           N  
ATOM   4062  CA  HIS B 304      -8.741   6.946  20.217  1.00124.85           C  
ATOM   4063  C   HIS B 304     -10.225   7.024  20.616  1.00126.70           C  
ATOM   4064  O   HIS B 304     -10.893   6.010  20.759  1.00127.01           O  
ATOM   4065  CB  HIS B 304      -8.102   5.560  20.382  1.00126.37           C  
ATOM   4066  CG  HIS B 304      -6.672   5.567  19.909  1.00128.84           C  
ATOM   4067  ND1 HIS B 304      -5.573   5.962  20.643  1.00130.66           N  
ATOM   4068  CD2 HIS B 304      -6.216   5.339  18.654  1.00129.55           C  
ATOM   4069  CE1 HIS B 304      -4.506   5.977  19.867  1.00129.04           C  
ATOM   4070  NE2 HIS B 304      -4.869   5.602  18.655  1.00128.72           N  
ATOM   4071  H   HIS B 304      -7.334   7.595  21.654  1.00126.19           H  
ATOM   4072  HA  HIS B 304      -8.723   7.170  19.148  1.00124.85           H  
ATOM   4073  HB2 HIS B 304      -8.664   4.828  19.806  1.00126.37           H  
ATOM   4074  HB3 HIS B 304      -8.128   5.267  21.432  1.00126.37           H  
ATOM   4075  HD2 HIS B 304      -6.805   5.010  17.810  1.00129.55           H  
ATOM   4076  HE2 HIS B 304      -4.255   5.522  17.858  1.00128.72           H  
ATOM   4077  HE1 HIS B 304      -3.506   6.251  20.170  1.00129.04           H  
ATOM   4078  N   SER B 305     -10.720   8.253  20.768  1.00120.54           N  
ATOM   4079  CA  SER B 305     -12.154   8.535  20.903  1.00119.64           C  
ATOM   4080  C   SER B 305     -12.937   8.012  19.687  1.00119.97           C  
ATOM   4081  O   SER B 305     -12.362   7.831  18.629  1.00118.60           O  
ATOM   4082  CB  SER B 305     -12.349  10.042  21.078  1.00  0.00           C  
ATOM   4083  OG  SER B 305     -13.710  10.335  21.325  1.00  0.00           O  
ATOM   4084  H   SER B 305     -10.109   9.039  20.598  1.00120.54           H  
ATOM   4085  HA  SER B 305     -12.526   8.032  21.794  1.00119.64           H  
ATOM   4086  HB2 SER B 305     -11.752  10.382  21.927  1.00  0.00           H  
ATOM   4087  HB3 SER B 305     -12.019  10.562  20.178  1.00  0.00           H  
ATOM   4088  HG  SER B 305     -13.783  11.258  21.588  1.00  0.00           H  
ATOM   4089  N   THR B 306     -14.223   7.737  19.844  1.00114.77           N  
ATOM   4090  CA  THR B 306     -14.967   6.923  18.862  1.00112.44           C  
ATOM   4091  C   THR B 306     -14.889   7.437  17.421  1.00112.23           C  
ATOM   4092  O   THR B 306     -14.631   6.618  16.536  1.00110.62           O  
ATOM   4093  CB  THR B 306     -16.440   6.751  19.264  1.00121.02           C  
ATOM   4094  OG1 THR B 306     -17.042   8.000  19.522  1.00122.15           O  
ATOM   4095  CG2 THR B 306     -16.591   5.915  20.536  1.00120.62           C  
ATOM   4096  H   THR B 306     -14.690   7.921  20.720  1.00114.77           H  
ATOM   4097  HA  THR B 306     -14.517   5.930  18.846  1.00112.44           H  
ATOM   4098  HB  THR B 306     -16.977   6.249  18.457  1.00121.02           H  
ATOM   4099 HG21 THR B 306     -16.116   4.944  20.392  1.00120.62           H  
ATOM   4100 HG22 THR B 306     -16.127   6.419  21.383  1.00120.62           H  
ATOM   4101 HG23 THR B 306     -17.649   5.755  20.748  1.00120.62           H  
ATOM   4102  HG1 THR B 306     -16.471   8.468  20.139  1.00122.15           H  
ATOM   4103  N   ALA B 307     -15.082   8.729  17.199  1.00107.10           N  
ATOM   4104  CA  ALA B 307     -14.999   9.326  15.863  1.00105.23           C  
ATOM   4105  C   ALA B 307     -13.570   9.250  15.318  1.00105.43           C  
ATOM   4106  O   ALA B 307     -13.389   8.975  14.133  1.00104.14           O  
ATOM   4107  CB  ALA B 307     -15.469  10.771  15.899  1.00107.26           C  
ATOM   4108  H   ALA B 307     -15.337   9.321  17.978  1.00107.10           H  
ATOM   4109  HA  ALA B 307     -15.648   8.757  15.197  1.00105.23           H  
ATOM   4110  HB1 ALA B 307     -16.496  10.811  16.265  1.00107.26           H  
ATOM   4111  HB2 ALA B 307     -14.826  11.346  16.565  1.00107.26           H  
ATOM   4112  HB3 ALA B 307     -15.427  11.193  14.895  1.00107.26           H  
ATOM   4113  N   ALA B 308     -12.560   9.459  16.196  1.00100.23           N  
ATOM   4114  CA  ALA B 308     -11.133   9.380  15.855  1.00 98.03           C  
ATOM   4115  C   ALA B 308     -10.736   7.940  15.486  1.00 97.53           C  
ATOM   4116  O   ALA B 308      -9.901   7.741  14.601  1.00 96.55           O  
ATOM   4117  CB  ALA B 308     -10.286   9.876  17.016  1.00 99.76           C  
ATOM   4118  H   ALA B 308     -12.804   9.685  17.150  1.00100.23           H  
ATOM   4119  HA  ALA B 308     -10.956  10.015  14.989  1.00 98.03           H  
ATOM   4120  HB1 ALA B 308     -10.562  10.904  17.252  1.00 99.76           H  
ATOM   4121  HB2 ALA B 308     -10.460   9.244  17.887  1.00 99.76           H  
ATOM   4122  HB3 ALA B 308      -9.232   9.836  16.740  1.00 99.76           H  
ATOM   4123  N   LEU B 309     -11.356   6.939  16.140  1.00 91.34           N  
ATOM   4124  CA  LEU B 309     -11.092   5.533  15.856  1.00 88.86           C  
ATOM   4125  C   LEU B 309     -11.789   5.133  14.548  1.00 88.86           C  
ATOM   4126  O   LEU B 309     -11.214   4.391  13.752  1.00 87.63           O  
ATOM   4127  CB  LEU B 309     -11.549   4.642  17.027  1.00 89.51           C  
ATOM   4128  CG  LEU B 309     -11.149   3.161  16.957  1.00 93.71           C  
ATOM   4129  CD1 LEU B 309      -9.628   2.984  17.065  1.00 93.37           C  
ATOM   4130  CD2 LEU B 309     -11.813   2.370  18.065  1.00 97.60           C  
ATOM   4131  H   LEU B 309     -12.029   7.171  16.858  1.00 91.34           H  
ATOM   4132  HA  LEU B 309     -10.019   5.389  15.736  1.00 88.86           H  
ATOM   4133  HB2 LEU B 309     -12.637   4.689  17.072  1.00 89.51           H  
ATOM   4134  HB3 LEU B 309     -11.127   5.056  17.942  1.00 89.51           H  
ATOM   4135  HG  LEU B 309     -11.482   2.785  15.990  1.00 93.71           H  
ATOM   4136 HD11 LEU B 309      -9.142   3.543  16.266  1.00 93.37           H  
ATOM   4137 HD12 LEU B 309      -9.286   3.357  18.029  1.00 93.37           H  
ATOM   4138 HD13 LEU B 309      -9.376   1.928  16.973  1.00 93.37           H  
ATOM   4139 HD21 LEU B 309     -11.476   2.747  19.031  1.00 97.60           H  
ATOM   4140 HD22 LEU B 309     -12.895   2.476  17.991  1.00 97.60           H  
ATOM   4141 HD23 LEU B 309     -11.543   1.318  17.972  1.00 97.60           H  
ATOM   4142  N   SER B 310     -13.019   5.663  14.328  1.00 83.25           N  
ATOM   4143  CA  SER B 310     -13.832   5.436  13.131  1.00 81.25           C  
ATOM   4144  C   SER B 310     -13.160   6.020  11.906  1.00 81.83           C  
ATOM   4145  O   SER B 310     -13.065   5.347  10.878  1.00 80.72           O  
ATOM   4146  CB  SER B 310     -15.223   6.045  13.298  1.00 85.79           C  
ATOM   4147  OG  SER B 310     -15.955   5.424  14.344  1.00 96.12           O  
ATOM   4148  H   SER B 310     -13.403   6.261  15.045  1.00 83.25           H  
ATOM   4149  HA  SER B 310     -13.934   4.359  12.997  1.00 81.25           H  
ATOM   4150  HB2 SER B 310     -15.775   5.923  12.366  1.00 85.79           H  
ATOM   4151  HB3 SER B 310     -15.119   7.105  13.524  1.00 85.79           H  
ATOM   4152  HG  SER B 310     -15.463   5.551  15.159  1.00 96.12           H  
ATOM   4153  N   SER B 311     -12.652   7.260  12.025  1.00 76.77           N  
ATOM   4154  CA  SER B 311     -11.966   7.955  10.944  1.00 75.11           C  
ATOM   4155  C   SER B 311     -10.673   7.227  10.569  1.00 76.66           C  
ATOM   4156  O   SER B 311     -10.393   7.107   9.377  1.00 76.79           O  
ATOM   4157  CB  SER B 311     -11.672   9.399  11.327  1.00 78.26           C  
ATOM   4158  OG  SER B 311     -10.850   9.445  12.475  1.00 86.65           O  
ATOM   4159  H   SER B 311     -12.755   7.735  12.911  1.00 76.77           H  
ATOM   4160  HA  SER B 311     -12.624   7.962  10.075  1.00 75.11           H  
ATOM   4161  HB2 SER B 311     -12.611   9.914  11.534  1.00 78.26           H  
ATOM   4162  HB3 SER B 311     -11.162   9.892  10.500  1.00 78.26           H  
ATOM   4163  HG  SER B 311     -11.323   9.005  13.187  1.00 86.65           H  
ATOM   4164  N   TYR B 312      -9.925   6.684  11.569  1.00 70.72           N  
ATOM   4165  CA  TYR B 312      -8.688   5.919  11.338  1.00 68.72           C  
ATOM   4166  C   TYR B 312      -8.947   4.685  10.451  1.00 69.67           C  
ATOM   4167  O   TYR B 312      -8.237   4.487   9.461  1.00 67.69           O  
ATOM   4168  CB  TYR B 312      -8.040   5.475  12.667  1.00 69.73           C  
ATOM   4169  CG  TYR B 312      -6.922   4.458  12.508  1.00 70.12           C  
ATOM   4170  CD1 TYR B 312      -5.641   4.850  12.132  1.00 71.78           C  
ATOM   4171  CD2 TYR B 312      -7.131   3.114  12.792  1.00 70.41           C  
ATOM   4172  CE1 TYR B 312      -4.606   3.918  11.998  1.00 72.37           C  
ATOM   4173  CE2 TYR B 312      -6.111   2.172  12.659  1.00 70.82           C  
ATOM   4174  CZ  TYR B 312      -4.846   2.577  12.266  1.00 78.70           C  
ATOM   4175  OH  TYR B 312      -3.841   1.641  12.148  1.00 79.05           O  
ATOM   4176  H   TYR B 312     -10.236   6.814  12.522  1.00 70.72           H  
ATOM   4177  HA  TYR B 312      -7.997   6.583  10.817  1.00 68.72           H  
ATOM   4178  HB2 TYR B 312      -8.815   5.037  13.295  1.00 69.73           H  
ATOM   4179  HB3 TYR B 312      -7.631   6.357  13.159  1.00 69.73           H  
ATOM   4180  HD1 TYR B 312      -5.439   5.894  11.941  1.00 71.78           H  
ATOM   4181  HD2 TYR B 312      -8.108   2.789  13.126  1.00 70.41           H  
ATOM   4182  HE1 TYR B 312      -3.623   4.241  11.688  1.00 72.37           H  
ATOM   4183  HE2 TYR B 312      -6.305   1.130  12.864  1.00 70.82           H  
ATOM   4184  HH  TYR B 312      -4.099   0.740  12.356  1.00 79.05           H  
ATOM   4185  N   TYR B 313      -9.949   3.863  10.806  1.00 65.71           N  
ATOM   4186  CA  TYR B 313     -10.239   2.653  10.054  1.00 64.89           C  
ATOM   4187  C   TYR B 313     -10.910   3.002   8.722  1.00 70.19           C  
ATOM   4188  O   TYR B 313     -10.827   2.200   7.791  1.00 69.33           O  
ATOM   4189  CB  TYR B 313     -11.083   1.671  10.865  1.00 65.89           C  
ATOM   4190  CG  TYR B 313     -10.239   0.954  11.898  1.00 66.67           C  
ATOM   4191  CD1 TYR B 313      -9.481  -0.164  11.555  1.00 68.25           C  
ATOM   4192  CD2 TYR B 313     -10.129   1.439  13.196  1.00 67.64           C  
ATOM   4193  CE1 TYR B 313      -8.666  -0.802  12.486  1.00 69.12           C  
ATOM   4194  CE2 TYR B 313      -9.333   0.795  14.143  1.00 68.92           C  
ATOM   4195  CZ  TYR B 313      -8.593  -0.320  13.781  1.00 76.76           C  
ATOM   4196  OH  TYR B 313      -7.793  -0.947  14.710  1.00 79.83           O  
ATOM   4197  H   TYR B 313     -10.514   4.091  11.611  1.00 65.71           H  
ATOM   4198  HA  TYR B 313      -9.292   2.154   9.839  1.00 64.89           H  
ATOM   4199  HB2 TYR B 313     -11.521   0.935  10.191  1.00 65.89           H  
ATOM   4200  HB3 TYR B 313     -11.878   2.219  11.373  1.00 65.89           H  
ATOM   4201  HD1 TYR B 313      -9.529  -0.545  10.546  1.00 68.25           H  
ATOM   4202  HD2 TYR B 313     -10.669   2.330  13.478  1.00 67.64           H  
ATOM   4203  HE1 TYR B 313      -8.093  -1.671  12.199  1.00 69.12           H  
ATOM   4204  HE2 TYR B 313      -9.294   1.164  15.157  1.00 68.92           H  
ATOM   4205  HH  TYR B 313      -7.313  -1.711  14.383  1.00 79.83           H  
ATOM   4206  N   PHE B 314     -11.466   4.221   8.582  1.00 68.55           N  
ATOM   4207  CA  PHE B 314     -11.960   4.658   7.280  1.00 69.07           C  
ATOM   4208  C   PHE B 314     -10.741   4.945   6.376  1.00 72.95           C  
ATOM   4209  O   PHE B 314     -10.745   4.565   5.205  1.00 72.27           O  
ATOM   4210  CB  PHE B 314     -12.906   5.868   7.395  1.00 72.43           C  
ATOM   4211  CG  PHE B 314     -13.394   6.369   6.050  1.00 75.34           C  
ATOM   4212  CD1 PHE B 314     -14.457   5.746   5.398  1.00 79.42           C  
ATOM   4213  CD2 PHE B 314     -12.789   7.466   5.433  1.00 77.96           C  
ATOM   4214  CE1 PHE B 314     -14.885   6.193   4.136  1.00 80.79           C  
ATOM   4215  CE2 PHE B 314     -13.226   7.918   4.180  1.00 81.05           C  
ATOM   4216  CZ  PHE B 314     -14.273   7.282   3.542  1.00 79.59           C  
ATOM   4217  H   PHE B 314     -11.540   4.836   9.380  1.00 68.55           H  
ATOM   4218  HA  PHE B 314     -12.565   3.869   6.834  1.00 69.07           H  
ATOM   4219  HB2 PHE B 314     -12.375   6.678   7.897  1.00 72.43           H  
ATOM   4220  HB3 PHE B 314     -13.771   5.580   7.992  1.00 72.43           H  
ATOM   4221  HD1 PHE B 314     -14.954   4.910   5.866  1.00 79.42           H  
ATOM   4222  HD2 PHE B 314     -11.974   7.972   5.927  1.00 77.96           H  
ATOM   4223  HE1 PHE B 314     -15.692   5.686   3.631  1.00 80.79           H  
ATOM   4224  HE2 PHE B 314     -12.745   8.766   3.714  1.00 81.05           H  
ATOM   4225  HZ  PHE B 314     -14.612   7.633   2.579  1.00 79.59           H  
ATOM   4226  N   CYS B 315      -9.673   5.558   6.956  1.00 69.78           N  
ATOM   4227  CA  CYS B 315      -8.412   5.869   6.274  1.00 69.21           C  
ATOM   4228  C   CYS B 315      -7.672   4.577   5.930  1.00 73.16           C  
ATOM   4229  O   CYS B 315      -7.016   4.520   4.886  1.00 72.98           O  
ATOM   4230  CB  CYS B 315      -7.546   6.792   7.118  1.00 69.69           C  
ATOM   4231  SG  CYS B 315      -8.288   8.410   7.434  1.00 74.64           S  
ATOM   4232  H   CYS B 315      -9.754   5.817   7.930  1.00 69.78           H  
ATOM   4233  HA  CYS B 315      -8.638   6.395   5.345  1.00 69.21           H  
ATOM   4234  HB2 CYS B 315      -6.600   6.943   6.599  1.00 69.69           H  
ATOM   4235  HB3 CYS B 315      -7.361   6.305   8.078  1.00 69.69           H  
ATOM   4236  HG  CYS B 315      -9.438   8.252   8.096  1.00 74.64           H  
ATOM   4237  N   ILE B 316      -7.777   3.549   6.811  1.00 69.36           N  
ATOM   4238  CA  ILE B 316      -7.224   2.207   6.595  1.00 68.83           C  
ATOM   4239  C   ILE B 316      -7.879   1.612   5.342  1.00 72.23           C  
ATOM   4240  O   ILE B 316      -7.171   1.125   4.456  1.00 71.44           O  
ATOM   4241  CB  ILE B 316      -7.425   1.301   7.862  1.00 72.66           C  
ATOM   4242  CG1 ILE B 316      -6.502   1.718   9.021  1.00 73.77           C  
ATOM   4243  CG2 ILE B 316      -7.212  -0.193   7.555  1.00 73.43           C  
ATOM   4244  CD1 ILE B 316      -4.976   1.458   8.806  1.00 82.98           C  
ATOM   4245  H   ILE B 316      -8.271   3.720   7.675  1.00 69.36           H  
ATOM   4246  HA  ILE B 316      -6.145   2.265   6.436  1.00 68.83           H  
ATOM   4247  HB  ILE B 316      -8.464   1.446   8.164  1.00 72.66           H  
ATOM   4248 HG12 ILE B 316      -6.812   1.167   9.910  1.00 73.77           H  
ATOM   4249 HG13 ILE B 316      -6.639   2.785   9.190  1.00 73.77           H  
ATOM   4250 HG21 ILE B 316      -7.881  -0.498   6.750  1.00 73.43           H  
ATOM   4251 HG22 ILE B 316      -6.179  -0.357   7.250  1.00 73.43           H  
ATOM   4252 HG23 ILE B 316      -7.426  -0.782   8.446  1.00 73.43           H  
ATOM   4253 HD11 ILE B 316      -4.809   0.395   8.634  1.00 82.98           H  
ATOM   4254 HD12 ILE B 316      -4.631   2.024   7.940  1.00 82.98           H  
ATOM   4255 HD13 ILE B 316      -4.426   1.774   9.692  1.00 82.98           H  
ATOM   4256  N   ALA B 317      -9.229   1.707   5.250  1.00 68.99           N  
ATOM   4257  CA  ALA B 317     -10.021   1.203   4.130  1.00 68.91           C  
ATOM   4258  C   ALA B 317      -9.592   1.859   2.813  1.00 73.83           C  
ATOM   4259  O   ALA B 317      -9.515   1.164   1.800  1.00 73.09           O  
ATOM   4260  CB  ALA B 317     -11.494   1.444   4.380  1.00 70.18           C  
ATOM   4261  H   ALA B 317      -9.721   2.157   6.009  1.00 68.99           H  
ATOM   4262  HA  ALA B 317      -9.844   0.130   4.046  1.00 68.91           H  
ATOM   4263  HB1 ALA B 317     -11.793   0.951   5.305  1.00 70.18           H  
ATOM   4264  HB2 ALA B 317     -11.678   2.515   4.463  1.00 70.18           H  
ATOM   4265  HB3 ALA B 317     -12.073   1.040   3.549  1.00 70.18           H  
ATOM   4266  N   LEU B 318      -9.266   3.179   2.839  1.00 71.60           N  
ATOM   4267  CA  LEU B 318      -8.791   3.943   1.670  1.00 71.49           C  
ATOM   4268  C   LEU B 318      -7.460   3.381   1.144  1.00 73.94           C  
ATOM   4269  O   LEU B 318      -7.293   3.277  -0.066  1.00 73.40           O  
ATOM   4270  CB  LEU B 318      -8.634   5.440   1.988  1.00 71.91           C  
ATOM   4271  CG  LEU B 318      -9.933   6.233   2.141  1.00 77.21           C  
ATOM   4272  CD1 LEU B 318      -9.668   7.583   2.731  1.00 78.05           C  
ATOM   4273  CD2 LEU B 318     -10.674   6.363   0.808  1.00 78.98           C  
ATOM   4274  H   LEU B 318      -9.355   3.669   3.717  1.00 71.60           H  
ATOM   4275  HA  LEU B 318      -9.551   3.836   0.895  1.00 71.49           H  
ATOM   4276  HB2 LEU B 318      -8.059   5.893   1.181  1.00 71.91           H  
ATOM   4277  HB3 LEU B 318      -8.080   5.525   2.924  1.00 71.91           H  
ATOM   4278  HG  LEU B 318     -10.574   5.677   2.824  1.00 77.21           H  
ATOM   4279 HD11 LEU B 318      -9.172   7.468   3.695  1.00 78.05           H  
ATOM   4280 HD12 LEU B 318      -9.026   8.154   2.059  1.00 78.05           H  
ATOM   4281 HD13 LEU B 318     -10.611   8.112   2.866  1.00 78.05           H  
ATOM   4282 HD21 LEU B 318     -10.055   6.917   0.101  1.00 78.98           H  
ATOM   4283 HD22 LEU B 318     -10.882   5.369   0.409  1.00 78.98           H  
ATOM   4284 HD23 LEU B 318     -11.611   6.896   0.964  1.00 78.98           H  
ATOM   4285  N   GLY B 319      -6.557   2.989   2.045  1.00 69.34           N  
ATOM   4286  CA  GLY B 319      -5.290   2.365   1.671  1.00 68.21           C  
ATOM   4287  C   GLY B 319      -5.505   1.060   0.921  1.00 70.41           C  
ATOM   4288  O   GLY B 319      -4.821   0.782  -0.069  1.00 69.90           O  
ATOM   4289  H   GLY B 319      -6.757   3.129   3.025  1.00 69.34           H  
ATOM   4290  HA2 GLY B 319      -4.714   2.163   2.575  1.00 68.21           H  
ATOM   4291  HA3 GLY B 319      -4.733   3.052   1.033  1.00 68.21           H  
ATOM   4292  N   TYR B 320      -6.483   0.256   1.380  1.00 65.55           N  
ATOM   4293  CA  TYR B 320      -6.855  -1.000   0.743  1.00 64.90           C  
ATOM   4294  C   TYR B 320      -7.591  -0.756  -0.582  1.00 69.76           C  
ATOM   4295  O   TYR B 320      -7.565  -1.630  -1.453  1.00 69.75           O  
ATOM   4296  CB  TYR B 320      -7.732  -1.851   1.674  1.00 65.76           C  
ATOM   4297  CG  TYR B 320      -6.986  -2.510   2.814  1.00 66.42           C  
ATOM   4298  CD1 TYR B 320      -6.257  -3.681   2.610  1.00 68.11           C  
ATOM   4299  CD2 TYR B 320      -7.137  -2.063   4.125  1.00 66.94           C  
ATOM   4300  CE1 TYR B 320      -5.614  -4.328   3.663  1.00 68.10           C  
ATOM   4301  CE2 TYR B 320      -6.502  -2.709   5.189  1.00 67.57           C  
ATOM   4302  CZ  TYR B 320      -5.743  -3.844   4.951  1.00 72.32           C  
ATOM   4303  OH  TYR B 320      -5.093  -4.489   5.970  1.00 70.52           O  
ATOM   4304  H   TYR B 320      -6.983   0.538   2.211  1.00 65.55           H  
ATOM   4305  HA  TYR B 320      -5.933  -1.542   0.532  1.00 64.90           H  
ATOM   4306  HB2 TYR B 320      -8.204  -2.632   1.079  1.00 65.76           H  
ATOM   4307  HB3 TYR B 320      -8.501  -1.205   2.100  1.00 65.76           H  
ATOM   4308  HD1 TYR B 320      -6.191  -4.095   1.615  1.00 68.11           H  
ATOM   4309  HD2 TYR B 320      -7.755  -1.200   4.322  1.00 66.94           H  
ATOM   4310  HE1 TYR B 320      -5.017  -5.207   3.473  1.00 68.10           H  
ATOM   4311  HE2 TYR B 320      -6.605  -2.327   6.193  1.00 67.57           H  
ATOM   4312  HH  TYR B 320      -4.593  -5.264   5.705  1.00 70.52           H  
ATOM   4313  N   THR B 321      -8.250   0.427  -0.730  1.00 66.66           N  
ATOM   4314  CA  THR B 321      -9.008   0.831  -1.926  1.00 66.87           C  
ATOM   4315  C   THR B 321      -8.052   0.978  -3.121  1.00 71.31           C  
ATOM   4316  O   THR B 321      -8.407   0.564  -4.224  1.00 71.15           O  
ATOM   4317  CB  THR B 321      -9.778   2.129  -1.655  1.00 72.40           C  
ATOM   4318  OG1 THR B 321     -10.636   1.925  -0.536  1.00 73.38           O  
ATOM   4319  CG2 THR B 321     -10.600   2.595  -2.844  1.00 69.46           C  
ATOM   4320  H   THR B 321      -8.216   1.078   0.042  1.00 66.66           H  
ATOM   4321  HA  THR B 321      -9.741   0.060  -2.171  1.00 66.87           H  
ATOM   4322  HB  THR B 321      -9.046   2.913  -1.456  1.00 72.40           H  
ATOM   4323 HG21 THR B 321      -9.947   2.741  -3.703  1.00 69.46           H  
ATOM   4324 HG22 THR B 321     -11.351   1.841  -3.083  1.00 69.46           H  
ATOM   4325 HG23 THR B 321     -11.095   3.534  -2.597  1.00 69.46           H  
ATOM   4326  HG1 THR B 321     -10.084   1.668   0.207  1.00 73.38           H  
ATOM   4327  N   ASN B 322      -6.834   1.535  -2.894  1.00 68.07           N  
ATOM   4328  CA  ASN B 322      -5.798   1.685  -3.924  1.00 68.22           C  
ATOM   4329  C   ASN B 322      -5.540   0.330  -4.591  1.00 73.26           C  
ATOM   4330  O   ASN B 322      -5.598   0.221  -5.816  1.00 73.35           O  
ATOM   4331  CB  ASN B 322      -4.501   2.267  -3.313  1.00 69.07           C  
ATOM   4332  CG  ASN B 322      -3.320   2.360  -4.265  1.00 97.41           C  
ATOM   4333  OD1 ASN B 322      -3.231   3.247  -5.122  1.00 91.60           O  
ATOM   4334  ND2 ASN B 322      -2.362   1.466  -4.100  1.00 91.38           N  
ATOM   4335  H   ASN B 322      -6.629   1.865  -1.960  1.00 68.07           H  
ATOM   4336  HA  ASN B 322      -6.141   2.387  -4.683  1.00 68.22           H  
ATOM   4337  HB2 ASN B 322      -4.210   1.632  -2.476  1.00 69.07           H  
ATOM   4338  HB3 ASN B 322      -4.721   3.271  -2.950  1.00 69.07           H  
ATOM   4339 HD21 ASN B 322      -2.456   0.750  -3.394  1.00 91.38           H  
ATOM   4340 HD22 ASN B 322      -1.536   1.498  -4.680  1.00 91.38           H  
ATOM   4341  N   SER B 323      -5.365  -0.710  -3.755  1.00 70.35           N  
ATOM   4342  CA  SER B 323      -5.107  -2.076  -4.237  1.00 70.67           C  
ATOM   4343  C   SER B 323      -6.349  -2.787  -4.810  1.00 75.46           C  
ATOM   4344  O   SER B 323      -6.195  -3.604  -5.714  1.00 75.36           O  
ATOM   4345  CB  SER B 323      -4.417  -2.857  -3.123  1.00 74.43           C  
ATOM   4346  OG  SER B 323      -3.105  -2.338  -2.974  1.00 83.42           O  
ATOM   4347  H   SER B 323      -5.411  -0.513  -2.766  1.00 70.35           H  
ATOM   4348  HA  SER B 323      -4.397  -2.014  -5.063  1.00 70.67           H  
ATOM   4349  HB2 SER B 323      -4.366  -3.914  -3.371  1.00 74.43           H  
ATOM   4350  HB3 SER B 323      -4.972  -2.743  -2.191  1.00 74.43           H  
ATOM   4351  HG  SER B 323      -2.555  -2.724  -3.707  1.00 83.42           H  
ATOM   4352  N   SER B 324      -7.550  -2.326  -4.441  1.00 72.71           N  
ATOM   4353  CA  SER B 324      -8.787  -2.682  -5.154  1.00 73.55           C  
ATOM   4354  C   SER B 324      -9.021  -1.865  -6.442  1.00 78.94           C  
ATOM   4355  O   SER B 324      -9.808  -2.296  -7.278  1.00 79.10           O  
ATOM   4356  CB  SER B 324      -9.999  -2.607  -4.214  1.00 76.98           C  
ATOM   4357  OG  SER B 324      -9.742  -3.388  -3.059  1.00 83.17           O  
ATOM   4358  H   SER B 324      -7.590  -1.652  -3.690  1.00 72.71           H  
ATOM   4359  HA  SER B 324      -8.701  -3.721  -5.470  1.00 73.55           H  
ATOM   4360  HB2 SER B 324     -10.880  -2.994  -4.726  1.00 76.98           H  
ATOM   4361  HB3 SER B 324     -10.178  -1.571  -3.923  1.00 76.98           H  
ATOM   4362  HG  SER B 324     -10.558  -3.738  -2.665  1.00 83.17           H  
ATOM   4363  N   LEU B 325      -8.285  -0.759  -6.640  1.00 76.23           N  
ATOM   4364  CA  LEU B 325      -8.379   0.129  -7.806  1.00 76.71           C  
ATOM   4365  C   LEU B 325      -7.217  -0.019  -8.805  1.00 81.66           C  
ATOM   4366  O   LEU B 325      -7.435   0.260  -9.980  1.00 81.93           O  
ATOM   4367  CB  LEU B 325      -8.536   1.596  -7.365  1.00 76.48           C  
ATOM   4368  CG  LEU B 325      -9.917   1.974  -6.791  1.00 81.00           C  
ATOM   4369  CD1 LEU B 325      -9.905   3.455  -6.411  1.00 80.97           C  
ATOM   4370  CD2 LEU B 325     -11.061   1.769  -7.787  1.00 84.03           C  
ATOM   4371  H   LEU B 325      -7.650  -0.461  -5.912  1.00 76.23           H  
ATOM   4372  HA  LEU B 325      -9.274  -0.142  -8.352  1.00 76.71           H  
ATOM   4373  HB2 LEU B 325      -8.357   2.231  -8.234  1.00 76.48           H  
ATOM   4374  HB3 LEU B 325      -7.766   1.826  -6.629  1.00 76.48           H  
ATOM   4375  HG  LEU B 325     -10.129   1.383  -5.903  1.00 81.00           H  
ATOM   4376 HD11 LEU B 325      -9.124   3.634  -5.676  1.00 80.97           H  
ATOM   4377 HD12 LEU B 325      -9.719   4.069  -7.293  1.00 80.97           H  
ATOM   4378 HD13 LEU B 325     -10.863   3.734  -5.972  1.00 80.97           H  
ATOM   4379 HD21 LEU B 325     -10.842   2.286  -8.721  1.00 84.03           H  
ATOM   4380 HD22 LEU B 325     -11.209   0.706  -7.977  1.00 84.03           H  
ATOM   4381 HD23 LEU B 325     -11.988   2.163  -7.369  1.00 84.03           H  
ATOM   4382  N   ASN B 326      -6.078  -0.630  -8.383  1.00 78.96           N  
ATOM   4383  CA  ASN B 326      -5.014  -1.012  -9.300  1.00 79.74           C  
ATOM   4384  C   ASN B 326      -5.478  -1.928 -10.460  1.00 85.66           C  
ATOM   4385  O   ASN B 326      -5.147  -1.586 -11.596  1.00 86.12           O  
ATOM   4386  CB  ASN B 326      -3.900  -1.644  -8.467  1.00 81.88           C  
ATOM   4387  CG  ASN B 326      -3.030  -0.648  -7.716  1.00107.92           C  
ATOM   4388  OD1 ASN B 326      -3.030   0.559  -7.979  1.00102.47           O  
ATOM   4389  ND2 ASN B 326      -2.264  -1.141  -6.757  1.00100.23           N  
ATOM   4390  H   ASN B 326      -5.986  -0.841  -7.400  1.00 78.96           H  
ATOM   4391  HA  ASN B 326      -4.620  -0.108  -9.764  1.00 79.74           H  
ATOM   4392  HB2 ASN B 326      -3.248  -2.237  -9.107  1.00 81.88           H  
ATOM   4393  HB3 ASN B 326      -4.354  -2.321  -7.747  1.00 81.88           H  
ATOM   4394 HD21 ASN B 326      -2.280  -2.131  -6.557  1.00100.23           H  
ATOM   4395 HD22 ASN B 326      -1.666  -0.528  -6.222  1.00100.23           H  
ATOM   4396  N   PRO B 327      -6.305  -2.999 -10.260  1.00 83.18           N  
ATOM   4397  CA  PRO B 327      -6.676  -3.879 -11.376  1.00 84.55           C  
ATOM   4398  C   PRO B 327      -7.547  -3.200 -12.457  1.00 90.23           C  
ATOM   4399  O   PRO B 327      -7.295  -3.399 -13.643  1.00 90.81           O  
ATOM   4400  CB  PRO B 327      -7.361  -5.090 -10.721  1.00 86.55           C  
ATOM   4401  CG  PRO B 327      -7.835  -4.577  -9.364  1.00 89.98           C  
ATOM   4402  CD  PRO B 327      -6.745  -3.577  -8.995  1.00 84.37           C  
ATOM   4403  HA  PRO B 327      -5.766  -4.232 -11.865  1.00 84.55           H  
ATOM   4404  HB2 PRO B 327      -6.620  -5.872 -10.552  1.00 86.55           H  
ATOM   4405  HB3 PRO B 327      -8.188  -5.476 -11.319  1.00 86.55           H  
ATOM   4406  HG2 PRO B 327      -7.913  -5.379  -8.628  1.00 89.98           H  
ATOM   4407  HG3 PRO B 327      -8.789  -4.060  -9.472  1.00 89.98           H  
ATOM   4408  HD2 PRO B 327      -5.908  -4.095  -8.523  1.00 84.37           H  
ATOM   4409  HD3 PRO B 327      -7.156  -2.840  -8.313  1.00 84.37           H  
ATOM   4410  N   ILE B 328      -8.553  -2.397 -12.048  1.00 87.01           N  
ATOM   4411  CA  ILE B 328      -9.379  -1.630 -12.982  1.00 87.72           C  
ATOM   4412  C   ILE B 328      -8.558  -0.492 -13.628  1.00 92.25           C  
ATOM   4413  O   ILE B 328      -8.656  -0.291 -14.837  1.00 92.01           O  
ATOM   4414  CB  ILE B 328     -10.828  -1.011 -12.010  1.00  0.00           C  
ATOM   4415  CG2 ILE B 328     -10.082  -0.098 -11.033  1.00  0.00           C  
ATOM   4416  CG1 ILE B 328     -11.526  -0.256 -13.148  1.00  0.00           C  
ATOM   4417  CD1 ILE B 328     -12.698   0.601 -12.653  1.00  0.00           C  
ATOM   4418  H   ILE B 328      -8.683  -2.251 -11.057  1.00 87.01           H  
ATOM   4419  HA  ILE B 328     -10.128  -1.735 -12.434  1.00 87.72           H  
ATOM   4420  HB  ILE B 328     -11.524  -1.655 -11.473  1.00  0.00           H  
ATOM   4421 HG12 ILE B 328     -10.804   0.377 -13.667  1.00  0.00           H  
ATOM   4422 HG13 ILE B 328     -11.909  -0.988 -13.860  1.00  0.00           H  
ATOM   4423 HG21 ILE B 328      -9.545  -0.709 -10.305  1.00  0.00           H  
ATOM   4424 HG22 ILE B 328      -9.366   0.523 -11.574  1.00  0.00           H  
ATOM   4425 HG23 ILE B 328     -10.787   0.539 -10.499  1.00  0.00           H  
ATOM   4426 HD11 ILE B 328     -13.395  -0.019 -12.088  1.00  0.00           H  
ATOM   4427 HD12 ILE B 328     -12.336   1.410 -12.018  1.00  0.00           H  
ATOM   4428 HD13 ILE B 328     -13.219   1.035 -13.507  1.00  0.00           H  
ATOM   4429  N   LEU B 329      -7.757   0.234 -12.826  1.00 89.58           N  
ATOM   4430  CA  LEU B 329      -6.973   1.396 -13.250  1.00 90.49           C  
ATOM   4431  C   LEU B 329      -5.795   1.038 -14.190  1.00 97.93           C  
ATOM   4432  O   LEU B 329      -5.467   1.848 -15.058  1.00 97.98           O  
ATOM   4433  CB  LEU B 329      -6.387   2.112 -12.048  1.00  0.00           C  
ATOM   4434  CG  LEU B 329      -5.598   3.344 -12.496  1.00  0.00           C  
ATOM   4435  CD1 LEU B 329      -6.527   4.292 -13.265  1.00  0.00           C  
ATOM   4436  CD2 LEU B 329      -4.991   4.062 -11.287  1.00  0.00           C  
ATOM   4437  H   LEU B 329      -7.693  -0.046 -11.858  1.00 89.58           H  
ATOM   4438  HA  LEU B 329      -7.674   2.029 -13.794  1.00 90.49           H  
ATOM   4439  HB2 LEU B 329      -7.188   2.395 -11.365  1.00  0.00           H  
ATOM   4440  HB3 LEU B 329      -5.723   1.397 -11.557  1.00  0.00           H  
ATOM   4441  HG  LEU B 329      -4.794   3.024 -13.163  1.00  0.00           H  
ATOM   4442 HD11 LEU B 329      -6.949   3.773 -14.126  1.00  0.00           H  
ATOM   4443 HD12 LEU B 329      -7.337   4.632 -12.619  1.00  0.00           H  
ATOM   4444 HD13 LEU B 329      -5.965   5.157 -13.617  1.00  0.00           H  
ATOM   4445 HD21 LEU B 329      -5.780   4.394 -10.608  1.00  0.00           H  
ATOM   4446 HD22 LEU B 329      -4.323   3.386 -10.752  1.00  0.00           H  
ATOM   4447 HD23 LEU B 329      -4.420   4.930 -11.619  1.00  0.00           H  
ATOM   4448  N   TYR B 330      -5.151  -0.137 -14.016  1.00 96.63           N  
ATOM   4449  CA  TYR B 330      -3.982  -0.498 -14.827  1.00 97.58           C  
ATOM   4450  C   TYR B 330      -4.225  -1.674 -15.791  1.00105.18           C  
ATOM   4451  O   TYR B 330      -3.654  -1.648 -16.885  1.00105.78           O  
ATOM   4452  CB  TYR B 330      -2.798  -0.861 -13.931  1.00 97.94           C  
ATOM   4453  CG  TYR B 330      -2.074   0.347 -13.378  1.00 99.51           C  
ATOM   4454  CD1 TYR B 330      -2.528   0.996 -12.233  1.00101.19           C  
ATOM   4455  CD2 TYR B 330      -0.912   0.824 -13.985  1.00100.15           C  
ATOM   4456  CE1 TYR B 330      -1.877   2.122 -11.738  1.00101.64           C  
ATOM   4457  CE2 TYR B 330      -0.237   1.931 -13.480  1.00100.61           C  
ATOM   4458  CZ  TYR B 330      -0.722   2.580 -12.354  1.00108.60           C  
ATOM   4459  OH  TYR B 330      -0.044   3.662 -11.844  1.00110.36           O  
ATOM   4460  H   TYR B 330      -5.480  -0.782 -13.311  1.00 96.63           H  
ATOM   4461  HA  TYR B 330      -3.772   0.388 -15.428  1.00 97.58           H  
ATOM   4462  HB2 TYR B 330      -2.091  -1.452 -14.515  1.00 97.94           H  
ATOM   4463  HB3 TYR B 330      -3.166  -1.456 -13.096  1.00 97.94           H  
ATOM   4464  HD1 TYR B 330      -3.400   0.619 -11.721  1.00101.19           H  
ATOM   4465  HD2 TYR B 330      -0.531   0.325 -14.862  1.00100.15           H  
ATOM   4466  HE1 TYR B 330      -2.273   2.642 -10.877  1.00101.64           H  
ATOM   4467  HE2 TYR B 330       0.662   2.286 -13.964  1.00100.61           H  
ATOM   4468  HH  TYR B 330      -0.440   4.057 -11.064  1.00110.36           H  
ATOM   4469  N   ALA B 331      -5.003  -2.710 -15.401  1.00103.42           N  
ATOM   4470  CA  ALA B 331      -5.204  -3.873 -16.273  1.00105.02           C  
ATOM   4471  C   ALA B 331      -6.504  -3.756 -17.088  1.00112.46           C  
ATOM   4472  O   ALA B 331      -6.450  -3.924 -18.306  1.00113.06           O  
ATOM   4473  CB  ALA B 331      -5.223  -5.154 -15.460  1.00105.63           C  
ATOM   4474  H   ALA B 331      -5.450  -2.683 -14.497  1.00103.42           H  
ATOM   4475  HA  ALA B 331      -4.368  -3.903 -16.972  1.00105.02           H  
ATOM   4476  HB1 ALA B 331      -4.288  -5.246 -14.906  1.00105.63           H  
ATOM   4477  HB2 ALA B 331      -6.059  -5.126 -14.760  1.00105.63           H  
ATOM   4478  HB3 ALA B 331      -5.336  -6.007 -16.126  1.00105.63           H  
ATOM   4479  N   PHE B 332      -7.656  -3.441 -16.444  1.00111.02           N  
ATOM   4480  CA  PHE B 332      -8.940  -3.324 -17.155  1.00113.00           C  
ATOM   4481  C   PHE B 332      -9.070  -1.937 -17.849  1.00118.34           C  
ATOM   4482  O   PHE B 332     -10.176  -1.520 -18.217  1.00118.52           O  
ATOM   4483  CB  PHE B 332     -10.135  -3.569 -16.217  1.00115.01           C  
ATOM   4484  CG  PHE B 332     -10.235  -4.991 -15.707  1.00116.72           C  
ATOM   4485  CD1 PHE B 332     -10.751  -6.002 -16.512  1.00121.21           C  
ATOM   4486  CD2 PHE B 332      -9.893  -5.303 -14.397  1.00117.73           C  
ATOM   4487  CE1 PHE B 332     -10.854  -7.310 -16.036  1.00122.35           C  
ATOM   4488  CE2 PHE B 332     -10.013  -6.609 -13.917  1.00120.73           C  
ATOM   4489  CZ  PHE B 332     -10.485  -7.603 -14.741  1.00120.19           C  
ATOM   4490  H   PHE B 332      -7.633  -3.281 -15.447  1.00111.02           H  
ATOM   4491  HA  PHE B 332      -8.955  -4.099 -17.922  1.00113.00           H  
ATOM   4492  HB2 PHE B 332     -11.050  -3.335 -16.760  1.00115.01           H  
ATOM   4493  HB3 PHE B 332     -10.040  -2.904 -15.359  1.00115.01           H  
ATOM   4494  HD1 PHE B 332     -11.074  -5.772 -17.517  1.00121.21           H  
ATOM   4495  HD2 PHE B 332      -9.531  -4.526 -13.740  1.00117.73           H  
ATOM   4496  HE1 PHE B 332     -11.221  -8.093 -16.684  1.00122.35           H  
ATOM   4497  HE2 PHE B 332      -9.735  -6.840 -12.900  1.00120.73           H  
ATOM   4498  HZ  PHE B 332     -10.569  -8.615 -14.373  1.00120.19           H  
ATOM   4499  N   LEU B 333      -7.921  -1.269 -18.062  1.00115.40           N  
ATOM   4500  CA  LEU B 333      -7.771  -0.023 -18.810  1.00115.97           C  
ATOM   4501  C   LEU B 333      -6.566  -0.153 -19.758  1.00120.93           C  
ATOM   4502  O   LEU B 333      -6.376   0.711 -20.620  1.00121.59           O  
ATOM   4503  CB  LEU B 333      -7.650   1.223 -17.911  1.00115.02           C  
ATOM   4504  CG  LEU B 333      -8.945   1.713 -17.235  1.00119.89           C  
ATOM   4505  CD1 LEU B 333      -8.664   2.867 -16.297  1.00118.97           C  
ATOM   4506  CD2 LEU B 333     -10.009   2.126 -18.267  1.00124.11           C  
ATOM   4507  H   LEU B 333      -7.081  -1.665 -17.663  1.00115.40           H  
ATOM   4508  HA  LEU B 333      -8.682   0.132 -19.388  1.00115.97           H  
ATOM   4509  HB2 LEU B 333      -7.267   2.039 -18.526  1.00115.02           H  
ATOM   4510  HB3 LEU B 333      -6.932   0.994 -17.123  1.00115.02           H  
ATOM   4511  HG  LEU B 333      -9.337   0.876 -16.661  1.00119.89           H  
ATOM   4512 HD11 LEU B 333      -7.932   2.558 -15.550  1.00118.97           H  
ATOM   4513 HD12 LEU B 333      -8.270   3.710 -16.865  1.00118.97           H  
ATOM   4514 HD13 LEU B 333      -9.587   3.164 -15.799  1.00118.97           H  
ATOM   4515 HD21 LEU B 333      -9.638   2.964 -18.855  1.00124.11           H  
ATOM   4516 HD22 LEU B 333     -10.221   1.285 -18.926  1.00124.11           H  
ATOM   4517 HD23 LEU B 333     -10.921   2.420 -17.748  1.00124.11           H  
ATOM   4518  N   ASP B 334      -5.830  -1.298 -19.677  1.00117.38           N  
ATOM   4519  CA  ASP B 334      -4.758  -1.591 -20.649  1.00117.84           C  
ATOM   4520  C   ASP B 334      -5.298  -2.185 -21.968  1.00123.73           C  
ATOM   4521  O   ASP B 334      -6.122  -3.103 -21.952  1.00124.10           O  
ATOM   4522  CB  ASP B 334      -3.658  -2.451 -20.017  1.00119.06           C  
ATOM   4523  CG  ASP B 334      -2.591  -2.893 -21.019  1.00129.49           C  
ATOM   4524  OD1 ASP B 334      -2.304  -2.128 -21.975  1.00130.47           O  
ATOM   4525  OD2 ASP B 334      -2.078  -4.022 -20.873  1.00134.25           O1-
ATOM   4526  H   ASP B 334      -6.033  -1.945 -18.929  1.00117.38           H  
ATOM   4527  HA  ASP B 334      -4.274  -0.648 -20.909  1.00117.84           H  
ATOM   4528  HB2 ASP B 334      -4.102  -3.330 -19.549  1.00119.06           H  
ATOM   4529  HB3 ASP B 334      -3.157  -1.860 -19.256  1.00119.06           H  
ATOM   4530  N   GLU B 335      -4.849  -1.619 -23.104  1.00120.90           N  
ATOM   4531  CA  GLU B 335      -5.173  -2.131 -24.439  1.00122.50           C  
ATOM   4532  C   GLU B 335      -4.632  -3.558 -24.661  1.00126.64           C  
ATOM   4533  O   GLU B 335      -5.294  -4.350 -25.337  1.00127.74           O  
ATOM   4534  CB  GLU B 335      -4.628  -1.167 -25.519  1.00124.34           C  
ATOM   4535  CG  GLU B 335      -5.706  -0.635 -26.481  1.00135.83           C  
ATOM   4536  CD  GLU B 335      -6.440   0.600 -25.930  1.00153.52           C  
ATOM   4537  OE1 GLU B 335      -6.398   1.664 -26.586  1.00147.46           O  
ATOM   4538  OE2 GLU B 335      -7.027   0.500 -24.826  1.00143.78           O1-
ATOM   4539  H   GLU B 335      -4.149  -0.894 -23.029  1.00120.90           H  
ATOM   4540  HA  GLU B 335      -6.258  -2.190 -24.532  1.00122.50           H  
ATOM   4541  HB2 GLU B 335      -3.884  -1.698 -26.117  1.00124.34           H  
ATOM   4542  HB3 GLU B 335      -4.117  -0.321 -25.059  1.00124.34           H  
ATOM   4543  HG2 GLU B 335      -6.423  -1.426 -26.709  1.00135.83           H  
ATOM   4544  HG3 GLU B 335      -5.215  -0.361 -27.417  1.00135.83           H  
ATOM   4545  N   ASN B 336      -3.464  -3.897 -24.057  1.00121.60           N  
ATOM   4546  CA  ASN B 336      -2.799  -5.208 -24.146  1.00121.69           C  
ATOM   4547  C   ASN B 336      -3.435  -6.294 -23.241  1.00124.20           C  
ATOM   4548  O   ASN B 336      -3.158  -7.480 -23.443  1.00124.95           O  
ATOM   4549  CB  ASN B 336      -1.275  -4.983 -23.932  1.00  0.00           C  
ATOM   4550  CG  ASN B 336      -0.543  -6.100 -23.200  1.00  0.00           C  
ATOM   4551  OD1 ASN B 336       0.114  -6.948 -23.777  1.00  0.00           O  
ATOM   4552  ND2 ASN B 336      -0.666  -6.146 -21.887  1.00  0.00           N  
ATOM   4553  H   ASN B 336      -3.001  -3.194 -23.497  1.00121.60           H  
ATOM   4554  HA  ASN B 336      -2.930  -5.590 -25.159  1.00121.69           H  
ATOM   4555  HB2 ASN B 336      -0.799  -4.839 -24.900  1.00  0.00           H  
ATOM   4556  HB3 ASN B 336      -1.113  -4.074 -23.352  1.00  0.00           H  
ATOM   4557 HD21 ASN B 336      -0.196  -6.903 -21.421  1.00  0.00           H  
ATOM   4558 HD22 ASN B 336      -1.201  -5.457 -21.392  1.00  0.00           H  
ATOM   4559  N   PHE B 337      -4.358  -5.900 -22.319  1.00118.28           N  
ATOM   4560  CA  PHE B 337      -5.090  -6.831 -21.450  1.00117.38           C  
ATOM   4561  C   PHE B 337      -6.593  -6.946 -21.786  1.00122.03           C  
ATOM   4562  O   PHE B 337      -7.208  -7.961 -21.442  1.00121.97           O  
ATOM   4563  CB  PHE B 337      -4.835  -6.408 -19.995  1.00117.13           C  
ATOM   4564  CG  PHE B 337      -5.536  -7.256 -18.949  1.00118.15           C  
ATOM   4565  CD1 PHE B 337      -4.885  -8.308 -18.313  1.00120.84           C  
ATOM   4566  CD2 PHE B 337      -6.854  -6.988 -18.597  1.00119.98           C  
ATOM   4567  CE1 PHE B 337      -5.563  -9.120 -17.396  1.00121.53           C  
ATOM   4568  CE2 PHE B 337      -7.525  -7.792 -17.670  1.00122.48           C  
ATOM   4569  CZ  PHE B 337      -6.876  -8.852 -17.076  1.00120.40           C  
ATOM   4570  H   PHE B 337      -4.536  -4.910 -22.212  1.00118.28           H  
ATOM   4571  HA  PHE B 337      -4.681  -7.835 -21.575  1.00117.38           H  
ATOM   4572  HB2 PHE B 337      -5.160  -5.378 -19.883  1.00117.13           H  
ATOM   4573  HB3 PHE B 337      -3.759  -6.430 -19.806  1.00117.13           H  
ATOM   4574  HD1 PHE B 337      -3.845  -8.500 -18.526  1.00120.84           H  
ATOM   4575  HD2 PHE B 337      -7.365  -6.150 -19.045  1.00119.98           H  
ATOM   4576  HE1 PHE B 337      -5.057  -9.958 -16.941  1.00121.53           H  
ATOM   4577  HE2 PHE B 337      -8.553  -7.581 -17.418  1.00122.48           H  
ATOM   4578  HZ  PHE B 337      -7.397  -9.473 -16.361  1.00120.40           H  
ATOM   4579  N   LYS B 338      -7.174  -5.925 -22.477  1.00118.82           N  
ATOM   4580  CA  LYS B 338      -8.557  -6.001 -23.001  1.00119.91           C  
ATOM   4581  C   LYS B 338      -8.656  -7.011 -24.145  1.00126.20           C  
ATOM   4582  O   LYS B 338      -9.501  -7.909 -24.112  1.00126.91           O  
ATOM   4583  CB  LYS B 338      -9.020  -4.627 -23.507  1.00122.11           C  
ATOM   4584  CG  LYS B 338      -9.262  -3.603 -22.390  1.00128.27           C  
ATOM   4585  CD  LYS B 338      -9.242  -2.176 -22.969  1.00136.94           C  
ATOM   4586  CE  LYS B 338      -8.708  -1.207 -21.918  1.00145.08           C  
ATOM   4587  NZ  LYS B 338      -8.313   0.086 -22.523  1.00153.33           N1+
ATOM   4588  H   LYS B 338      -6.604  -5.123 -22.698  1.00118.82           H  
ATOM   4589  HA  LYS B 338      -9.226  -6.358 -22.217  1.00119.91           H  
ATOM   4590  HB2 LYS B 338      -9.949  -4.743 -24.069  1.00122.11           H  
ATOM   4591  HB3 LYS B 338      -8.255  -4.255 -24.192  1.00122.11           H  
ATOM   4592  HG2 LYS B 338      -8.492  -3.709 -21.630  1.00128.27           H  
ATOM   4593  HG3 LYS B 338     -10.223  -3.796 -21.911  1.00128.27           H  
ATOM   4594  HD2 LYS B 338     -10.244  -1.885 -23.288  1.00136.94           H  
ATOM   4595  HD3 LYS B 338      -8.573  -2.133 -23.828  1.00136.94           H  
ATOM   4596  HE2 LYS B 338      -7.822  -1.671 -21.473  1.00145.08           H  
ATOM   4597  HE3 LYS B 338      -9.447  -1.071 -21.123  1.00145.08           H  
ATOM   4598  HZ1 LYS B 338      -7.673  -0.046 -23.312  1.00153.33           H  
ATOM   4599  HZ2 LYS B 338      -9.102   0.591 -22.894  1.00153.33           H  
ATOM   4600  HZ3 LYS B 338      -7.795   0.651 -21.855  1.00153.33           H  
ATOM   4601  N   ARG B 339      -7.809  -6.823 -25.187  1.00123.30           N  
ATOM   4602  CA  ARG B 339      -7.777  -7.658 -26.391  1.00151.10           C  
ATOM   4603  C   ARG B 339      -7.142  -9.019 -26.094  1.00174.15           C  
ATOM   4604  OXT ARG B 339      -7.664 -10.063 -26.558  1.00174.15           O1-
ATOM   4605  O   ARG B 339      -6.124  -9.099 -25.405  1.00131.66           O  
ATOM   4606  CB  ARG B 339      -7.064  -7.125 -27.475  1.00  0.00           C  
ATOM   4607  CG  ARG B 339      -6.977  -7.938 -28.770  1.00  0.00           C  
ATOM   4608  CD  ARG B 339      -6.150  -7.206 -29.825  1.00  0.00           C  
ATOM   4609  NE  ARG B 339      -6.083  -8.012 -31.055  1.00  0.00           N  
ATOM   4610  CZ  ARG B 339      -5.465  -7.717 -32.163  1.00  0.00           C  
ATOM   4611  NH1 ARG B 339      -4.806  -6.621 -32.304  1.00  0.00           N  
ATOM   4612  NH2 ARG B 339      -5.503  -8.536 -33.154  1.00  0.00           N1+
ATOM   4613  H   ARG B 339      -7.155  -6.057 -25.128  1.00123.30           H  
ATOM   4614  HA  ARG B 339      -8.829  -7.729 -26.673  1.00151.10           H  
ATOM   4615  HB2 ARG B 339      -7.557  -6.166 -27.648  1.00  0.00           H  
ATOM   4616  HB3 ARG B 339      -6.076  -6.967 -27.045  1.00  0.00           H  
ATOM   4617  HG2 ARG B 339      -6.520  -8.903 -28.544  1.00  0.00           H  
ATOM   4618  HG3 ARG B 339      -7.989  -8.106 -29.147  1.00  0.00           H  
ATOM   4619  HD2 ARG B 339      -6.618  -6.240 -30.033  1.00  0.00           H  
ATOM   4620  HD3 ARG B 339      -5.145  -7.038 -29.430  1.00  0.00           H  
ATOM   4621  HE  ARG B 339      -6.569  -8.889 -31.040  1.00  0.00           H  
ATOM   4622 HH11 ARG B 339      -4.341  -6.416 -33.165  1.00  0.00           H  
ATOM   4623 HH12 ARG B 339      -4.782  -5.989 -31.530  1.00  0.00           H  
ATOM   4624 HH21 ARG B 339      -5.025  -8.302 -34.002  1.00  0.00           H  
ATOM   4625 HH22 ARG B 339      -6.008  -9.396 -33.070  1.00  0.00           H  
TER    4626      ARG B 339 
HETATM 4627  O   HOH A 525       4.172   5.646   8.874  1.00 34.08           O  
HETATM 4628  H1  HOH A 525       4.225   4.712   9.077  1.00 34.08           H  
HETATM 4629  H2  HOH A 525       5.074   5.901   8.677  1.00 34.08           H  
HETATM 4630  O1  UNK A   0       2.645   0.766  16.857  1.00  0.00           O  
HETATM 4631  C2  UNK A   0       2.537   0.130  15.663  1.00  0.00           C  
HETATM 4632  N3  UNK A   0       2.863  -1.147  15.570  1.00  0.00           N  
HETATM 4633  C4  UNK A   0       2.781  -1.809  14.433  1.00  0.00           C  
HETATM 4634  C5  UNK A   0       2.340  -1.189  13.281  1.00  0.00           C  
HETATM 4635  C6  UNK A   0       1.978   0.162  13.330  1.00  0.00           C  
HETATM 4636  C7  UNK A   0       2.084   0.829  14.552  1.00  0.00           C  
HETATM 4637  C8  UNK A   0       1.500   0.865  12.118  1.00  0.00           C  
HETATM 4638  O9  UNK A   0       1.364   2.074  12.130  1.00  0.00           O  
HETATM 4639  N10 UNK A   0       1.222   0.168  10.999  1.00  0.00           N  
HETATM 4640  C11 UNK A   0       0.394   0.766   9.949  1.00  0.00           C  
HETATM 4641  C12 UNK A   0       0.683   0.046   8.647  1.00  0.00           C  
HETATM 4642  O13 UNK A   0       1.721   0.821   7.965  1.00  0.00           O  
HETATM 4643  C14 UNK A   0       1.119   1.778   7.227  1.00  0.00           C  
HETATM 4644  C15 UNK A   0       1.592   2.978   6.685  1.00  0.00           C  
HETATM 4645  O16 UNK A   0       2.891   3.357   6.823  1.00  0.00           O  
HETATM 4646  C17 UNK A   0       0.674   3.769   5.997  1.00  0.00           C  
HETATM 4647  C18 UNK A   0      -0.661   3.428   5.852  1.00  0.00           C  
HETATM 4648  C19 UNK A   0      -1.141   2.246   6.387  1.00  0.00           C  
HETATM 4649  C20 UNK A   0      -0.208   1.442   6.999  1.00  0.00           C  
HETATM 4650  C21 UNK A   0      -0.450   0.096   7.638  1.00  0.00           C  
HETATM 4651  C22 UNK A   0      -1.875   0.122   8.165  1.00  0.00           C  
HETATM 4652  O23 UNK A   0      -2.217  -1.171   8.668  1.00  0.00           O  
HETATM 4653  C24 UNK A   0      -2.803   0.457   6.999  1.00  0.00           C  
HETATM 4654  N25 UNK A   0      -2.685  -0.591   5.977  1.00  0.00           N1+
HETATM 4655  C26 UNK A   0      -1.321  -0.661   5.446  1.00  0.00           C  
HETATM 4656  C27 UNK A   0      -0.328  -0.991   6.568  1.00  0.00           C  
HETATM 4657  C28 UNK A   0      -3.615  -0.298   4.878  1.00  0.00           C  
HETATM 4658  C29 UNK A   0      -3.576  -1.440   3.860  1.00  0.00           C  
HETATM 4659  C30 UNK A   0      -2.485  -1.394   2.787  1.00  0.00           C  
HETATM 4660  C31 UNK A   0      -3.939  -1.107   2.410  1.00  0.00           C  
HETATM 4661  C32 UNK A   0      -2.576   1.827   6.384  1.00  0.00           C  
HETATM 4662  C33 UNK A   0      -2.000   1.149   9.285  1.00  0.00           C  
HETATM 4663  C34 UNK A   0      -1.046   0.735  10.407  1.00  0.00           C  
HETATM 4664  C35 UNK A   0       1.795   1.912  16.793  1.00  0.00           C  
HETATM 4665  C36 UNK A   0       1.616   2.493  18.197  1.00  0.00           C  
HETATM 4666  N37 UNK A   0       1.855   3.943  18.161  1.00  0.00           N1+
HETATM 4667  C38 UNK A   0       2.578   4.350  19.372  1.00  0.00           C  
HETATM 4668  C39 UNK A   0       0.568   4.648  18.097  1.00  0.00           C  
HETATM 4669  H1  UNK A   0       1.823   1.844  14.620  1.00  0.00           H  
HETATM 4670  H2  UNK A   0       3.026   3.791   7.748  1.00  0.00           H  
HETATM 4671  H3  UNK A   0      -2.668  -1.721   7.923  1.00  0.00           H  
HETATM 4672  H4  UNK A   0       0.653  -1.004   6.194  1.00  0.00           H  
HETATM 4673  H5  UNK A   0      -0.553  -1.925   6.990  1.00  0.00           H  
HETATM 4674  H6  UNK A   0      -1.072   0.265   5.019  1.00  0.00           H  
HETATM 4675  H7  UNK A   0      -1.277  -1.409   4.710  1.00  0.00           H  
HETATM 4676  H8  UNK A   0      -4.375  -0.152   2.369  1.00  0.00           H  
HETATM 4677  H9  UNK A   0      -4.620  -1.818   2.048  1.00  0.00           H  
HETATM 4678  H10 UNK A   0      -1.772  -0.667   3.044  1.00  0.00           H  
HETATM 4679  H11 UNK A   0      -2.018  -2.333   2.723  1.00  0.00           H  
HETATM 4680  H12 UNK A   0      -3.434  -2.352   4.361  1.00  0.00           H  
HETATM 4681  H13 UNK A   0      -4.589  -0.203   5.258  1.00  0.00           H  
HETATM 4682  H14 UNK A   0      -3.333   0.598   4.409  1.00  0.00           H  
HETATM 4683  H15 UNK A   0      -2.920  -1.486   6.383  1.00  0.00           H  
HETATM 4684  H16 UNK A   0      -2.901   1.821   5.386  1.00  0.00           H  
HETATM 4685  H17 UNK A   0      -3.117   2.547   6.924  1.00  0.00           H  
HETATM 4686  H18 UNK A   0      -3.800   0.432   7.327  1.00  0.00           H  
HETATM 4687  H19 UNK A   0      -1.172   1.398  11.210  1.00  0.00           H  
HETATM 4688  H20 UNK A   0      -1.295  -0.237  10.712  1.00  0.00           H  
HETATM 4689  H21 UNK A   0      -2.983   1.169   9.652  1.00  0.00           H  
HETATM 4690  H22 UNK A   0      -1.736   2.103   8.936  1.00  0.00           H  
HETATM 4691  H23 UNK A   0      -1.310   4.071   5.334  1.00  0.00           H  
HETATM 4692  H24 UNK A   0       0.982   4.670   5.557  1.00  0.00           H  
HETATM 4693  H25 UNK A   0       1.016  -0.929   8.853  1.00  0.00           H  
HETATM 4694  H26 UNK A   0       0.628   1.785   9.856  1.00  0.00           H  
HETATM 4695  H27 UNK A   0       1.584  -0.768  10.884  1.00  0.00           H  
HETATM 4696  H28 UNK A   0       2.276  -1.717  12.376  1.00  0.00           H  
HETATM 4697  H29 UNK A   0       3.057  -2.823  14.411  1.00  0.00           H  
HETATM 4698  H30 UNK A   0       2.229   3.795  20.192  1.00  0.00           H  
HETATM 4699  H31 UNK A   0       2.419   5.373  19.548  1.00  0.00           H  
HETATM 4700  H32 UNK A   0       3.606   4.173  19.243  1.00  0.00           H  
HETATM 4701  H33 UNK A   0       0.063   4.538  19.011  1.00  0.00           H  
HETATM 4702  H34 UNK A   0       0.738   5.668  17.913  1.00  0.00           H  
HETATM 4703  H35 UNK A   0      -0.015   4.245  17.323  1.00  0.00           H  
HETATM 4704  H36 UNK A   0       2.406   4.172  17.346  1.00  0.00           H  
HETATM 4705  H37 UNK A   0       2.302   2.042  18.853  1.00  0.00           H  
HETATM 4706  H38 UNK A   0       0.639   2.308  18.531  1.00  0.00           H  
HETATM 4707  H39 UNK A   0       2.228   2.635  16.167  1.00  0.00           H  
HETATM 4708  H40 UNK A   0       0.858   1.632  16.409  1.00  0.00           H  
CONECT 1211 2480
CONECT 2480 1211
CONECT 4627 4628 4629
CONECT 4628 4627
CONECT 4629 4627
CONECT 4630 4631 4664
CONECT 4631 4630 4632 4636 4636
CONECT 4632 4631 4633 4633
CONECT 4633 4632 4632 4634 4697
CONECT 4634 4633 4635 4635 4696
CONECT 4635 4634 4634 4636 4637
CONECT 4636 4631 4631 4635 4669
CONECT 4637 4635 4638 4638 4639
CONECT 4638 4637 4637
CONECT 4639 4637 4640 4695
CONECT 4640 4639 4641 4663 4694
CONECT 4641 4640 4642 4650 4693
CONECT 4642 4641 4643
CONECT 4643 4642 4644 4649 4649
CONECT 4644 4643 4645 4646 4646
CONECT 4645 4644 4670
CONECT 4646 4644 4644 4647 4692
CONECT 4647 4646 4648 4648 4691
CONECT 4648 4647 4647 4649 4661
CONECT 4649 4643 4643 4648 4650
CONECT 4650 4641 4649 4651 4656
CONECT 4651 4650 4652 4653 4662
CONECT 4652 4651 4671
CONECT 4653 4651 4654 4661 4686
CONECT 4654 4653 4655 4657 4683
CONECT 4655 4654 4656 4674 4675
CONECT 4656 4650 4655 4672 4673
CONECT 4657 4654 4658 4681 4682
CONECT 4658 4657 4659 4660 4680
CONECT 4659 4658 4660 4678 4679
CONECT 4660 4658 4659 4676 4677
CONECT 4661 4648 4653 4684 4685
CONECT 4662 4651 4663 4689 4690
CONECT 4663 4640 4662 4687 4688
CONECT 4664 4630 4665 4707 4708
CONECT 4665 4664 4666 4705 4706
CONECT 4666 4665 4667 4668 4704
CONECT 4667 4666 4698 4699 4700
CONECT 4668 4666 4701 4702 4703
CONECT 4669 4636
CONECT 4670 4645
CONECT 4671 4652
CONECT 4672 4656
CONECT 4673 4656
CONECT 4674 4655
CONECT 4675 4655
CONECT 4676 4660
CONECT 4677 4660
CONECT 4678 4659
CONECT 4679 4659
CONECT 4680 4658
CONECT 4681 4657
CONECT 4682 4657
CONECT 4683 4654
CONECT 4684 4661
CONECT 4685 4661
CONECT 4686 4653
CONECT 4687 4663
CONECT 4688 4663
CONECT 4689 4662
CONECT 4690 4662
CONECT 4691 4647
CONECT 4692 4646
CONECT 4693 4641
CONECT 4694 4640
CONECT 4695 4639
CONECT 4696 4634
CONECT 4697 4633
CONECT 4698 4667
CONECT 4699 4667
CONECT 4700 4667
CONECT 4701 4668
CONECT 4702 4668
CONECT 4703 4668
CONECT 4704 4666
CONECT 4705 4665
CONECT 4706 4665
CONECT 4707 4664
CONECT 4708 4664
END
