# Supplementary material for: Mechanistic Insights into G Protein-Biased κ‑Opioid Receptor Signaling Using Dual-Charged Naltrexamine Amides
Source: J Med Chem. 2026 Feb 5;69(4):3833–51. doi: 10.1021/acs.jmedchem.5c02135 (PMC12951437; doi:10.1021/acs.jmedchem.5c02135)
Supplement: Supplementary file 5 [file jm5c02135_si_005.pdb]

HEADER    MEMBRANE PROTEIN/AGONIST                                    
REMARK  99                                                                      
REMARK  99 MOE v2022.02 (Chemical Computing Group ULC) Tue Feb 25 10:19:32 2025 
SEQRES   1 B  285  SER PRO ALA ILE PRO VAL ILE ILE THR ALA VAL TYR SER
SEQRES   2 B  285  VAL VAL PHE VAL VAL GLY LEU VAL GLY ASN SER LEU VAL
SEQRES   3 B  285  MET PHE VAL ILE ILE ARG TYR THR LYS MET LYS THR ALA
SEQRES   4 B  285  THR ASN ILE TYR ILE PHE ASN LEU ALA LEU ALA ASP ALA
SEQRES   5 B  285  LEU VAL THR THR THR MET PRO PHE GLN SER THR VAL TYR
SEQRES   6 B  285  LEU MET ASN SER TRP PRO PHE GLY ASP VAL LEU CYS LYS
SEQRES   7 B  285  ILE VAL ILE SER ILE ASP TYR TYR ASN MET PHE THR SER
SEQRES   8 B  285  ILE PHE THR LEU THR MET MET SER VAL ASP ARG TYR ILE
SEQRES   9 B  285  ALA VAL CYS HIS PRO VAL LYS ALA LEU ASP PHE ARG THR
SEQRES  10 B  285  PRO LEU LYS ALA LYS ILE ILE ASN ILE CYS ILE TRP LEU
SEQRES  11 B  285  LEU SER SER SER VAL GLY ILE SER ALA ILE VAL LEU GLY
SEQRES  12 B  285  GLY THR LYS VAL ARG GLU ASP VAL ASP VAL ILE GLU CYS
SEQRES  13 B  285  SER LEU GLN PHE PRO ASP ASP ASP TYR SER TRP TRP ASP
SEQRES  14 B  285  LEU PHE MET LYS ILE CYS VAL PHE ILE PHE ALA PHE VAL
SEQRES  15 B  285  ILE PRO VAL LEU ILE ILE ILE VAL CYS TYR THR LEU MET
SEQRES  16 B  285  ILE LEU ARG LEU LYS SER VAL ARG LEU LEU SER GLY SER
SEQRES  17 B  285  ARG GLU LYS ASP ARG ASN LEU ARG ARG ILE THR ARG LEU
SEQRES  18 B  285  VAL LEU VAL VAL VAL ALA VAL PHE VAL VAL CYS TRP THR
SEQRES  19 B  285  PRO ILE HIS ILE PHE ILE LEU VAL GLU ALA LEU GLY SER
SEQRES  20 B  285  THR SER HIS SER THR ALA ALA LEU SER SER TYR TYR PHE
SEQRES  21 B  285  CYS ILE ALA LEU GLY TYR THR ASN SER SER LEU ASN PRO
SEQRES  22 B  285  ILE LEU TYR ALA PHE LEU ASP GLU ASN PHE LYS ARG
HELIX    1   1 ILE B   58  ARG B   86  1               Generated by MOE   29
HELIX    2   2 ALA B   93  VAL B  108  1               Generated by MOE   16
HELIX    3   3 THR B  109  THR B  111  5               Generated by MOE    3
HELIX    4   4 MET B  112  LEU B  120  1               Generated by MOE    9
HELIX    5   5 GLY B  127  CYS B  161  1               Generated by MOE   35
HELIX    6   6 PRO B  163  LEU B  167  1               Generated by MOE    5
HELIX    7   7 PRO B  172  LEU B  196  1               Generated by MOE   25
HELIX    8   8 TRP B  222  PHE B  233  1               Generated by MOE   12
HELIX    9   9 VAL B  236  LYS B  254  1               Generated by MOE   19
HELIX   10  10 SER B  262  ALA B  298  1               Generated by MOE   37
HELIX   11  11 THR B  306  TYR B  330  1               Generated by MOE   25
HELIX   12  12 GLU B  335  LYS B  338  1               Generated by MOE    4
SHEET    1       GLY B 197  LYS B 200                  Generated by MOE
SHEET    2       GLU B 209  LEU B 212                  Generated by MOE
SSBOND   1 CYS B  131    CYS B  210                          1555   1555  2.04
ATOM      1  N   SER B  55     -24.608   5.118  20.220  1.00108.27           N  
ATOM      2  CA  SER B  55     -23.666   5.605  19.189  1.00105.56           C  
ATOM      3  C   SER B  55     -24.343   5.606  17.830  1.00106.88           C  
ATOM      4  O   SER B  55     -25.311   4.857  17.668  1.00106.87           O  
ATOM      5  CB  SER B  55     -22.427   4.713  19.147  1.00107.61           C  
ATOM      6  OG  SER B  55     -21.986   4.576  20.481  1.00116.92           O  
ATOM      7  H1  SER B  55     -24.901   4.179  19.992  1.00108.27           H  
ATOM      8  H2  SER B  55     -25.415   5.724  20.252  1.00108.27           H  
ATOM      9  HA  SER B  55     -23.355   6.617  19.442  1.00105.56           H  
ATOM     10  HB2 SER B  55     -21.649   5.175  18.536  1.00107.61           H  
ATOM     11  HB3 SER B  55     -22.681   3.732  18.741  1.00107.61           H  
ATOM     12  HG  SER B  55     -22.606   5.027  21.073  1.00116.92           H  
ATOM     13  N   PRO B  56     -23.888   6.395  16.822  1.00101.22           N  
ATOM     14  CA  PRO B  56     -24.404   6.278  15.443  1.00 99.90           C  
ATOM     15  C   PRO B  56     -23.924   4.979  14.788  1.00 99.25           C  
ATOM     16  O   PRO B  56     -22.887   4.436  15.182  1.00 98.29           O  
ATOM     17  CB  PRO B  56     -23.839   7.520  14.731  1.00101.68           C  
ATOM     18  CG  PRO B  56     -23.162   8.340  15.802  1.00106.95           C  
ATOM     19  CD  PRO B  56     -22.813   7.402  16.905  1.00102.38           C  
ATOM     20  HA  PRO B  56     -25.491   6.239  15.396  1.00 99.90           H  
ATOM     21  HB2 PRO B  56     -24.644   8.092  14.269  1.00101.68           H  
ATOM     22  HB3 PRO B  56     -23.119   7.225  13.968  1.00101.68           H  
ATOM     23  HG2 PRO B  56     -23.839   9.113  16.168  1.00106.95           H  
ATOM     24  HG3 PRO B  56     -22.261   8.808  15.406  1.00106.95           H  
ATOM     25  HD2 PRO B  56     -21.835   6.947  16.740  1.00102.38           H  
ATOM     26  HD3 PRO B  56     -22.820   7.906  17.872  1.00102.38           H  
ATOM     27  N   ALA B  57     -24.689   4.469  13.801  1.00 92.44           N  
ATOM     28  CA  ALA B  57     -24.398   3.200  13.120  1.00 89.53           C  
ATOM     29  C   ALA B  57     -23.187   3.315  12.142  1.00 88.19           C  
ATOM     30  O   ALA B  57     -23.122   2.572  11.159  1.00 87.30           O  
ATOM     31  CB  ALA B  57     -25.626   2.726  12.367  1.00 90.91           C  
ATOM     32  H   ALA B  57     -25.506   4.987  13.514  1.00 92.44           H  
ATOM     33  HA  ALA B  57     -24.128   2.476  13.886  1.00 89.53           H  
ATOM     34  HB1 ALA B  57     -26.458   2.613  13.062  1.00 90.91           H  
ATOM     35  HB2 ALA B  57     -25.888   3.458  11.604  1.00 90.91           H  
ATOM     36  HB3 ALA B  57     -25.413   1.768  11.894  1.00 90.91           H  
ATOM     37  N   ILE B  58     -22.197   4.166  12.477  1.00 80.88           N  
ATOM     38  CA  ILE B  58     -20.971   4.350  11.696  1.00 78.12           C  
ATOM     39  C   ILE B  58     -20.187   2.999  11.619  1.00 77.95           C  
ATOM     40  O   ILE B  58     -19.741   2.665  10.519  1.00 76.99           O  
ATOM     41  CB  ILE B  58     -20.071   5.492  12.277  1.00 81.22           C  
ATOM     42  CG1 ILE B  58     -20.871   6.795  12.533  1.00 83.49           C  
ATOM     43  CG2 ILE B  58     -18.823   5.738  11.393  1.00 79.79           C  
ATOM     44  CD1 ILE B  58     -20.121   7.908  13.372  1.00 94.21           C  
ATOM     45  H   ILE B  58     -22.306   4.712  13.319  1.00 80.88           H  
ATOM     46  HA  ILE B  58     -21.253   4.657  10.689  1.00 78.12           H  
ATOM     47  HB  ILE B  58     -19.713   5.154  13.250  1.00 81.22           H  
ATOM     48 HG12 ILE B  58     -21.782   6.529  13.069  1.00 83.49           H  
ATOM     49 HG13 ILE B  58     -21.132   7.225  11.566  1.00 83.49           H  
ATOM     50 HG21 ILE B  58     -18.260   4.809  11.295  1.00 79.79           H  
ATOM     51 HG22 ILE B  58     -19.139   6.078  10.407  1.00 79.79           H  
ATOM     52 HG23 ILE B  58     -18.193   6.497  11.856  1.00 79.79           H  
ATOM     53 HD11 ILE B  58     -19.849   7.504  14.347  1.00 94.21           H  
ATOM     54 HD12 ILE B  58     -19.220   8.217  12.842  1.00 94.21           H  
ATOM     55 HD13 ILE B  58     -20.778   8.767  13.504  1.00 94.21           H  
ATOM     56  N   PRO B  59     -20.030   2.189  12.717  1.00 71.96           N  
ATOM     57  CA  PRO B  59     -19.262   0.935  12.591  1.00 70.29           C  
ATOM     58  C   PRO B  59     -19.880  -0.037  11.586  1.00 73.58           C  
ATOM     59  O   PRO B  59     -19.136  -0.758  10.916  1.00 72.40           O  
ATOM     60  CB  PRO B  59     -19.310   0.349  14.003  1.00 72.39           C  
ATOM     61  CG  PRO B  59     -19.543   1.507  14.878  1.00 77.73           C  
ATOM     62  CD  PRO B  59     -20.462   2.388  14.114  1.00 73.94           C  
ATOM     63  HA  PRO B  59     -18.252   1.110  12.222  1.00 70.29           H  
ATOM     64  HB2 PRO B  59     -18.367  -0.137  14.250  1.00 72.39           H  
ATOM     65  HB3 PRO B  59     -20.124  -0.371  14.093  1.00 72.39           H  
ATOM     66  HG2 PRO B  59     -18.606   2.020  15.091  1.00 77.73           H  
ATOM     67  HG3 PRO B  59     -20.004   1.191  15.816  1.00 77.73           H  
ATOM     68  HD2 PRO B  59     -21.502   2.081  14.249  1.00 73.94           H  
ATOM     69  HD3 PRO B  59     -20.349   3.429  14.417  1.00 73.94           H  
ATOM     70  N   VAL B  60     -21.224  -0.025  11.446  1.00 70.69           N  
ATOM     71  CA  VAL B  60     -21.943  -0.871  10.486  1.00 70.77           C  
ATOM     72  C   VAL B  60     -21.575  -0.418   9.055  1.00 73.83           C  
ATOM     73  O   VAL B  60     -21.279  -1.266   8.216  1.00 73.31           O  
ATOM     74  CB  VAL B  60     -23.475  -0.863  10.718  1.00 76.29           C  
ATOM     75  CG1 VAL B  60     -24.191  -1.743   9.697  1.00 76.57           C  
ATOM     76  CG2 VAL B  60     -23.816  -1.324  12.133  1.00 76.76           C  
ATOM     77  H   VAL B  60     -21.762   0.598  12.033  1.00 70.69           H  
ATOM     78  HA  VAL B  60     -21.632  -1.906  10.629  1.00 70.77           H  
ATOM     79  HB  VAL B  60     -23.821   0.161  10.593  1.00 76.29           H  
ATOM     80 HG11 VAL B  60     -23.960  -1.392   8.690  1.00 76.57           H  
ATOM     81 HG12 VAL B  60     -23.858  -2.775   9.807  1.00 76.57           H  
ATOM     82 HG13 VAL B  60     -25.268  -1.689   9.860  1.00 76.57           H  
ATOM     83 HG21 VAL B  60     -23.476  -2.350  12.272  1.00 76.76           H  
ATOM     84 HG22 VAL B  60     -23.319  -0.675  12.855  1.00 76.76           H  
ATOM     85 HG23 VAL B  60     -24.894  -1.275  12.280  1.00 76.76           H  
ATOM     86  N   ILE B  61     -21.548   0.913   8.802  1.00 69.77           N  
ATOM     87  CA  ILE B  61     -21.189   1.512   7.503  1.00 68.64           C  
ATOM     88  C   ILE B  61     -19.739   1.133   7.149  1.00 71.48           C  
ATOM     89  O   ILE B  61     -19.451   0.785   6.004  1.00 70.73           O  
ATOM     90  CB  ILE B  61     -21.376   3.067   7.514  1.00 71.76           C  
ATOM     91  CG1 ILE B  61     -22.764   3.492   8.043  1.00 72.96           C  
ATOM     92  CG2 ILE B  61     -21.086   3.673   6.130  1.00 72.03           C  
ATOM     93  CD1 ILE B  61     -22.923   5.001   8.308  1.00 77.84           C  
ATOM     94  H   ILE B  61     -21.792   1.539   9.556  1.00 69.77           H  
ATOM     95  HA  ILE B  61     -21.858   1.116   6.740  1.00 68.64           H  
ATOM     96  HB  ILE B  61     -20.645   3.468   8.215  1.00 71.76           H  
ATOM     97 HG12 ILE B  61     -22.948   2.963   8.978  1.00 72.96           H  
ATOM     98 HG13 ILE B  61     -23.512   3.197   7.306  1.00 72.96           H  
ATOM     99 HG21 ILE B  61     -20.077   3.400   5.819  1.00 72.03           H  
ATOM    100 HG22 ILE B  61     -21.804   3.288   5.407  1.00 72.03           H  
ATOM    101 HG23 ILE B  61     -21.169   4.759   6.185  1.00 72.03           H  
ATOM    102 HD11 ILE B  61     -22.184   5.320   9.043  1.00 77.84           H  
ATOM    103 HD12 ILE B  61     -22.772   5.552   7.378  1.00 77.84           H  
ATOM    104 HD13 ILE B  61     -23.924   5.200   8.688  1.00 77.84           H  
ATOM    105  N   ILE B  62     -18.839   1.201   8.144  1.00 67.90           N  
ATOM    106  CA  ILE B  62     -17.420   0.875   7.994  1.00 66.77           C  
ATOM    107  C   ILE B  62     -17.278  -0.618   7.615  1.00 70.04           C  
ATOM    108  O   ILE B  62     -16.580  -0.924   6.645  1.00 69.59           O  
ATOM    109  CB  ILE B  62     -16.638   1.232   9.291  1.00 69.52           C  
ATOM    110  CG1 ILE B  62     -16.616   2.769   9.490  1.00 70.08           C  
ATOM    111  CG2 ILE B  62     -15.214   0.684   9.246  1.00 69.22           C  
ATOM    112  CD1 ILE B  62     -15.990   3.259  10.779  1.00 76.45           C  
ATOM    113  H   ILE B  62     -19.163   1.495   9.055  1.00 67.90           H  
ATOM    114  HA  ILE B  62     -16.986   1.471   7.191  1.00 66.77           H  
ATOM    115  HB  ILE B  62     -17.148   0.768  10.136  1.00 69.52           H  
ATOM    116 HG12 ILE B  62     -17.646   3.125   9.463  1.00 70.08           H  
ATOM    117 HG13 ILE B  62     -16.058   3.206   8.662  1.00 70.08           H  
ATOM    118 HG21 ILE B  62     -15.244  -0.398   9.119  1.00 69.22           H  
ATOM    119 HG22 ILE B  62     -14.678   1.133   8.409  1.00 69.22           H  
ATOM    120 HG23 ILE B  62     -14.701   0.927  10.177  1.00 69.22           H  
ATOM    121 HD11 ILE B  62     -16.529   2.838  11.628  1.00 76.45           H  
ATOM    122 HD12 ILE B  62     -14.946   2.945  10.819  1.00 76.45           H  
ATOM    123 HD13 ILE B  62     -16.043   4.347  10.818  1.00 76.45           H  
ATOM    124  N   THR B  63     -18.002  -1.521   8.322  1.00 65.33           N  
ATOM    125  CA  THR B  63     -17.964  -2.969   8.067  1.00 64.30           C  
ATOM    126  C   THR B  63     -18.488  -3.256   6.653  1.00 65.95           C  
ATOM    127  O   THR B  63     -18.005  -4.190   6.009  1.00 64.68           O  
ATOM    128  CB  THR B  63     -18.771  -3.719   9.138  1.00 75.17           C  
ATOM    129  OG1 THR B  63     -18.307  -3.308  10.421  1.00 75.32           O  
ATOM    130  CG2 THR B  63     -18.650  -5.240   9.026  1.00 74.74           C  
ATOM    131  H   THR B  63     -18.600  -1.182   9.062  1.00 65.33           H  
ATOM    132  HA  THR B  63     -16.935  -3.326   8.126  1.00 64.30           H  
ATOM    133  HB  THR B  63     -19.823  -3.474   8.993  1.00 75.17           H  
ATOM    134 HG21 THR B  63     -18.988  -5.560   8.039  1.00 74.74           H  
ATOM    135 HG22 THR B  63     -17.608  -5.532   9.167  1.00 74.74           H  
ATOM    136 HG23 THR B  63     -19.266  -5.711   9.792  1.00 74.74           H  
ATOM    137  HG1 THR B  63     -18.424  -2.357  10.479  1.00 75.32           H  
ATOM    138  N   ALA B  64     -19.434  -2.420   6.161  1.00 62.34           N  
ATOM    139  CA  ALA B  64     -20.017  -2.531   4.820  1.00 62.26           C  
ATOM    140  C   ALA B  64     -19.019  -2.063   3.736  1.00 66.48           C  
ATOM    141  O   ALA B  64     -18.921  -2.723   2.694  1.00 65.97           O  
ATOM    142  CB  ALA B  64     -21.300  -1.724   4.737  1.00 63.79           C  
ATOM    143  H   ALA B  64     -19.760  -1.671   6.756  1.00 62.34           H  
ATOM    144  HA  ALA B  64     -20.246  -3.581   4.639  1.00 62.26           H  
ATOM    145  HB1 ALA B  64     -22.006  -2.083   5.487  1.00 63.79           H  
ATOM    146  HB2 ALA B  64     -21.080  -0.673   4.918  1.00 63.79           H  
ATOM    147  HB3 ALA B  64     -21.737  -1.839   3.745  1.00 63.79           H  
ATOM    148  N   VAL B  65     -18.273  -0.938   3.976  1.00 62.61           N  
ATOM    149  CA  VAL B  65     -17.272  -0.451   3.012  1.00 61.83           C  
ATOM    150  C   VAL B  65     -16.183  -1.523   2.899  1.00 65.51           C  
ATOM    151  O   VAL B  65     -15.892  -1.974   1.790  1.00 65.45           O  
ATOM    152  CB  VAL B  65     -16.687   0.954   3.367  1.00 65.33           C  
ATOM    153  CG1 VAL B  65     -15.600   1.377   2.376  1.00 64.18           C  
ATOM    154  CG2 VAL B  65     -17.787   2.014   3.435  1.00 66.22           C  
ATOM    155  H   VAL B  65     -18.413  -0.429   4.838  1.00 62.61           H  
ATOM    156  HA  VAL B  65     -17.754  -0.293   2.047  1.00 61.83           H  
ATOM    157  HB  VAL B  65     -16.232   0.871   4.353  1.00 65.33           H  
ATOM    158 HG11 VAL B  65     -14.809   0.628   2.361  1.00 64.18           H  
ATOM    159 HG12 VAL B  65     -16.032   1.467   1.379  1.00 64.18           H  
ATOM    160 HG13 VAL B  65     -15.184   2.339   2.679  1.00 64.18           H  
ATOM    161 HG21 VAL B  65     -18.256   2.113   2.457  1.00 66.22           H  
ATOM    162 HG22 VAL B  65     -18.535   1.713   4.169  1.00 66.22           H  
ATOM    163 HG23 VAL B  65     -17.353   2.970   3.729  1.00 66.22           H  
ATOM    164  N   TYR B  66     -15.669  -2.004   4.057  1.00 61.64           N  
ATOM    165  CA  TYR B  66     -14.668  -3.068   4.128  1.00 61.37           C  
ATOM    166  C   TYR B  66     -15.095  -4.285   3.302  1.00 65.95           C  
ATOM    167  O   TYR B  66     -14.278  -4.803   2.541  1.00 65.76           O  
ATOM    168  CB  TYR B  66     -14.405  -3.485   5.581  1.00 63.17           C  
ATOM    169  CG  TYR B  66     -13.309  -2.687   6.257  1.00 65.73           C  
ATOM    170  CD1 TYR B  66     -13.533  -1.385   6.694  1.00 68.04           C  
ATOM    171  CD2 TYR B  66     -12.074  -3.264   6.543  1.00 66.65           C  
ATOM    172  CE1 TYR B  66     -12.529  -0.648   7.319  1.00 69.38           C  
ATOM    173  CE2 TYR B  66     -11.072  -2.549   7.197  1.00 67.57           C  
ATOM    174  CZ  TYR B  66     -11.305  -1.240   7.585  1.00 76.94           C  
ATOM    175  OH  TYR B  66     -10.329  -0.523   8.235  1.00 80.13           O  
ATOM    176  H   TYR B  66     -15.996  -1.604   4.925  1.00 61.64           H  
ATOM    177  HA  TYR B  66     -13.743  -2.674   3.709  1.00 61.37           H  
ATOM    178  HB2 TYR B  66     -14.118  -4.537   5.591  1.00 63.17           H  
ATOM    179  HB3 TYR B  66     -15.326  -3.354   6.147  1.00 63.17           H  
ATOM    180  HD1 TYR B  66     -14.505  -0.936   6.546  1.00 68.04           H  
ATOM    181  HD2 TYR B  66     -11.887  -4.287   6.250  1.00 66.65           H  
ATOM    182  HE1 TYR B  66     -12.705   0.381   7.593  1.00 69.38           H  
ATOM    183  HE2 TYR B  66     -10.118  -3.013   7.402  1.00 67.57           H  
ATOM    184  HH  TYR B  66     -10.351   0.424   8.078  1.00 80.13           H  
ATOM    185  N   SER B  67     -16.380  -4.689   3.391  1.00 62.63           N  
ATOM    186  CA  SER B  67     -16.906  -5.818   2.629  1.00 62.62           C  
ATOM    187  C   SER B  67     -16.761  -5.575   1.123  1.00 67.40           C  
ATOM    188  O   SER B  67     -16.300  -6.466   0.410  1.00 67.38           O  
ATOM    189  CB  SER B  67     -18.366  -6.074   2.984  1.00 65.66           C  
ATOM    190  OG  SER B  67     -18.526  -6.385   4.356  1.00 72.75           O  
ATOM    191  H   SER B  67     -17.003  -4.190   4.007  1.00 62.63           H  
ATOM    192  HA  SER B  67     -16.324  -6.701   2.894  1.00 62.62           H  
ATOM    193  HB2 SER B  67     -18.734  -6.908   2.387  1.00 65.66           H  
ATOM    194  HB3 SER B  67     -18.947  -5.180   2.754  1.00 65.66           H  
ATOM    195  HG  SER B  67     -18.208  -5.633   4.863  1.00 72.75           H  
ATOM    196  N   VAL B  68     -17.102  -4.357   0.652  1.00 64.35           N  
ATOM    197  CA  VAL B  68     -17.035  -3.999  -0.765  1.00 64.90           C  
ATOM    198  C   VAL B  68     -15.564  -4.035  -1.218  1.00 68.42           C  
ATOM    199  O   VAL B  68     -15.217  -4.856  -2.064  1.00 67.92           O  
ATOM    200  CB  VAL B  68     -17.699  -2.616  -1.052  1.00 69.34           C  
ATOM    201  CG1 VAL B  68     -17.467  -2.165  -2.501  1.00 69.29           C  
ATOM    202  CG2 VAL B  68     -19.193  -2.644  -0.726  1.00 70.21           C  
ATOM    203  H   VAL B  68     -17.419  -3.659   1.310  1.00 64.35           H  
ATOM    204  HA  VAL B  68     -17.606  -4.727  -1.342  1.00 64.90           H  
ATOM    205  HB  VAL B  68     -17.221  -1.886  -0.399  1.00 69.34           H  
ATOM    206 HG11 VAL B  68     -16.396  -2.122  -2.701  1.00 69.29           H  
ATOM    207 HG12 VAL B  68     -17.935  -2.876  -3.181  1.00 69.29           H  
ATOM    208 HG13 VAL B  68     -17.905  -1.178  -2.648  1.00 69.29           H  
ATOM    209 HG21 VAL B  68     -19.691  -3.368  -1.370  1.00 70.21           H  
ATOM    210 HG22 VAL B  68     -19.332  -2.928   0.316  1.00 70.21           H  
ATOM    211 HG23 VAL B  68     -19.618  -1.655  -0.894  1.00 70.21           H  
ATOM    212  N   VAL B  69     -14.702  -3.209  -0.591  1.00 64.80           N  
ATOM    213  CA  VAL B  69     -13.268  -3.068  -0.896  1.00 63.83           C  
ATOM    214  C   VAL B  69     -12.569  -4.462  -0.857  1.00 67.98           C  
ATOM    215  O   VAL B  69     -11.739  -4.742  -1.727  1.00 67.97           O  
ATOM    216  CB  VAL B  69     -12.568  -2.067   0.077  1.00 66.66           C  
ATOM    217  CG1 VAL B  69     -11.100  -1.871  -0.294  1.00 65.67           C  
ATOM    218  CG2 VAL B  69     -13.282  -0.719   0.103  1.00 66.77           C  
ATOM    219  H   VAL B  69     -15.073  -2.634   0.154  1.00 64.80           H  
ATOM    220  HA  VAL B  69     -13.178  -2.659  -1.903  1.00 63.83           H  
ATOM    221  HB  VAL B  69     -12.621  -2.504   1.074  1.00 66.66           H  
ATOM    222 HG11 VAL B  69     -10.589  -2.834  -0.284  1.00 65.67           H  
ATOM    223 HG12 VAL B  69     -11.031  -1.434  -1.290  1.00 65.67           H  
ATOM    224 HG13 VAL B  69     -10.629  -1.203   0.428  1.00 65.67           H  
ATOM    225 HG21 VAL B  69     -13.239  -0.266  -0.888  1.00 66.77           H  
ATOM    226 HG22 VAL B  69     -14.323  -0.865   0.392  1.00 66.77           H  
ATOM    227 HG23 VAL B  69     -12.794  -0.062   0.824  1.00 66.77           H  
ATOM    228  N   PHE B  70     -12.924  -5.327   0.125  1.00 63.81           N  
ATOM    229  CA  PHE B  70     -12.329  -6.660   0.268  1.00 62.82           C  
ATOM    230  C   PHE B  70     -12.694  -7.561  -0.924  1.00 67.71           C  
ATOM    231  O   PHE B  70     -11.786  -8.073  -1.578  1.00 67.53           O  
ATOM    232  CB  PHE B  70     -12.757  -7.328   1.588  1.00 64.01           C  
ATOM    233  CG  PHE B  70     -12.364  -8.776   1.731  1.00 64.83           C  
ATOM    234  CD1 PHE B  70     -11.046  -9.135   1.965  1.00 66.54           C  
ATOM    235  CD2 PHE B  70     -13.324  -9.775   1.720  1.00 67.48           C  
ATOM    236  CE1 PHE B  70     -10.681 -10.476   2.091  1.00 67.87           C  
ATOM    237  CE2 PHE B  70     -12.962 -11.116   1.877  1.00 70.77           C  
ATOM    238  CZ  PHE B  70     -11.644 -11.456   2.067  1.00 68.22           C  
ATOM    239  H   PHE B  70     -13.631  -5.041   0.789  1.00 63.81           H  
ATOM    240  HA  PHE B  70     -11.245  -6.531   0.286  1.00 62.82           H  
ATOM    241  HB2 PHE B  70     -13.843  -7.263   1.663  1.00 64.01           H  
ATOM    242  HB3 PHE B  70     -12.305  -6.773   2.410  1.00 64.01           H  
ATOM    243  HD1 PHE B  70     -10.293  -8.367   2.050  1.00 66.54           H  
ATOM    244  HD2 PHE B  70     -14.364  -9.515   1.587  1.00 67.48           H  
ATOM    245  HE1 PHE B  70      -9.641 -10.743   2.208  1.00 67.87           H  
ATOM    246  HE2 PHE B  70     -13.720 -11.886   1.852  1.00 70.77           H  
ATOM    247  HZ  PHE B  70     -11.364 -12.492   2.195  1.00 68.22           H  
ATOM    248  N   VAL B  71     -13.997  -7.739  -1.212  1.00 64.64           N  
ATOM    249  CA  VAL B  71     -14.462  -8.607  -2.295  1.00 65.44           C  
ATOM    250  C   VAL B  71     -14.006  -8.022  -3.664  1.00 70.64           C  
ATOM    251  O   VAL B  71     -13.376  -8.747  -4.433  1.00 70.83           O  
ATOM    252  CB  VAL B  71     -15.994  -8.834  -2.252  1.00 70.01           C  
ATOM    253  CG1 VAL B  71     -16.465  -9.667  -3.439  1.00 70.73           C  
ATOM    254  CG2 VAL B  71     -16.402  -9.513  -0.950  1.00 70.24           C  
ATOM    255  H   VAL B  71     -14.685  -7.251  -0.655  1.00 64.64           H  
ATOM    256  HA  VAL B  71     -14.010  -9.590  -2.161  1.00 65.44           H  
ATOM    257  HB  VAL B  71     -16.472  -7.857  -2.308  1.00 70.01           H  
ATOM    258 HG11 VAL B  71     -16.184  -9.168  -4.368  1.00 70.73           H  
ATOM    259 HG12 VAL B  71     -15.997 -10.651  -3.402  1.00 70.73           H  
ATOM    260 HG13 VAL B  71     -17.547  -9.779  -3.399  1.00 70.73           H  
ATOM    261 HG21 VAL B  71     -15.928 -10.492  -0.887  1.00 70.24           H  
ATOM    262 HG22 VAL B  71     -16.084  -8.901  -0.105  1.00 70.24           H  
ATOM    263 HG23 VAL B  71     -17.484  -9.632  -0.927  1.00 70.24           H  
ATOM    264  N   VAL B  72     -14.277  -6.727  -3.942  1.00 67.17           N  
ATOM    265  CA  VAL B  72     -13.889  -6.074  -5.204  1.00 67.16           C  
ATOM    266  C   VAL B  72     -12.381  -6.310  -5.457  1.00 72.35           C  
ATOM    267  O   VAL B  72     -12.007  -6.746  -6.546  1.00 72.63           O  
ATOM    268  CB  VAL B  72     -14.244  -4.554  -5.198  1.00 70.52           C  
ATOM    269  CG1 VAL B  72     -13.577  -3.797  -6.349  1.00 70.00           C  
ATOM    270  CG2 VAL B  72     -15.756  -4.339  -5.207  1.00 71.26           C  
ATOM    271  H   VAL B  72     -14.771  -6.181  -3.250  1.00 67.17           H  
ATOM    272  HA  VAL B  72     -14.459  -6.516  -6.022  1.00 67.16           H  
ATOM    273  HB  VAL B  72     -13.844  -4.140  -4.271  1.00 70.52           H  
ATOM    274 HG11 VAL B  72     -12.498  -3.936  -6.297  1.00 70.00           H  
ATOM    275 HG12 VAL B  72     -13.949  -4.180  -7.299  1.00 70.00           H  
ATOM    276 HG13 VAL B  72     -13.810  -2.736  -6.268  1.00 70.00           H  
ATOM    277 HG21 VAL B  72     -16.176  -4.746  -6.127  1.00 71.26           H  
ATOM    278 HG22 VAL B  72     -16.201  -4.847  -4.350  1.00 71.26           H  
ATOM    279 HG23 VAL B  72     -15.973  -3.272  -5.150  1.00 71.26           H  
ATOM    280  N   GLY B  73     -11.564  -6.091  -4.427  1.00 69.31           N  
ATOM    281  CA  GLY B  73     -10.116  -6.256  -4.493  1.00 68.72           C  
ATOM    282  C   GLY B  73      -9.636  -7.686  -4.633  1.00 72.85           C  
ATOM    283  O   GLY B  73      -8.717  -7.955  -5.411  1.00 72.63           O  
ATOM    284  H   GLY B  73     -11.971  -5.792  -3.553  1.00 69.31           H  
ATOM    285  HA2 GLY B  73      -9.688  -5.845  -3.579  1.00 68.72           H  
ATOM    286  HA3 GLY B  73      -9.748  -5.694  -5.352  1.00 68.72           H  
ATOM    287  N   LEU B  74     -10.253  -8.613  -3.887  1.00 69.33           N  
ATOM    288  CA  LEU B  74      -9.843 -10.009  -3.916  1.00 69.80           C  
ATOM    289  C   LEU B  74     -10.287 -10.669  -5.250  1.00 74.99           C  
ATOM    290  O   LEU B  74      -9.486 -11.369  -5.860  1.00 74.55           O  
ATOM    291  CB  LEU B  74     -10.417 -10.754  -2.703  1.00 70.19           C  
ATOM    292  CG  LEU B  74      -9.765 -12.076  -2.333  1.00 75.71           C  
ATOM    293  CD1 LEU B  74      -8.323 -11.862  -1.861  1.00 75.19           C  
ATOM    294  CD2 LEU B  74     -10.538 -12.750  -1.218  1.00 79.28           C  
ATOM    295  H   LEU B  74     -11.020  -8.335  -3.292  1.00 69.33           H  
ATOM    296  HA  LEU B  74      -8.756 -10.063  -3.861  1.00 69.80           H  
ATOM    297  HB2 LEU B  74     -11.470 -10.952  -2.907  1.00 70.19           H  
ATOM    298  HB3 LEU B  74     -10.333 -10.093  -1.841  1.00 70.19           H  
ATOM    299  HG  LEU B  74      -9.770 -12.703  -3.225  1.00 75.71           H  
ATOM    300 HD11 LEU B  74      -7.751 -11.374  -2.650  1.00 75.19           H  
ATOM    301 HD12 LEU B  74      -8.321 -11.234  -0.970  1.00 75.19           H  
ATOM    302 HD13 LEU B  74      -7.872 -12.826  -1.627  1.00 75.19           H  
ATOM    303 HD21 LEU B  74     -10.529 -12.112  -0.334  1.00 79.28           H  
ATOM    304 HD22 LEU B  74     -11.567 -12.913  -1.537  1.00 79.28           H  
ATOM    305 HD23 LEU B  74     -10.074 -13.708  -0.983  1.00 79.28           H  
ATOM    306  N   VAL B  75     -11.526 -10.395  -5.722  1.00 72.14           N  
ATOM    307  CA  VAL B  75     -12.057 -10.931  -6.988  1.00 72.91           C  
ATOM    308  C   VAL B  75     -11.301 -10.292  -8.175  1.00 76.81           C  
ATOM    309  O   VAL B  75     -10.820 -11.015  -9.044  1.00 77.33           O  
ATOM    310  CB  VAL B  75     -13.599 -10.724  -7.126  1.00 77.14           C  
ATOM    311  CG1 VAL B  75     -14.105 -11.117  -8.514  1.00 78.14           C  
ATOM    312  CG2 VAL B  75     -14.354 -11.490  -6.050  1.00 77.34           C  
ATOM    313  H   VAL B  75     -12.121  -9.788  -5.176  1.00 72.14           H  
ATOM    314  HA  VAL B  75     -11.896 -12.011  -6.993  1.00 72.91           H  
ATOM    315  HB  VAL B  75     -13.791  -9.661  -6.993  1.00 77.14           H  
ATOM    316 HG11 VAL B  75     -13.574 -10.538  -9.272  1.00 78.14           H  
ATOM    317 HG12 VAL B  75     -13.926 -12.179  -8.679  1.00 78.14           H  
ATOM    318 HG13 VAL B  75     -15.174 -10.912  -8.584  1.00 78.14           H  
ATOM    319 HG21 VAL B  75     -14.174 -12.558  -6.170  1.00 77.34           H  
ATOM    320 HG22 VAL B  75     -14.008 -11.171  -5.068  1.00 77.34           H  
ATOM    321 HG23 VAL B  75     -15.423 -11.288  -6.143  1.00 77.34           H  
ATOM    322  N   GLY B  76     -11.198  -8.961  -8.172  1.00 72.40           N  
ATOM    323  CA  GLY B  76     -10.539  -8.182  -9.214  1.00 71.84           C  
ATOM    324  C   GLY B  76      -9.133  -8.641  -9.526  1.00 75.20           C  
ATOM    325  O   GLY B  76      -8.849  -9.024 -10.662  1.00 74.88           O  
ATOM    326  H   GLY B  76     -11.606  -8.458  -7.398  1.00 72.40           H  
ATOM    327  HA2 GLY B  76     -10.494  -7.142  -8.890  1.00 71.84           H  
ATOM    328  HA3 GLY B  76     -11.132  -8.254 -10.126  1.00 71.84           H  
ATOM    329  N   ASN B  77      -8.262  -8.660  -8.500  1.00 71.48           N  
ATOM    330  CA  ASN B  77      -6.856  -9.057  -8.632  1.00 71.01           C  
ATOM    331  C   ASN B  77      -6.716 -10.557  -8.919  1.00 76.36           C  
ATOM    332  O   ASN B  77      -5.777 -10.945  -9.615  1.00 75.96           O  
ATOM    333  CB  ASN B  77      -6.071  -8.690  -7.382  1.00 68.23           C  
ATOM    334  CG  ASN B  77      -5.845  -7.202  -7.260  1.00 81.27           C  
ATOM    335  OD1 ASN B  77      -5.098  -6.591  -8.039  1.00 70.98           O  
ATOM    336  ND2 ASN B  77      -6.439  -6.591  -6.252  1.00 72.72           N  
ATOM    337  H   ASN B  77      -8.596  -8.389  -7.587  1.00 71.48           H  
ATOM    338  HA  ASN B  77      -6.443  -8.509  -9.479  1.00 71.01           H  
ATOM    339  HB2 ASN B  77      -5.103  -9.189  -7.418  1.00 68.23           H  
ATOM    340  HB3 ASN B  77      -6.626  -9.032  -6.509  1.00 68.23           H  
ATOM    341 HD21 ASN B  77      -6.291  -5.603  -6.101  1.00 72.72           H  
ATOM    342 HD22 ASN B  77      -7.043  -7.111  -5.630  1.00 72.72           H  
ATOM    343  N   SER B  78      -7.650 -11.390  -8.438  1.00 74.50           N  
ATOM    344  CA  SER B  78      -7.596 -12.817  -8.747  1.00 76.11           C  
ATOM    345  C   SER B  78      -7.999 -13.057 -10.198  1.00 82.08           C  
ATOM    346  O   SER B  78      -7.503 -13.996 -10.822  1.00 82.74           O  
ATOM    347  CB  SER B  78      -8.483 -13.618  -7.805  1.00 80.14           C  
ATOM    348  OG  SER B  78      -8.018 -13.520  -6.467  1.00 86.28           O  
ATOM    349  H   SER B  78      -8.396 -11.030  -7.858  1.00 74.50           H  
ATOM    350  HA  SER B  78      -6.570 -13.157  -8.607  1.00 76.11           H  
ATOM    351  HB2 SER B  78      -8.475 -14.666  -8.108  1.00 80.14           H  
ATOM    352  HB3 SER B  78      -9.501 -13.233  -7.857  1.00 80.14           H  
ATOM    353  HG  SER B  78      -8.041 -12.593  -6.218  1.00 86.28           H  
ATOM    354  N   LEU B  79      -8.872 -12.179 -10.743  1.00 79.28           N  
ATOM    355  CA  LEU B  79      -9.345 -12.260 -12.120  1.00 80.67           C  
ATOM    356  C   LEU B  79      -8.213 -11.903 -13.077  1.00 85.02           C  
ATOM    357  O   LEU B  79      -8.019 -12.608 -14.066  1.00 86.02           O  
ATOM    358  CB  LEU B  79     -10.549 -11.324 -12.319  1.00 80.94           C  
ATOM    359  CG  LEU B  79     -11.442 -11.594 -13.517  1.00 87.65           C  
ATOM    360  CD1 LEU B  79     -12.400 -12.740 -13.202  1.00 89.30           C  
ATOM    361  CD2 LEU B  79     -12.319 -10.422 -13.768  1.00 90.72           C  
ATOM    362  H   LEU B  79      -9.216 -11.426 -10.164  1.00 79.28           H  
ATOM    363  HA  LEU B  79      -9.667 -13.279 -12.330  1.00 80.67           H  
ATOM    364  HB2 LEU B  79     -10.162 -10.310 -12.420  1.00 80.94           H  
ATOM    365  HB3 LEU B  79     -11.169 -11.390 -11.425  1.00 80.94           H  
ATOM    366  HG  LEU B  79     -10.794 -11.815 -14.367  1.00 87.65           H  
ATOM    367 HD11 LEU B  79     -11.829 -13.638 -12.964  1.00 89.30           H  
ATOM    368 HD12 LEU B  79     -13.022 -12.469 -12.349  1.00 89.30           H  
ATOM    369 HD13 LEU B  79     -13.034 -12.932 -14.068  1.00 89.30           H  
ATOM    370 HD21 LEU B  79     -12.945 -10.242 -12.895  1.00 90.72           H  
ATOM    371 HD22 LEU B  79     -11.705  -9.543 -13.963  1.00 90.72           H  
ATOM    372 HD23 LEU B  79     -12.952 -10.623 -14.633  1.00 90.72           H  
ATOM    373  N   VAL B  80      -7.444 -10.832 -12.757  1.00 80.75           N  
ATOM    374  CA  VAL B  80      -6.309 -10.335 -13.553  1.00 80.79           C  
ATOM    375  C   VAL B  80      -5.249 -11.439 -13.698  1.00 86.38           C  
ATOM    376  O   VAL B  80      -4.859 -11.754 -14.827  1.00 87.30           O  
ATOM    377  CB  VAL B  80      -5.680  -9.040 -12.949  1.00 82.95           C  
ATOM    378  CG1 VAL B  80      -4.417  -8.628 -13.700  1.00 82.30           C  
ATOM    379  CG2 VAL B  80      -6.681  -7.895 -12.937  1.00 82.51           C  
ATOM    380  H   VAL B  80      -7.665 -10.338 -11.904  1.00 80.75           H  
ATOM    381  HA  VAL B  80      -6.689 -10.066 -14.539  1.00 80.79           H  
ATOM    382  HB  VAL B  80      -5.404  -9.269 -11.921  1.00 82.95           H  
ATOM    383 HG11 VAL B  80      -3.699  -9.447 -13.679  1.00 82.30           H  
ATOM    384 HG12 VAL B  80      -4.669  -8.394 -14.735  1.00 82.30           H  
ATOM    385 HG13 VAL B  80      -3.982  -7.749 -13.226  1.00 82.30           H  
ATOM    386 HG21 VAL B  80      -6.968  -7.654 -13.960  1.00 82.51           H  
ATOM    387 HG22 VAL B  80      -7.565  -8.191 -12.371  1.00 82.51           H  
ATOM    388 HG23 VAL B  80      -6.228  -7.020 -12.472  1.00 82.51           H  
ATOM    389  N   MET B  81      -4.808 -12.028 -12.567  1.00 82.88           N  
ATOM    390  CA  MET B  81      -3.806 -13.095 -12.550  1.00 83.61           C  
ATOM    391  C   MET B  81      -4.264 -14.285 -13.391  1.00 89.35           C  
ATOM    392  O   MET B  81      -3.483 -14.777 -14.204  1.00 89.94           O  
ATOM    393  CB  MET B  81      -3.493 -13.552 -11.120  1.00 85.67           C  
ATOM    394  CG  MET B  81      -2.856 -12.474 -10.276  1.00 88.24           C  
ATOM    395  SD  MET B  81      -2.398 -13.004  -8.611  1.00 92.60           S  
ATOM    396  CE  MET B  81      -4.003 -13.395  -7.920  1.00 89.82           C  
ATOM    397  H   MET B  81      -5.191 -11.717 -11.685  1.00 82.88           H  
ATOM    398  HA  MET B  81      -2.892 -12.689 -12.985  1.00 83.61           H  
ATOM    399  HB2 MET B  81      -2.812 -14.402 -11.170  1.00 85.67           H  
ATOM    400  HB3 MET B  81      -4.423 -13.858 -10.644  1.00 85.67           H  
ATOM    401  HG2 MET B  81      -3.561 -11.647 -10.190  1.00 88.24           H  
ATOM    402  HG3 MET B  81      -1.954 -12.130 -10.784  1.00 88.24           H  
ATOM    403  HE1 MET B  81      -4.630 -12.503  -7.935  1.00 89.82           H  
ATOM    404  HE2 MET B  81      -4.474 -14.178  -8.512  1.00 89.82           H  
ATOM    405  HE3 MET B  81      -3.884 -13.736  -6.892  1.00 89.82           H  
ATOM    406  N   PHE B  82      -5.544 -14.704 -13.240  1.00 86.26           N  
ATOM    407  CA  PHE B  82      -6.132 -15.814 -13.990  1.00 87.76           C  
ATOM    408  C   PHE B  82      -5.967 -15.604 -15.501  1.00 92.72           C  
ATOM    409  O   PHE B  82      -5.521 -16.522 -16.197  1.00 94.51           O  
ATOM    410  CB  PHE B  82      -7.621 -15.992 -13.639  1.00 90.08           C  
ATOM    411  CG  PHE B  82      -8.332 -16.997 -14.524  1.00 94.09           C  
ATOM    412  CD1 PHE B  82      -8.256 -18.360 -14.259  1.00 98.72           C  
ATOM    413  CD2 PHE B  82      -9.071 -16.578 -15.627  1.00 97.22           C  
ATOM    414  CE1 PHE B  82      -8.894 -19.289 -15.091  1.00101.81           C  
ATOM    415  CE2 PHE B  82      -9.706 -17.507 -16.460  1.00102.17           C  
ATOM    416  CZ  PHE B  82      -9.618 -18.855 -16.184  1.00101.63           C  
ATOM    417  H   PHE B  82      -6.127 -14.221 -12.572  1.00 86.26           H  
ATOM    418  HA  PHE B  82      -5.598 -16.721 -13.703  1.00 87.76           H  
ATOM    419  HB2 PHE B  82      -8.118 -15.028 -13.744  1.00 90.08           H  
ATOM    420  HB3 PHE B  82      -7.696 -16.330 -12.606  1.00 90.08           H  
ATOM    421  HD1 PHE B  82      -7.698 -18.707 -13.402  1.00 98.72           H  
ATOM    422  HD2 PHE B  82      -9.156 -15.524 -15.843  1.00 97.22           H  
ATOM    423  HE1 PHE B  82      -8.820 -20.344 -14.877  1.00101.81           H  
ATOM    424  HE2 PHE B  82     -10.264 -17.167 -17.320  1.00102.17           H  
ATOM    425  HZ  PHE B  82     -10.114 -19.570 -16.822  1.00101.63           H  
ATOM    426  N   VAL B  83      -6.318 -14.401 -15.998  1.00 87.51           N  
ATOM    427  CA  VAL B  83      -6.247 -14.052 -17.418  1.00 87.67           C  
ATOM    428  C   VAL B  83      -4.784 -14.168 -17.906  1.00 90.82           C  
ATOM    429  O   VAL B  83      -4.544 -14.803 -18.929  1.00 92.08           O  
ATOM    430  CB  VAL B  83      -6.834 -12.634 -17.680  1.00 90.46           C  
ATOM    431  CG1 VAL B  83      -6.629 -12.198 -19.127  1.00 91.07           C  
ATOM    432  CG2 VAL B  83      -8.315 -12.578 -17.312  1.00 90.62           C  
ATOM    433  H   VAL B  83      -6.650 -13.699 -15.353  1.00 87.51           H  
ATOM    434  HA  VAL B  83      -6.858 -14.752 -17.989  1.00 87.67           H  
ATOM    435  HB  VAL B  83      -6.290 -11.937 -17.041  1.00 90.46           H  
ATOM    436 HG11 VAL B  83      -5.567 -12.219 -19.365  1.00 91.07           H  
ATOM    437 HG12 VAL B  83      -7.163 -12.878 -19.790  1.00 91.07           H  
ATOM    438 HG13 VAL B  83      -7.012 -11.186 -19.258  1.00 91.07           H  
ATOM    439 HG21 VAL B  83      -8.872 -13.269 -17.944  1.00 90.62           H  
ATOM    440 HG22 VAL B  83      -8.441 -12.859 -16.266  1.00 90.62           H  
ATOM    441 HG23 VAL B  83      -8.687 -11.565 -17.463  1.00 90.62           H  
ATOM    442  N   ILE B  84      -3.821 -13.617 -17.143  1.00 85.10           N  
ATOM    443  CA  ILE B  84      -2.397 -13.618 -17.490  1.00 84.70           C  
ATOM    444  C   ILE B  84      -1.836 -15.070 -17.492  1.00 90.96           C  
ATOM    445  O   ILE B  84      -1.113 -15.428 -18.422  1.00 91.55           O  
ATOM    446  CB  ILE B  84      -1.595 -12.698 -16.518  1.00 85.62           C  
ATOM    447  CG1 ILE B  84      -2.038 -11.223 -16.687  1.00 84.66           C  
ATOM    448  CG2 ILE B  84      -0.079 -12.831 -16.733  1.00 86.08           C  
ATOM    449  CD1 ILE B  84      -1.422 -10.237 -15.722  1.00 88.38           C  
ATOM    450  H   ILE B  84      -4.097 -13.177 -16.276  1.00 85.10           H  
ATOM    451  HA  ILE B  84      -2.280 -13.214 -18.496  1.00 84.70           H  
ATOM    452  HB  ILE B  84      -1.813 -13.024 -15.500  1.00 85.62           H  
ATOM    453 HG12 ILE B  84      -3.120 -11.182 -16.562  1.00 84.66           H  
ATOM    454 HG13 ILE B  84      -1.776 -10.909 -17.699  1.00 84.66           H  
ATOM    455 HG21 ILE B  84       0.220 -13.870 -16.593  1.00 86.08           H  
ATOM    456 HG22 ILE B  84       0.174 -12.514 -17.745  1.00 86.08           H  
ATOM    457 HG23 ILE B  84       0.445 -12.202 -16.013  1.00 86.08           H  
ATOM    458 HD11 ILE B  84      -1.668 -10.527 -14.701  1.00 88.38           H  
ATOM    459 HD12 ILE B  84      -0.339 -10.231 -15.848  1.00 88.38           H  
ATOM    460 HD13 ILE B  84      -1.815  -9.239 -15.921  1.00 88.38           H  
ATOM    461  N   ILE B  85      -2.180 -15.891 -16.485  1.00 88.67           N  
ATOM    462  CA  ILE B  85      -1.676 -17.267 -16.382  1.00 90.37           C  
ATOM    463  C   ILE B  85      -2.262 -18.147 -17.523  1.00 98.22           C  
ATOM    464  O   ILE B  85      -1.503 -18.877 -18.170  1.00 99.60           O  
ATOM    465  CB  ILE B  85      -1.993 -17.890 -14.980  1.00 92.96           C  
ATOM    466  CG1 ILE B  85      -1.298 -17.088 -13.852  1.00 91.47           C  
ATOM    467  CG2 ILE B  85      -1.574 -19.376 -14.915  1.00 95.28           C  
ATOM    468  CD1 ILE B  85      -1.654 -17.508 -12.413  1.00 98.38           C  
ATOM    469  H   ILE B  85      -2.811 -15.551 -15.773  1.00 88.67           H  
ATOM    470  HA  ILE B  85      -0.592 -17.236 -16.491  1.00 90.37           H  
ATOM    471  HB  ILE B  85      -3.071 -17.835 -14.834  1.00 92.96           H  
ATOM    472 HG12 ILE B  85      -1.571 -16.039 -13.970  1.00 91.47           H  
ATOM    473 HG13 ILE B  85      -0.222 -17.200 -13.974  1.00 91.47           H  
ATOM    474 HG21 ILE B  85      -2.088 -19.933 -15.698  1.00 95.28           H  
ATOM    475 HG22 ILE B  85      -0.497 -19.458 -15.058  1.00 95.28           H  
ATOM    476 HG23 ILE B  85      -1.844 -19.787 -13.941  1.00 95.28           H  
ATOM    477 HD11 ILE B  85      -2.729 -17.405 -12.260  1.00 98.38           H  
ATOM    478 HD12 ILE B  85      -1.362 -18.546 -12.254  1.00 98.38           H  
ATOM    479 HD13 ILE B  85      -1.125 -16.869 -11.707  1.00 98.38           H  
ATOM    480  N   ARG B  86      -3.584 -18.066 -17.770  1.00 95.94           N  
ATOM    481  CA  ARG B  86      -4.260 -18.940 -18.730  1.00 98.28           C  
ATOM    482  C   ARG B  86      -4.277 -18.404 -20.186  1.00103.67           C  
ATOM    483  O   ARG B  86      -4.569 -19.200 -21.084  1.00105.59           O  
ATOM    484  CB  ARG B  86      -5.629 -19.226 -18.415  1.00  0.00           C  
ATOM    485  CG  ARG B  86      -6.416 -20.155 -19.344  1.00  0.00           C  
ATOM    486  CD  ARG B  86      -7.861 -20.313 -18.873  1.00  0.00           C  
ATOM    487  NE  ARG B  86      -8.591 -21.207 -19.784  1.00  0.00           N  
ATOM    488  CZ  ARG B  86      -9.837 -21.576 -19.704  1.00  0.00           C  
ATOM    489  NH1 ARG B  86     -10.608 -21.167 -18.758  1.00  0.00           N  
ATOM    490  NH2 ARG B  86     -10.328 -22.371 -20.588  1.00  0.00           N1+
ATOM    491  H   ARG B  86      -4.129 -17.375 -17.275  1.00 95.94           H  
ATOM    492  HA  ARG B  86      -3.649 -19.841 -18.654  1.00 98.28           H  
ATOM    493  HB2 ARG B  86      -5.586 -19.631 -17.402  1.00  0.00           H  
ATOM    494  HB3 ARG B  86      -6.066 -18.225 -18.402  1.00  0.00           H  
ATOM    495  HG2 ARG B  86      -6.400 -19.734 -20.351  1.00  0.00           H  
ATOM    496  HG3 ARG B  86      -5.923 -21.129 -19.360  1.00  0.00           H  
ATOM    497  HD2 ARG B  86      -7.857 -20.726 -17.859  1.00  0.00           H  
ATOM    498  HD3 ARG B  86      -8.334 -19.326 -18.853  1.00  0.00           H  
ATOM    499  HE  ARG B  86      -8.069 -21.577 -20.555  1.00  0.00           H  
ATOM    500 HH11 ARG B  86     -11.562 -21.463 -18.717  1.00  0.00           H  
ATOM    501 HH12 ARG B  86     -10.220 -20.549 -18.074  1.00  0.00           H  
ATOM    502 HH21 ARG B  86      -9.749 -22.703 -21.332  1.00  0.00           H  
ATOM    503 HH22 ARG B  86     -11.285 -22.650 -20.520  1.00  0.00           H  
ATOM    504  N   TYR B  87      -4.003 -17.099 -20.439  1.00 98.79           N  
ATOM    505  CA  TYR B  87      -4.141 -16.608 -21.817  1.00 99.63           C  
ATOM    506  C   TYR B  87      -2.917 -15.814 -22.318  1.00103.33           C  
ATOM    507  O   TYR B  87      -2.503 -16.048 -23.457  1.00104.85           O  
ATOM    508  CB  TYR B  87      -5.385 -15.707 -21.946  1.00100.54           C  
ATOM    509  CG  TYR B  87      -6.683 -16.409 -21.597  1.00103.91           C  
ATOM    510  CD1 TYR B  87      -7.416 -17.090 -22.564  1.00108.29           C  
ATOM    511  CD2 TYR B  87      -7.173 -16.402 -20.292  1.00103.60           C  
ATOM    512  CE1 TYR B  87      -8.597 -17.757 -22.242  1.00110.08           C  
ATOM    513  CE2 TYR B  87      -8.347 -17.075 -19.957  1.00105.44           C  
ATOM    514  CZ  TYR B  87      -9.058 -17.744 -20.936  1.00115.19           C  
ATOM    515  OH  TYR B  87     -10.224 -18.392 -20.607  1.00118.43           O  
ATOM    516  H   TYR B  87      -3.710 -16.479 -19.699  1.00 98.79           H  
ATOM    517  HA  TYR B  87      -4.235 -17.502 -22.433  1.00 99.63           H  
ATOM    518  HB2 TYR B  87      -5.451 -15.357 -22.976  1.00100.54           H  
ATOM    519  HB3 TYR B  87      -5.264 -14.853 -21.280  1.00100.54           H  
ATOM    520  HD1 TYR B  87      -7.062 -17.102 -23.584  1.00108.29           H  
ATOM    521  HD2 TYR B  87      -6.631 -15.868 -19.526  1.00103.60           H  
ATOM    522  HE1 TYR B  87      -9.149 -18.283 -23.006  1.00110.08           H  
ATOM    523  HE2 TYR B  87      -8.700 -17.072 -18.937  1.00105.44           H  
ATOM    524  HH  TYR B  87     -10.664 -18.834 -21.338  1.00118.43           H  
ATOM    525  N   THR B  88      -2.379 -14.858 -21.531  1.00 97.49           N  
ATOM    526  CA  THR B  88      -1.287 -14.011 -22.029  1.00 96.46           C  
ATOM    527  C   THR B  88       0.085 -14.705 -21.879  1.00101.60           C  
ATOM    528  O   THR B  88       0.992 -14.398 -22.655  1.00101.76           O  
ATOM    529  CB  THR B  88      -1.260 -12.648 -21.319  1.00100.37           C  
ATOM    530  OG1 THR B  88      -0.721 -12.776 -20.007  1.00 99.00           O  
ATOM    531  CG2 THR B  88      -2.623 -11.946 -21.313  1.00 97.29           C  
ATOM    532  H   THR B  88      -2.729 -14.724 -20.595  1.00 97.49           H  
ATOM    533  HA  THR B  88      -1.478 -13.848 -23.089  1.00 96.46           H  
ATOM    534  HB  THR B  88      -0.600 -12.003 -21.899  1.00100.37           H  
ATOM    535 HG21 THR B  88      -2.977 -11.831 -22.337  1.00 97.29           H  
ATOM    536 HG22 THR B  88      -3.336 -12.544 -20.746  1.00 97.29           H  
ATOM    537 HG23 THR B  88      -2.524 -10.963 -20.851  1.00 97.29           H  
ATOM    538  HG1 THR B  88      -0.678 -11.897 -19.625  1.00 99.00           H  
ATOM    539  N   LYS B  89       0.229 -15.636 -20.900  1.00 98.93           N  
ATOM    540  CA  LYS B  89       1.491 -16.350 -20.582  1.00 99.58           C  
ATOM    541  C   LYS B  89       2.692 -15.462 -20.160  1.00102.42           C  
ATOM    542  O   LYS B  89       3.823 -15.962 -20.199  1.00102.22           O  
ATOM    543  CB  LYS B  89       1.825 -17.357 -21.720  1.00  0.00           C  
ATOM    544  CG  LYS B  89       1.325 -18.786 -21.477  1.00  0.00           C  
ATOM    545  CD  LYS B  89      -0.197 -18.904 -21.332  1.00  0.00           C  
ATOM    546  CE  LYS B  89      -0.550 -20.383 -21.135  1.00  0.00           C  
ATOM    547  NZ  LYS B  89      -1.877 -20.539 -20.503  1.00  0.00           N1+
ATOM    548  H   LYS B  89      -0.566 -15.787 -20.297  1.00 98.93           H  
ATOM    549  HA  LYS B  89       1.304 -16.933 -19.680  1.00 99.58           H  
ATOM    550  HB2 LYS B  89       1.422 -17.005 -22.670  1.00  0.00           H  
ATOM    551  HB3 LYS B  89       2.904 -17.433 -21.856  1.00  0.00           H  
ATOM    552  HG2 LYS B  89       1.647 -19.407 -22.315  1.00  0.00           H  
ATOM    553  HG3 LYS B  89       1.798 -19.169 -20.571  1.00  0.00           H  
ATOM    554  HD2 LYS B  89      -0.512 -18.327 -20.464  1.00  0.00           H  
ATOM    555  HD3 LYS B  89      -0.693 -18.515 -22.224  1.00  0.00           H  
ATOM    556  HE2 LYS B  89      -0.518 -20.892 -22.104  1.00  0.00           H  
ATOM    557  HE3 LYS B  89       0.207 -20.833 -20.489  1.00  0.00           H  
ATOM    558  HZ1 LYS B  89      -1.854 -20.061 -19.601  1.00  0.00           H  
ATOM    559  HZ2 LYS B  89      -2.614 -20.134 -21.074  1.00  0.00           H  
ATOM    560  HZ3 LYS B  89      -2.087 -21.514 -20.348  1.00  0.00           H  
ATOM    561  N   MET B  90       2.445 -14.204 -19.816  1.00 97.73           N  
ATOM    562  CA  MET B  90       3.456 -13.246 -19.293  1.00 96.30           C  
ATOM    563  C   MET B  90       4.832 -13.188 -20.012  1.00 99.89           C  
ATOM    564  O   MET B  90       5.845 -12.864 -19.393  1.00 99.07           O  
ATOM    565  CB  MET B  90       3.558 -13.315 -17.758  1.00 97.75           C  
ATOM    566  CG  MET B  90       4.125 -14.622 -17.201  1.00102.81           C  
ATOM    567  SD  MET B  90       4.240 -14.612 -15.392  1.00106.10           S  
ATOM    568  CE  MET B  90       4.753 -16.325 -15.106  1.00104.79           C  
ATOM    569  H   MET B  90       1.488 -13.884 -19.808  1.00 97.73           H  
ATOM    570  HA  MET B  90       3.030 -12.266 -19.490  1.00 96.30           H  
ATOM    571  HB2 MET B  90       2.565 -13.169 -17.335  1.00 97.75           H  
ATOM    572  HB3 MET B  90       4.178 -12.490 -17.407  1.00 97.75           H  
ATOM    573  HG2 MET B  90       5.119 -14.790 -17.615  1.00102.81           H  
ATOM    574  HG3 MET B  90       3.480 -15.448 -17.498  1.00102.81           H  
ATOM    575  HE1 MET B  90       3.996 -17.005 -15.496  1.00104.79           H  
ATOM    576  HE2 MET B  90       5.703 -16.513 -15.607  1.00104.79           H  
ATOM    577  HE3 MET B  90       4.869 -16.492 -14.034  1.00104.79           H  
ATOM    578  N   LYS B  91       4.830 -13.410 -21.320  1.00 96.49           N  
ATOM    579  CA  LYS B  91       6.053 -13.421 -22.161  1.00 96.14           C  
ATOM    580  C   LYS B  91       6.742 -12.042 -22.270  1.00 96.62           C  
ATOM    581  O   LYS B  91       7.962 -11.923 -22.396  1.00 96.30           O  
ATOM    582  CB  LYS B  91       5.671 -13.946 -23.562  1.00100.43           C  
ATOM    583  CG  LYS B  91       4.956 -15.317 -23.537  1.00113.29           C  
ATOM    584  CD  LYS B  91       4.594 -15.836 -24.939  1.00123.40           C  
ATOM    585  CE  LYS B  91       3.489 -15.037 -25.654  1.00131.90           C  
ATOM    586  NZ  LYS B  91       2.131 -15.285 -25.091  1.00139.57           N1+
ATOM    587  H   LYS B  91       3.975 -13.703 -21.773  1.00 96.49           H  
ATOM    588  HA  LYS B  91       6.784 -14.098 -21.712  1.00 96.14           H  
ATOM    589  HB2 LYS B  91       6.582 -14.038 -24.156  1.00100.43           H  
ATOM    590  HB3 LYS B  91       5.023 -13.215 -24.046  1.00100.43           H  
ATOM    591  HG2 LYS B  91       4.040 -15.257 -22.950  1.00113.29           H  
ATOM    592  HG3 LYS B  91       5.618 -16.041 -23.060  1.00113.29           H  
ATOM    593  HD2 LYS B  91       4.287 -16.881 -24.858  1.00123.40           H  
ATOM    594  HD3 LYS B  91       5.495 -15.813 -25.555  1.00123.40           H  
ATOM    595  HE2 LYS B  91       3.497 -15.330 -26.708  1.00131.90           H  
ATOM    596  HE3 LYS B  91       3.733 -13.971 -25.609  1.00131.90           H  
ATOM    597  HZ1 LYS B  91       1.896 -16.266 -25.149  1.00139.57           H  
ATOM    598  HZ2 LYS B  91       2.055 -14.991 -24.119  1.00139.57           H  
ATOM    599  HZ3 LYS B  91       1.431 -14.765 -25.607  1.00139.57           H  
ATOM    600  N   THR B  92       5.895 -10.987 -22.231  1.00 90.43           N  
ATOM    601  CA  THR B  92       6.297  -9.579 -22.346  1.00 88.13           C  
ATOM    602  C   THR B  92       6.571  -8.992 -20.956  1.00 88.52           C  
ATOM    603  O   THR B  92       6.021  -9.475 -19.965  1.00 87.59           O  
ATOM    604  CB  THR B  92       5.207  -8.755 -23.076  1.00 94.19           C  
ATOM    605  OG1 THR B  92       3.999  -8.761 -22.312  1.00 91.86           O  
ATOM    606  CG2 THR B  92       4.936  -9.249 -24.493  1.00 94.66           C  
ATOM    607  H   THR B  92       4.912 -11.185 -22.130  1.00 90.43           H  
ATOM    608  HA  THR B  92       7.211  -9.527 -22.935  1.00 88.13           H  
ATOM    609  HB  THR B  92       5.587  -7.738 -23.168  1.00 94.19           H  
ATOM    610 HG21 THR B  92       5.863  -9.230 -25.067  1.00 94.66           H  
ATOM    611 HG22 THR B  92       4.554 -10.269 -24.455  1.00 94.66           H  
ATOM    612 HG23 THR B  92       4.199  -8.602 -24.968  1.00 94.66           H  
ATOM    613  HG1 THR B  92       3.359  -8.211 -22.774  1.00 91.86           H  
ATOM    614  N   ALA B  93       7.394  -7.929 -20.896  1.00 82.76           N  
ATOM    615  CA  ALA B  93       7.750  -7.226 -19.659  1.00 80.29           C  
ATOM    616  C   ALA B  93       6.535  -6.520 -19.051  1.00 82.14           C  
ATOM    617  O   ALA B  93       6.425  -6.445 -17.824  1.00 81.14           O  
ATOM    618  CB  ALA B  93       8.849  -6.216 -19.939  1.00 80.54           C  
ATOM    619  H   ALA B  93       7.795  -7.593 -21.760  1.00 82.76           H  
ATOM    620  HA  ALA B  93       8.105  -7.965 -18.943  1.00 80.29           H  
ATOM    621  HB1 ALA B  93       9.719  -6.729 -20.346  1.00 80.54           H  
ATOM    622  HB2 ALA B  93       8.493  -5.477 -20.657  1.00 80.54           H  
ATOM    623  HB3 ALA B  93       9.127  -5.716 -19.010  1.00 80.54           H  
ATOM    624  N   THR B  94       5.621  -6.022 -19.909  1.00 77.99           N  
ATOM    625  CA  THR B  94       4.396  -5.310 -19.534  1.00 76.74           C  
ATOM    626  C   THR B  94       3.539  -6.194 -18.607  1.00 78.64           C  
ATOM    627  O   THR B  94       3.284  -5.802 -17.467  1.00 77.23           O  
ATOM    628  CB  THR B  94       3.624  -4.903 -20.804  1.00 89.80           C  
ATOM    629  OG1 THR B  94       4.489  -4.158 -21.669  1.00 91.87           O  
ATOM    630  CG2 THR B  94       2.363  -4.100 -20.499  1.00 89.04           C  
ATOM    631  H   THR B  94       5.795  -6.150 -20.896  1.00 77.99           H  
ATOM    632  HA  THR B  94       4.646  -4.401 -18.985  1.00 76.74           H  
ATOM    633  HB  THR B  94       3.299  -5.818 -21.298  1.00 89.80           H  
ATOM    634 HG21 THR B  94       1.710  -4.683 -19.846  1.00 89.04           H  
ATOM    635 HG22 THR B  94       2.634  -3.170 -20.003  1.00 89.04           H  
ATOM    636 HG23 THR B  94       1.839  -3.876 -21.428  1.00 89.04           H  
ATOM    637  HG1 THR B  94       3.994  -3.946 -22.464  1.00 91.87           H  
ATOM    638  N   ASN B  95       3.162  -7.403 -19.082  1.00 74.76           N  
ATOM    639  CA  ASN B  95       2.347  -8.384 -18.354  1.00 74.00           C  
ATOM    640  C   ASN B  95       3.016  -8.857 -17.061  1.00 74.74           C  
ATOM    641  O   ASN B  95       2.310  -9.174 -16.105  1.00 73.30           O  
ATOM    642  CB  ASN B  95       2.062  -9.597 -19.232  1.00 78.09           C  
ATOM    643  CG  ASN B  95       1.187  -9.329 -20.427  1.00108.32           C  
ATOM    644  OD1 ASN B  95       0.410  -8.364 -20.473  1.00104.99           O  
ATOM    645  ND2 ASN B  95       1.218 -10.251 -21.377  1.00102.46           N  
ATOM    646  H   ASN B  95       3.465  -7.652 -20.014  1.00 74.76           H  
ATOM    647  HA  ASN B  95       1.417  -7.879 -18.093  1.00 74.00           H  
ATOM    648  HB2 ASN B  95       1.572 -10.350 -18.616  1.00 78.09           H  
ATOM    649  HB3 ASN B  95       3.015  -9.984 -19.590  1.00 78.09           H  
ATOM    650 HD21 ASN B  95       0.595 -10.180 -22.169  1.00102.46           H  
ATOM    651 HD22 ASN B  95       1.864 -11.025 -21.308  1.00102.46           H  
ATOM    652  N   ILE B  96       4.364  -8.916 -17.038  1.00 70.44           N  
ATOM    653  CA  ILE B  96       5.135  -9.310 -15.856  1.00 69.20           C  
ATOM    654  C   ILE B  96       4.818  -8.304 -14.726  1.00 71.68           C  
ATOM    655  O   ILE B  96       4.456  -8.729 -13.629  1.00 71.08           O  
ATOM    656  CB  ILE B  96       6.651  -9.414 -16.176  1.00 72.18           C  
ATOM    657  CG1 ILE B  96       6.902 -10.601 -17.139  1.00 73.60           C  
ATOM    658  CG2 ILE B  96       7.470  -9.589 -14.887  1.00 72.91           C  
ATOM    659  CD1 ILE B  96       8.305 -10.739 -17.692  1.00 78.94           C  
ATOM    660  H   ILE B  96       4.867  -8.677 -17.880  1.00 70.44           H  
ATOM    661  HA  ILE B  96       4.848 -10.308 -15.527  1.00 69.20           H  
ATOM    662  HB  ILE B  96       6.971  -8.488 -16.656  1.00 72.18           H  
ATOM    663 HG12 ILE B  96       6.222 -10.491 -17.983  1.00 73.60           H  
ATOM    664 HG13 ILE B  96       6.667 -11.517 -16.601  1.00 73.60           H  
ATOM    665 HG21 ILE B  96       7.293  -8.741 -14.225  1.00 72.91           H  
ATOM    666 HG22 ILE B  96       7.169 -10.508 -14.388  1.00 72.91           H  
ATOM    667 HG23 ILE B  96       8.531  -9.640 -15.136  1.00 72.91           H  
ATOM    668 HD11 ILE B  96       8.569  -9.834 -18.237  1.00 78.94           H  
ATOM    669 HD12 ILE B  96       9.006 -10.887 -16.871  1.00 78.94           H  
ATOM    670 HD13 ILE B  96       8.348 -11.596 -18.365  1.00 78.94           H  
ATOM    671  N   TYR B  97       4.850  -6.989 -15.027  1.00 67.52           N  
ATOM    672  CA  TYR B  97       4.492  -5.963 -14.050  1.00 66.35           C  
ATOM    673  C   TYR B  97       3.043  -6.112 -13.590  1.00 69.25           C  
ATOM    674  O   TYR B  97       2.789  -6.119 -12.382  1.00 68.00           O  
ATOM    675  CB  TYR B  97       4.701  -4.552 -14.611  1.00 67.69           C  
ATOM    676  CG  TYR B  97       6.131  -4.067 -14.616  1.00 70.12           C  
ATOM    677  CD1 TYR B  97       6.736  -3.607 -13.446  1.00 71.37           C  
ATOM    678  CD2 TYR B  97       6.827  -3.912 -15.811  1.00 71.86           C  
ATOM    679  CE1 TYR B  97       8.033  -3.099 -13.455  1.00 72.64           C  
ATOM    680  CE2 TYR B  97       8.124  -3.399 -15.832  1.00 73.12           C  
ATOM    681  CZ  TYR B  97       8.722  -2.987 -14.652  1.00 81.06           C  
ATOM    682  OH  TYR B  97       9.998  -2.472 -14.674  1.00 82.46           O  
ATOM    683  H   TYR B  97       5.130  -6.704 -15.954  1.00 67.52           H  
ATOM    684  HA  TYR B  97       5.152  -6.105 -13.194  1.00 66.35           H  
ATOM    685  HB2 TYR B  97       4.111  -3.860 -14.008  1.00 67.69           H  
ATOM    686  HB3 TYR B  97       4.337  -4.541 -15.637  1.00 67.69           H  
ATOM    687  HD1 TYR B  97       6.187  -3.642 -12.518  1.00 71.37           H  
ATOM    688  HD2 TYR B  97       6.353  -4.191 -16.740  1.00 71.86           H  
ATOM    689  HE1 TYR B  97       8.501  -2.792 -12.530  1.00 72.64           H  
ATOM    690  HE2 TYR B  97       8.662  -3.324 -16.767  1.00 73.12           H  
ATOM    691  HH  TYR B  97      10.405  -2.432 -15.542  1.00 82.46           H  
ATOM    692  N   ILE B  98       2.102  -6.256 -14.562  1.00 65.99           N  
ATOM    693  CA  ILE B  98       0.648  -6.372 -14.341  1.00 65.32           C  
ATOM    694  C   ILE B  98       0.354  -7.544 -13.399  1.00 68.17           C  
ATOM    695  O   ILE B  98      -0.474  -7.389 -12.498  1.00 67.58           O  
ATOM    696  CB  ILE B  98      -0.119  -6.534 -15.688  1.00 69.31           C  
ATOM    697  CG1 ILE B  98       0.248  -5.398 -16.673  1.00 70.18           C  
ATOM    698  CG2 ILE B  98      -1.630  -6.570 -15.453  1.00 69.61           C  
ATOM    699  CD1 ILE B  98      -0.301  -5.561 -18.134  1.00 83.40           C  
ATOM    700  H   ILE B  98       2.428  -6.286 -15.517  1.00 65.99           H  
ATOM    701  HA  ILE B  98       0.298  -5.449 -13.879  1.00 65.32           H  
ATOM    702  HB  ILE B  98       0.183  -7.481 -16.133  1.00 69.31           H  
ATOM    703 HG12 ILE B  98       1.335  -5.341 -16.727  1.00 70.18           H  
ATOM    704 HG13 ILE B  98      -0.146  -4.465 -16.270  1.00 70.18           H  
ATOM    705 HG21 ILE B  98      -1.874  -7.392 -14.778  1.00 69.61           H  
ATOM    706 HG22 ILE B  98      -1.954  -5.629 -15.006  1.00 69.61           H  
ATOM    707 HG23 ILE B  98      -2.143  -6.717 -16.403  1.00 69.61           H  
ATOM    708 HD11 ILE B  98       0.079  -6.488 -18.561  1.00 83.40           H  
ATOM    709 HD12 ILE B  98      -1.389  -5.585 -18.112  1.00 83.40           H  
ATOM    710 HD13 ILE B  98       0.030  -4.718 -18.740  1.00 83.40           H  
ATOM    711  N   PHE B  99       1.050  -8.686 -13.578  1.00 64.49           N  
ATOM    712  CA  PHE B  99       0.867  -9.870 -12.742  1.00 64.52           C  
ATOM    713  C   PHE B  99       1.345  -9.613 -11.314  1.00 66.99           C  
ATOM    714  O   PHE B  99       0.597  -9.878 -10.371  1.00 65.65           O  
ATOM    715  CB  PHE B  99       1.609 -11.083 -13.335  1.00 67.83           C  
ATOM    716  CG  PHE B  99       1.456 -12.358 -12.533  1.00 70.61           C  
ATOM    717  CD1 PHE B  99       0.343 -13.175 -12.701  1.00 74.96           C  
ATOM    718  CD2 PHE B  99       2.433 -12.752 -11.627  1.00 73.00           C  
ATOM    719  CE1 PHE B  99       0.192 -14.345 -11.948  1.00 76.44           C  
ATOM    720  CE2 PHE B  99       2.278 -13.921 -10.870  1.00 76.68           C  
ATOM    721  CZ  PHE B  99       1.166 -14.714 -11.044  1.00 75.52           C  
ATOM    722  H   PHE B  99       1.730  -8.724 -14.324  1.00 64.49           H  
ATOM    723  HA  PHE B  99      -0.200 -10.092 -12.716  1.00 64.52           H  
ATOM    724  HB2 PHE B  99       2.671 -10.840 -13.392  1.00 67.83           H  
ATOM    725  HB3 PHE B  99       1.224 -11.263 -14.339  1.00 67.83           H  
ATOM    726  HD1 PHE B  99      -0.414 -12.904 -13.421  1.00 74.96           H  
ATOM    727  HD2 PHE B  99       3.322 -12.151 -11.506  1.00 73.00           H  
ATOM    728  HE1 PHE B  99      -0.686 -14.959 -12.076  1.00 76.44           H  
ATOM    729  HE2 PHE B  99       3.033 -14.200 -10.150  1.00 76.68           H  
ATOM    730  HZ  PHE B  99       1.055 -15.624 -10.473  1.00 75.52           H  
ATOM    731  N   ASN B 100       2.595  -9.120 -11.154  1.00 63.35           N  
ATOM    732  CA  ASN B 100       3.217  -8.883  -9.850  1.00 62.56           C  
ATOM    733  C   ASN B 100       2.460  -7.800  -9.061  1.00 66.57           C  
ATOM    734  O   ASN B 100       2.377  -7.909  -7.831  1.00 65.57           O  
ATOM    735  CB  ASN B 100       4.672  -8.505 -10.012  1.00 61.61           C  
ATOM    736  CG  ASN B 100       5.508  -9.629 -10.597  1.00 87.12           C  
ATOM    737  ND2 ASN B 100       5.531 -10.769 -10.104  1.00 81.49           N  
ATOM    738  OD1 ASN B 100       6.241  -9.333 -11.650  1.00 79.47           O  
ATOM    739  H   ASN B 100       3.130  -8.901 -11.982  1.00 63.35           H  
ATOM    740  HA  ASN B 100       3.164  -9.811  -9.279  1.00 62.56           H  
ATOM    741  HB2 ASN B 100       5.075  -8.243  -9.033  1.00 61.61           H  
ATOM    742  HB3 ASN B 100       4.737  -7.642 -10.676  1.00 61.61           H  
ATOM    743 HD21 ASN B 100       4.964 -10.982  -9.296  1.00 81.49           H  
ATOM    744 HD22 ASN B 100       6.118 -11.484 -10.510  1.00 81.49           H  
ATOM    745  N   LEU B 101       1.863  -6.803  -9.754  1.00 63.83           N  
ATOM    746  CA  LEU B 101       1.030  -5.789  -9.101  1.00 63.40           C  
ATOM    747  C   LEU B 101      -0.260  -6.435  -8.602  1.00 69.96           C  
ATOM    748  O   LEU B 101      -0.636  -6.229  -7.446  1.00 70.60           O  
ATOM    749  CB  LEU B 101       0.716  -4.606 -10.048  1.00 63.13           C  
ATOM    750  CG  LEU B 101      -0.163  -3.463  -9.476  1.00 66.87           C  
ATOM    751  CD1 LEU B 101       0.578  -2.665  -8.410  1.00 66.58           C  
ATOM    752  CD2 LEU B 101      -0.614  -2.515 -10.567  1.00 67.81           C  
ATOM    753  H   LEU B 101       1.996  -6.757 -10.754  1.00 63.83           H  
ATOM    754  HA  LEU B 101       1.584  -5.382  -8.256  1.00 63.40           H  
ATOM    755  HB2 LEU B 101       0.203  -5.010 -10.920  1.00 63.13           H  
ATOM    756  HB3 LEU B 101       1.665  -4.167 -10.355  1.00 63.13           H  
ATOM    757  HG  LEU B 101      -1.034  -3.941  -9.026  1.00 66.87           H  
ATOM    758 HD11 LEU B 101       0.900  -3.334  -7.611  1.00 66.58           H  
ATOM    759 HD12 LEU B 101       1.451  -2.187  -8.855  1.00 66.58           H  
ATOM    760 HD13 LEU B 101      -0.085  -1.902  -8.001  1.00 66.58           H  
ATOM    761 HD21 LEU B 101       0.257  -2.037 -11.017  1.00 67.81           H  
ATOM    762 HD22 LEU B 101      -1.159  -3.071 -11.330  1.00 67.81           H  
ATOM    763 HD23 LEU B 101      -1.265  -1.752 -10.138  1.00 67.81           H  
ATOM    764  N   ALA B 102      -0.924  -7.239  -9.474  1.00 67.14           N  
ATOM    765  CA  ALA B 102      -2.163  -7.953  -9.161  1.00 67.29           C  
ATOM    766  C   ALA B 102      -1.961  -8.923  -7.990  1.00 70.83           C  
ATOM    767  O   ALA B 102      -2.808  -8.978  -7.108  1.00 70.33           O  
ATOM    768  CB  ALA B 102      -2.656  -8.705 -10.381  1.00 69.16           C  
ATOM    769  H   ALA B 102      -0.536  -7.352 -10.401  1.00 67.14           H  
ATOM    770  HA  ALA B 102      -2.912  -7.218  -8.865  1.00 67.29           H  
ATOM    771  HB1 ALA B 102      -2.821  -8.005 -11.199  1.00 69.16           H  
ATOM    772  HB2 ALA B 102      -1.912  -9.445 -10.681  1.00 69.16           H  
ATOM    773  HB3 ALA B 102      -3.593  -9.211 -10.142  1.00 69.16           H  
ATOM    774  N   LEU B 103      -0.815  -9.639  -7.963  1.00 67.34           N  
ATOM    775  CA  LEU B 103      -0.452 -10.594  -6.910  1.00 66.97           C  
ATOM    776  C   LEU B 103      -0.232  -9.873  -5.574  1.00 68.42           C  
ATOM    777  O   LEU B 103      -0.690 -10.366  -4.544  1.00 67.97           O  
ATOM    778  CB  LEU B 103       0.817 -11.376  -7.320  1.00 67.75           C  
ATOM    779  CG  LEU B 103       1.349 -12.467  -6.372  1.00 72.81           C  
ATOM    780  CD1 LEU B 103       0.335 -13.582  -6.167  1.00 73.58           C  
ATOM    781  CD2 LEU B 103       2.628 -13.063  -6.915  1.00 76.34           C  
ATOM    782  H   LEU B 103      -0.161  -9.507  -8.722  1.00 67.34           H  
ATOM    783  HA  LEU B 103      -1.272 -11.300  -6.780  1.00 66.97           H  
ATOM    784  HB2 LEU B 103       1.616 -10.646  -7.451  1.00 67.75           H  
ATOM    785  HB3 LEU B 103       0.604 -11.855  -8.275  1.00 67.75           H  
ATOM    786  HG  LEU B 103       1.539 -11.987  -5.411  1.00 72.81           H  
ATOM    787 HD11 LEU B 103      -0.592 -13.163  -5.772  1.00 73.58           H  
ATOM    788 HD12 LEU B 103       0.134 -14.070  -7.121  1.00 73.58           H  
ATOM    789 HD13 LEU B 103       0.734 -14.311  -5.463  1.00 73.58           H  
ATOM    790 HD21 LEU B 103       2.427 -13.539  -7.875  1.00 76.34           H  
ATOM    791 HD22 LEU B 103       3.369 -12.274  -7.049  1.00 76.34           H  
ATOM    792 HD23 LEU B 103       3.009 -13.806  -6.214  1.00 76.34           H  
ATOM    793  N   ALA B 104       0.444  -8.703  -5.596  1.00 63.64           N  
ATOM    794  CA  ALA B 104       0.704  -7.899  -4.397  1.00 62.55           C  
ATOM    795  C   ALA B 104      -0.593  -7.318  -3.835  1.00 65.01           C  
ATOM    796  O   ALA B 104      -0.798  -7.353  -2.622  1.00 65.03           O  
ATOM    797  CB  ALA B 104       1.684  -6.777  -4.712  1.00 62.73           C  
ATOM    798  H   ALA B 104       0.787  -8.366  -6.484  1.00 63.64           H  
ATOM    799  HA  ALA B 104       1.144  -8.551  -3.642  1.00 62.55           H  
ATOM    800  HB1 ALA B 104       2.613  -7.202  -5.090  1.00 62.73           H  
ATOM    801  HB2 ALA B 104       1.254  -6.118  -5.466  1.00 62.73           H  
ATOM    802  HB3 ALA B 104       1.888  -6.206  -3.805  1.00 62.73           H  
ATOM    803  N   ASP B 105      -1.478  -6.821  -4.713  1.00 60.45           N  
ATOM    804  CA  ASP B 105      -2.764  -6.251  -4.317  1.00 60.17           C  
ATOM    805  C   ASP B 105      -3.746  -7.343  -3.867  1.00 64.06           C  
ATOM    806  O   ASP B 105      -4.668  -7.062  -3.098  1.00 63.19           O  
ATOM    807  CB  ASP B 105      -3.368  -5.445  -5.465  1.00 62.61           C  
ATOM    808  CG  ASP B 105      -2.579  -4.222  -5.894  1.00 77.16           C  
ATOM    809  OD1 ASP B 105      -1.999  -3.549  -5.013  1.00 78.48           O  
ATOM    810  OD2 ASP B 105      -2.638  -3.873  -7.092  1.00 82.42           O1-
ATOM    811  H   ASP B 105      -1.246  -6.842  -5.696  1.00 60.45           H  
ATOM    812  HA  ASP B 105      -2.583  -5.587  -3.472  1.00 60.17           H  
ATOM    813  HB2 ASP B 105      -4.359  -5.113  -5.156  1.00 62.61           H  
ATOM    814  HB3 ASP B 105      -3.460  -6.107  -6.326  1.00 62.61           H  
ATOM    815  N   ALA B 106      -3.559  -8.579  -4.349  1.00 61.34           N  
ATOM    816  CA  ALA B 106      -4.401  -9.703  -3.964  1.00 61.91           C  
ATOM    817  C   ALA B 106      -4.084 -10.162  -2.541  1.00 66.92           C  
ATOM    818  O   ALA B 106      -4.975 -10.630  -1.830  1.00 67.35           O  
ATOM    819  CB  ALA B 106      -4.215 -10.856  -4.935  1.00 63.51           C  
ATOM    820  H   ALA B 106      -2.805  -8.737  -5.003  1.00 61.34           H  
ATOM    821  HA  ALA B 106      -5.439  -9.374  -3.994  1.00 61.91           H  
ATOM    822  HB1 ALA B 106      -4.466 -10.525  -5.941  1.00 63.51           H  
ATOM    823  HB2 ALA B 106      -3.179 -11.189  -4.909  1.00 63.51           H  
ATOM    824  HB3 ALA B 106      -4.869 -11.679  -4.649  1.00 63.51           H  
ATOM    825  N   LEU B 107      -2.809 -10.035  -2.131  1.00 63.12           N  
ATOM    826  CA  LEU B 107      -2.338 -10.474  -0.823  1.00 62.94           C  
ATOM    827  C   LEU B 107      -2.486  -9.380   0.223  1.00 66.93           C  
ATOM    828  O   LEU B 107      -2.457  -9.697   1.413  1.00 67.28           O  
ATOM    829  CB  LEU B 107      -0.872 -10.922  -0.897  1.00 63.10           C  
ATOM    830  CG  LEU B 107      -0.602 -12.179  -1.732  1.00 68.37           C  
ATOM    831  CD1 LEU B 107       0.854 -12.312  -2.070  1.00 68.62           C  
ATOM    832  CD2 LEU B 107      -1.149 -13.425  -1.063  1.00 71.87           C  
ATOM    833  H   LEU B 107      -2.144  -9.613  -2.761  1.00 63.12           H  
ATOM    834  HA  LEU B 107      -2.958 -11.321  -0.521  1.00 62.94           H  
ATOM    835  HB2 LEU B 107      -0.526 -11.114   0.118  1.00 63.10           H  
ATOM    836  HB3 LEU B 107      -0.296 -10.103  -1.329  1.00 63.10           H  
ATOM    837  HG  LEU B 107      -1.139 -12.064  -2.674  1.00 68.37           H  
ATOM    838 HD11 LEU B 107       1.187 -11.421  -2.598  1.00 68.62           H  
ATOM    839 HD12 LEU B 107       1.430 -12.429  -1.152  1.00 68.62           H  
ATOM    840 HD13 LEU B 107       1.002 -13.187  -2.704  1.00 68.62           H  
ATOM    841 HD21 LEU B 107      -0.640 -13.581  -0.112  1.00 71.87           H  
ATOM    842 HD22 LEU B 107      -2.218 -13.304  -0.887  1.00 71.87           H  
ATOM    843 HD23 LEU B 107      -0.984 -14.288  -1.710  1.00 71.87           H  
ATOM    844  N   VAL B 108      -2.650  -8.103  -0.190  1.00 62.91           N  
ATOM    845  CA  VAL B 108      -2.832  -7.030   0.794  1.00 62.67           C  
ATOM    846  C   VAL B 108      -4.277  -7.026   1.268  1.00 67.17           C  
ATOM    847  O   VAL B 108      -4.509  -6.752   2.442  1.00 66.57           O  
ATOM    848  CB  VAL B 108      -2.416  -5.614   0.340  1.00 66.16           C  
ATOM    849  CG1 VAL B 108      -0.911  -5.470   0.257  1.00 66.17           C  
ATOM    850  CG2 VAL B 108      -3.078  -5.208  -0.957  1.00 65.73           C  
ATOM    851  H   VAL B 108      -2.647  -7.888  -1.178  1.00 62.91           H  
ATOM    852  HA  VAL B 108      -2.143  -7.264   1.605  1.00 62.67           H  
ATOM    853  HB  VAL B 108      -2.774  -4.925   1.108  1.00 66.16           H  
ATOM    854 HG11 VAL B 108      -0.468  -5.717   1.222  1.00 66.17           H  
ATOM    855 HG12 VAL B 108      -0.524  -6.147  -0.505  1.00 66.17           H  
ATOM    856 HG13 VAL B 108      -0.658  -4.443  -0.007  1.00 66.17           H  
ATOM    857 HG21 VAL B 108      -2.749  -5.872  -1.757  1.00 65.73           H  
ATOM    858 HG22 VAL B 108      -4.161  -5.277  -0.851  1.00 65.73           H  
ATOM    859 HG23 VAL B 108      -2.803  -4.182  -1.202  1.00 65.73           H  
ATOM    860  N   THR B 109      -5.247  -7.368   0.377  1.00 64.36           N  
ATOM    861  CA  THR B 109      -6.672  -7.404   0.741  1.00 64.36           C  
ATOM    862  C   THR B 109      -6.944  -8.587   1.673  1.00 67.56           C  
ATOM    863  O   THR B 109      -7.905  -8.545   2.428  1.00 67.62           O  
ATOM    864  CB  THR B 109      -7.570  -7.468  -0.503  1.00 75.63           C  
ATOM    865  OG1 THR B 109      -7.285  -8.660  -1.228  1.00 78.92           O  
ATOM    866  CG2 THR B 109      -7.421  -6.237  -1.411  1.00 74.25           C  
ATOM    867  H   THR B 109      -4.979  -7.606  -0.566  1.00 64.36           H  
ATOM    868  HA  THR B 109      -6.914  -6.478   1.262  1.00 64.36           H  
ATOM    869  HB  THR B 109      -8.606  -7.472  -0.163  1.00 75.63           H  
ATOM    870 HG21 THR B 109      -7.651  -5.336  -0.841  1.00 74.25           H  
ATOM    871 HG22 THR B 109      -6.398  -6.182  -1.781  1.00 74.25           H  
ATOM    872 HG23 THR B 109      -8.108  -6.322  -2.252  1.00 74.25           H  
ATOM    873  HG1 THR B 109      -6.367  -8.614  -1.508  1.00 78.92           H  
ATOM    874  N   THR B 110      -6.071  -9.614   1.655  1.00 63.37           N  
ATOM    875  CA  THR B 110      -6.147 -10.810   2.496  1.00 63.36           C  
ATOM    876  C   THR B 110      -6.095 -10.410   3.990  1.00 66.34           C  
ATOM    877  O   THR B 110      -6.777 -11.019   4.814  1.00 66.38           O  
ATOM    878  CB  THR B 110      -4.990 -11.757   2.116  1.00 72.41           C  
ATOM    879  OG1 THR B 110      -5.101 -12.090   0.733  1.00 71.94           O  
ATOM    880  CG2 THR B 110      -4.959 -13.032   2.947  1.00 73.55           C  
ATOM    881  H   THR B 110      -5.300  -9.553   1.006  1.00 63.37           H  
ATOM    882  HA  THR B 110      -7.090 -11.331   2.334  1.00 63.36           H  
ATOM    883  HB  THR B 110      -4.059 -11.228   2.321  1.00 72.41           H  
ATOM    884 HG21 THR B 110      -4.883 -12.776   4.003  1.00 73.55           H  
ATOM    885 HG22 THR B 110      -5.875 -13.599   2.775  1.00 73.55           H  
ATOM    886 HG23 THR B 110      -4.099 -13.634   2.655  1.00 73.55           H  
ATOM    887  HG1 THR B 110      -5.081 -11.269   0.234  1.00 71.94           H  
ATOM    888  N   THR B 111      -5.306  -9.375   4.318  1.00 62.04           N  
ATOM    889  CA  THR B 111      -5.131  -8.887   5.693  1.00 61.35           C  
ATOM    890  C   THR B 111      -6.334  -8.051   6.161  1.00 64.07           C  
ATOM    891  O   THR B 111      -6.571  -7.944   7.359  1.00 62.95           O  
ATOM    892  CB  THR B 111      -3.833  -8.027   5.802  1.00 65.48           C  
ATOM    893  OG1 THR B 111      -3.964  -6.803   5.067  1.00 59.99           O  
ATOM    894  CG2 THR B 111      -2.576  -8.780   5.378  1.00 63.38           C  
ATOM    895  H   THR B 111      -4.806  -8.906   3.578  1.00 62.04           H  
ATOM    896  HA  THR B 111      -5.049  -9.763   6.336  1.00 61.35           H  
ATOM    897  HB  THR B 111      -3.711  -7.793   6.859  1.00 65.48           H  
ATOM    898 HG21 THR B 111      -2.481  -9.690   5.969  1.00 63.38           H  
ATOM    899 HG22 THR B 111      -2.647  -9.040   4.322  1.00 63.38           H  
ATOM    900 HG23 THR B 111      -1.703  -8.148   5.538  1.00 63.38           H  
ATOM    901  HG1 THR B 111      -4.070  -7.031   4.140  1.00 59.99           H  
ATOM    902  N   MET B 112      -7.077  -7.466   5.211  1.00 61.13           N  
ATOM    903  CA  MET B 112      -8.169  -6.518   5.429  1.00 61.22           C  
ATOM    904  C   MET B 112      -9.218  -7.042   6.486  1.00 66.05           C  
ATOM    905  O   MET B 112      -9.486  -6.279   7.430  1.00 65.22           O  
ATOM    906  CB  MET B 112      -8.865  -6.203   4.097  1.00 63.45           C  
ATOM    907  CG  MET B 112      -9.709  -4.980   4.147  1.00 67.09           C  
ATOM    908  SD  MET B 112     -10.310  -4.464   2.529  1.00 71.43           S  
ATOM    909  CE  MET B 112     -11.060  -2.965   3.007  1.00 68.38           C  
ATOM    910  H   MET B 112      -6.863  -7.702   4.252  1.00 61.13           H  
ATOM    911  HA  MET B 112      -7.731  -5.606   5.836  1.00 61.22           H  
ATOM    912  HB2 MET B 112      -9.499  -7.049   3.831  1.00 63.45           H  
ATOM    913  HB3 MET B 112      -8.102  -6.065   3.332  1.00 63.45           H  
ATOM    914  HG2 MET B 112      -9.118  -4.169   4.572  1.00 67.09           H  
ATOM    915  HG3 MET B 112     -10.569  -5.177   4.788  1.00 67.09           H  
ATOM    916  HE1 MET B 112     -11.841  -3.166   3.741  1.00 68.38           H  
ATOM    917  HE2 MET B 112     -10.309  -2.307   3.446  1.00 68.38           H  
ATOM    918  HE3 MET B 112     -11.499  -2.484   2.133  1.00 68.38           H  
ATOM    919  N   PRO B 113      -9.781  -8.298   6.416  1.00 63.20           N  
ATOM    920  CA  PRO B 113     -10.757  -8.720   7.446  1.00 63.67           C  
ATOM    921  C   PRO B 113     -10.223  -8.610   8.879  1.00 68.02           C  
ATOM    922  O   PRO B 113     -11.024  -8.404   9.790  1.00 68.71           O  
ATOM    923  CB  PRO B 113     -11.022 -10.187   7.106  1.00 66.01           C  
ATOM    924  CG  PRO B 113     -10.735 -10.296   5.686  1.00 69.95           C  
ATOM    925  CD  PRO B 113      -9.609  -9.353   5.399  1.00 64.72           C  
ATOM    926  HA  PRO B 113     -11.640  -8.082   7.428  1.00 63.67           H  
ATOM    927  HB2 PRO B 113     -12.059 -10.447   7.310  1.00 66.01           H  
ATOM    928  HB3 PRO B 113     -10.361 -10.839   7.680  1.00 66.01           H  
ATOM    929  HG2 PRO B 113     -11.616 -10.019   5.103  1.00 69.95           H  
ATOM    930  HG3 PRO B 113     -10.445 -11.317   5.439  1.00 69.95           H  
ATOM    931  HD2 PRO B 113      -8.646  -9.851   5.511  1.00 64.72           H  
ATOM    932  HD3 PRO B 113      -9.692  -8.944   4.393  1.00 64.72           H  
ATOM    933  N   PHE B 114      -8.885  -8.742   9.078  1.00 63.23           N  
ATOM    934  CA  PHE B 114      -8.263  -8.639  10.401  1.00 62.65           C  
ATOM    935  C   PHE B 114      -8.415  -7.220  10.941  1.00 65.97           C  
ATOM    936  O   PHE B 114      -8.757  -7.068  12.105  1.00 65.52           O  
ATOM    937  CB  PHE B 114      -6.782  -9.052  10.372  1.00 64.28           C  
ATOM    938  CG  PHE B 114      -6.544 -10.504  10.021  1.00 66.31           C  
ATOM    939  CD1 PHE B 114      -6.418 -10.910   8.696  1.00 68.98           C  
ATOM    940  CD2 PHE B 114      -6.413 -11.462  11.019  1.00 69.10           C  
ATOM    941  CE1 PHE B 114      -6.189 -12.252   8.375  1.00 70.48           C  
ATOM    942  CE2 PHE B 114      -6.197 -12.806  10.698  1.00 72.55           C  
ATOM    943  CZ  PHE B 114      -6.077 -13.190   9.378  1.00 70.30           C  
ATOM    944  H   PHE B 114      -8.292  -8.920   8.279  1.00 63.23           H  
ATOM    945  HA  PHE B 114      -8.778  -9.332  11.066  1.00 62.65           H  
ATOM    946  HB2 PHE B 114      -6.356  -8.864  11.357  1.00 64.28           H  
ATOM    947  HB3 PHE B 114      -6.272  -8.435   9.631  1.00 64.28           H  
ATOM    948  HD1 PHE B 114      -6.497 -10.178   7.906  1.00 68.98           H  
ATOM    949  HD2 PHE B 114      -6.476 -11.165  12.056  1.00 69.10           H  
ATOM    950  HE1 PHE B 114      -6.100 -12.554   7.341  1.00 70.48           H  
ATOM    951  HE2 PHE B 114      -6.124 -13.543  11.482  1.00 72.55           H  
ATOM    952  HZ  PHE B 114      -5.894 -14.226   9.131  1.00 70.30           H  
ATOM    953  N   GLN B 115      -8.226  -6.187  10.086  1.00 62.84           N  
ATOM    954  CA  GLN B 115      -8.409  -4.770  10.470  1.00 62.53           C  
ATOM    955  C   GLN B 115      -9.856  -4.517  10.899  1.00 67.76           C  
ATOM    956  O   GLN B 115     -10.103  -3.903  11.941  1.00 67.60           O  
ATOM    957  CB  GLN B 115      -8.032  -3.826   9.307  1.00 62.49           C  
ATOM    958  CG  GLN B 115      -6.579  -3.867   8.824  1.00 61.83           C  
ATOM    959  CD  GLN B 115      -5.570  -3.140   9.676  1.00 68.78           C  
ATOM    960  OE1 GLN B 115      -5.710  -3.007  10.898  1.00 64.39           O  
ATOM    961  NE2 GLN B 115      -4.497  -2.673   9.030  1.00 52.71           N  
ATOM    962  H   GLN B 115      -7.943  -6.395   9.139  1.00 62.84           H  
ATOM    963  HA  GLN B 115      -7.745  -4.563  11.308  1.00 62.53           H  
ATOM    964  HB2 GLN B 115      -8.242  -2.806   9.631  1.00 62.49           H  
ATOM    965  HB3 GLN B 115      -8.669  -4.077   8.458  1.00 62.49           H  
ATOM    966  HG2 GLN B 115      -6.548  -3.429   7.826  1.00 61.83           H  
ATOM    967  HG3 GLN B 115      -6.277  -4.913   8.770  1.00 61.83           H  
ATOM    968 HE21 GLN B 115      -4.414  -2.798   8.031  1.00 52.71           H  
ATOM    969 HE22 GLN B 115      -3.769  -2.194   9.541  1.00 52.71           H  
ATOM    970  N   SER B 116     -10.808  -5.025  10.088  1.00 64.87           N  
ATOM    971  CA  SER B 116     -12.250  -4.914  10.304  1.00 65.45           C  
ATOM    972  C   SER B 116     -12.638  -5.453  11.699  1.00 70.78           C  
ATOM    973  O   SER B 116     -13.261  -4.735  12.485  1.00 71.03           O  
ATOM    974  CB  SER B 116     -12.998  -5.672   9.206  1.00 68.30           C  
ATOM    975  OG  SER B 116     -14.407  -5.571   9.341  1.00 75.75           O  
ATOM    976  H   SER B 116     -10.499  -5.522   9.265  1.00 64.87           H  
ATOM    977  HA  SER B 116     -12.530  -3.861  10.262  1.00 65.45           H  
ATOM    978  HB2 SER B 116     -12.718  -6.725   9.252  1.00 68.30           H  
ATOM    979  HB3 SER B 116     -12.711  -5.262   8.238  1.00 68.30           H  
ATOM    980  HG  SER B 116     -14.803  -6.073   8.626  1.00 75.75           H  
ATOM    981  N   THR B 117     -12.191  -6.693  12.010  1.00 67.42           N  
ATOM    982  CA  THR B 117     -12.432  -7.443  13.247  1.00 67.62           C  
ATOM    983  C   THR B 117     -11.854  -6.687  14.471  1.00 71.21           C  
ATOM    984  O   THR B 117     -12.570  -6.508  15.459  1.00 71.21           O  
ATOM    985  CB  THR B 117     -11.796  -8.847  13.103  1.00 72.09           C  
ATOM    986  OG1 THR B 117     -12.373  -9.504  11.976  1.00 69.22           O  
ATOM    987  CG2 THR B 117     -11.976  -9.713  14.332  1.00 71.60           C  
ATOM    988  H   THR B 117     -11.629  -7.154  11.309  1.00 67.42           H  
ATOM    989  HA  THR B 117     -13.504  -7.546  13.414  1.00 67.62           H  
ATOM    990  HB  THR B 117     -10.724  -8.705  12.971  1.00 72.09           H  
ATOM    991 HG21 THR B 117     -11.544  -9.211  15.199  1.00 71.60           H  
ATOM    992 HG22 THR B 117     -13.039  -9.885  14.504  1.00 71.60           H  
ATOM    993 HG23 THR B 117     -11.474 -10.668  14.180  1.00 71.60           H  
ATOM    994  HG1 THR B 117     -12.217  -8.951  11.206  1.00 69.22           H  
ATOM    995  N   VAL B 118     -10.578  -6.238  14.388  1.00 67.19           N  
ATOM    996  CA  VAL B 118      -9.848  -5.540  15.456  1.00 67.44           C  
ATOM    997  C   VAL B 118     -10.562  -4.219  15.801  1.00 72.81           C  
ATOM    998  O   VAL B 118     -10.659  -3.893  16.981  1.00 73.83           O  
ATOM    999  CB  VAL B 118      -8.360  -5.297  15.073  1.00 70.38           C  
ATOM   1000  CG1 VAL B 118      -7.662  -4.366  16.062  1.00 70.61           C  
ATOM   1001  CG2 VAL B 118      -7.601  -6.613  14.971  1.00 70.44           C  
ATOM   1002  H   VAL B 118     -10.088  -6.394  13.518  1.00 67.19           H  
ATOM   1003  HA  VAL B 118      -9.842  -6.178  16.340  1.00 67.44           H  
ATOM   1004  HB  VAL B 118      -8.359  -4.810  14.098  1.00 70.38           H  
ATOM   1005 HG11 VAL B 118      -8.200  -3.420  16.111  1.00 70.61           H  
ATOM   1006 HG12 VAL B 118      -7.648  -4.829  17.048  1.00 70.61           H  
ATOM   1007 HG13 VAL B 118      -6.638  -4.185  15.731  1.00 70.61           H  
ATOM   1008 HG21 VAL B 118      -7.596  -7.106  15.941  1.00 70.44           H  
ATOM   1009 HG22 VAL B 118      -8.088  -7.256  14.237  1.00 70.44           H  
ATOM   1010 HG23 VAL B 118      -6.575  -6.416  14.658  1.00 70.44           H  
ATOM   1011  N   TYR B 119     -11.182  -3.557  14.803  1.00 68.98           N  
ATOM   1012  CA  TYR B 119     -12.077  -2.428  15.067  1.00 69.32           C  
ATOM   1013  C   TYR B 119     -13.382  -2.850  15.776  1.00 74.68           C  
ATOM   1014  O   TYR B 119     -13.651  -2.321  16.860  1.00 75.27           O  
ATOM   1015  CB  TYR B 119     -12.319  -1.669  13.756  1.00 70.41           C  
ATOM   1016  CG  TYR B 119     -13.323  -0.540  13.855  1.00 73.62           C  
ATOM   1017  CD1 TYR B 119     -13.087   0.575  14.655  1.00 76.21           C  
ATOM   1018  CD2 TYR B 119     -14.486  -0.557  13.090  1.00 74.83           C  
ATOM   1019  CE1 TYR B 119     -14.023   1.601  14.760  1.00 77.99           C  
ATOM   1020  CE2 TYR B 119     -15.424   0.471  13.175  1.00 76.44           C  
ATOM   1021  CZ  TYR B 119     -15.186   1.553  14.008  1.00 85.22           C  
ATOM   1022  OH  TYR B 119     -16.105   2.553  14.110  1.00 88.39           O  
ATOM   1023  H   TYR B 119     -11.058  -3.879  13.854  1.00 68.98           H  
ATOM   1024  HA  TYR B 119     -11.567  -1.745  15.748  1.00 69.32           H  
ATOM   1025  HB2 TYR B 119     -12.654  -2.368  12.994  1.00 70.41           H  
ATOM   1026  HB3 TYR B 119     -11.371  -1.260  13.416  1.00 70.41           H  
ATOM   1027  HD1 TYR B 119     -12.162   0.646  15.205  1.00 76.21           H  
ATOM   1028  HD2 TYR B 119     -14.667  -1.383  12.417  1.00 74.83           H  
ATOM   1029  HE1 TYR B 119     -13.843   2.433  15.424  1.00 77.99           H  
ATOM   1030  HE2 TYR B 119     -16.335   0.424  12.597  1.00 76.44           H  
ATOM   1031  HH  TYR B 119     -15.663   3.396  14.220  1.00 88.39           H  
ATOM   1032  N   LEU B 120     -14.106  -3.840  15.234  1.00 71.60           N  
ATOM   1033  CA  LEU B 120     -15.413  -4.269  15.773  1.00 71.88           C  
ATOM   1034  C   LEU B 120     -15.364  -4.924  17.165  1.00 77.61           C  
ATOM   1035  O   LEU B 120     -16.212  -4.648  18.010  1.00 78.14           O  
ATOM   1036  CB  LEU B 120     -16.063  -5.258  14.790  1.00 71.33           C  
ATOM   1037  CG  LEU B 120     -16.667  -4.634  13.524  1.00 74.52           C  
ATOM   1038  CD1 LEU B 120     -17.181  -5.783  12.651  1.00 75.00           C  
ATOM   1039  CD2 LEU B 120     -17.828  -3.690  13.854  1.00 75.48           C  
ATOM   1040  H   LEU B 120     -13.765  -4.262  14.380  1.00 71.60           H  
ATOM   1041  HA  LEU B 120     -16.047  -3.390  15.886  1.00 71.88           H  
ATOM   1042  HB2 LEU B 120     -16.863  -5.783  15.314  1.00 71.33           H  
ATOM   1043  HB3 LEU B 120     -15.319  -6.004  14.505  1.00 71.33           H  
ATOM   1044  HG  LEU B 120     -15.904  -4.086  12.972  1.00 74.52           H  
ATOM   1045 HD11 LEU B 120     -16.356  -6.441  12.379  1.00 75.00           H  
ATOM   1046 HD12 LEU B 120     -17.938  -6.352  13.191  1.00 75.00           H  
ATOM   1047 HD13 LEU B 120     -17.629  -5.387  11.745  1.00 75.00           H  
ATOM   1048 HD21 LEU B 120     -18.547  -4.191  14.502  1.00 75.48           H  
ATOM   1049 HD22 LEU B 120     -17.453  -2.796  14.349  1.00 75.48           H  
ATOM   1050 HD23 LEU B 120     -18.334  -3.380  12.943  1.00 75.48           H  
ATOM   1051  N   MET B 121     -14.364  -5.804  17.398  1.00 74.97           N  
ATOM   1052  CA  MET B 121     -14.088  -6.430  18.695  1.00 76.31           C  
ATOM   1053  C   MET B 121     -13.222  -5.537  19.592  1.00 82.52           C  
ATOM   1054  O   MET B 121     -12.910  -5.947  20.712  1.00 82.84           O  
ATOM   1055  CB  MET B 121     -13.387  -7.784  18.483  1.00 78.62           C  
ATOM   1056  CG  MET B 121     -14.272  -8.826  17.791  1.00 82.29           C  
ATOM   1057  SD  MET B 121     -13.464 -10.417  17.440  1.00 87.41           S  
ATOM   1058  CE  MET B 121     -12.923 -10.935  19.093  1.00 85.83           C  
ATOM   1059  H   MET B 121     -13.684  -5.979  16.670  1.00 74.97           H  
ATOM   1060  HA  MET B 121     -15.029  -6.598  19.219  1.00 76.31           H  
ATOM   1061  HB2 MET B 121     -13.100  -8.181  19.456  1.00 78.62           H  
ATOM   1062  HB3 MET B 121     -12.476  -7.639  17.900  1.00 78.62           H  
ATOM   1063  HG2 MET B 121     -14.621  -8.416  16.842  1.00 82.29           H  
ATOM   1064  HG3 MET B 121     -15.144  -9.012  18.419  1.00 82.29           H  
ATOM   1065  HE1 MET B 121     -12.151 -10.256  19.459  1.00 85.83           H  
ATOM   1066  HE2 MET B 121     -13.771 -10.926  19.779  1.00 85.83           H  
ATOM   1067  HE3 MET B 121     -12.513 -11.943  19.040  1.00 85.83           H  
ATOM   1068  N   ASN B 122     -12.760  -4.383  19.058  1.00 80.02           N  
ATOM   1069  CA  ASN B 122     -11.877  -3.416  19.701  1.00 81.00           C  
ATOM   1070  C   ASN B 122     -10.696  -4.100  20.435  1.00 86.61           C  
ATOM   1071  O   ASN B 122     -10.490  -3.756  21.604  1.00 87.74           O  
ATOM   1072  CB  ASN B 122     -12.750  -2.460  20.547  1.00 84.93           C  
ATOM   1073  CG  ASN B 122     -12.106  -1.109  20.828  1.00115.52           C  
ATOM   1074  OD1 ASN B 122     -12.549  -0.074  20.312  1.00111.30           O  
ATOM   1075  ND2 ASN B 122     -11.087  -1.083  21.680  1.00109.23           N  
ATOM   1076  H   ASN B 122     -13.085  -4.154  18.130  1.00 80.02           H  
ATOM   1077  HA  ASN B 122     -11.438  -2.803  18.913  1.00 81.00           H  
ATOM   1078  HB2 ASN B 122     -13.012  -2.938  21.491  1.00 84.93           H  
ATOM   1079  HB3 ASN B 122     -13.676  -2.257  20.007  1.00 84.93           H  
ATOM   1080 HD21 ASN B 122     -10.746  -1.944  22.086  1.00109.23           H  
ATOM   1081 HD22 ASN B 122     -10.654  -0.205  21.921  1.00109.23           H  
ATOM   1082  N   SER B 123     -10.054  -5.150  19.845  1.00 82.82           N  
ATOM   1083  CA  SER B 123      -9.034  -6.001  20.519  1.00 83.48           C  
ATOM   1084  C   SER B 123      -8.325  -7.029  19.599  1.00 85.87           C  
ATOM   1085  O   SER B 123      -8.812  -7.302  18.499  1.00 84.68           O  
ATOM   1086  CB  SER B 123      -9.689  -6.776  21.678  1.00 89.26           C  
ATOM   1087  OG  SER B 123     -10.764  -7.577  21.229  1.00101.39           O  
ATOM   1088  H   SER B 123     -10.306  -5.354  18.890  1.00 82.82           H  
ATOM   1089  HA  SER B 123      -8.266  -5.352  20.939  1.00 83.48           H  
ATOM   1090  HB2 SER B 123     -10.060  -6.081  22.430  1.00 89.26           H  
ATOM   1091  HB3 SER B 123      -8.946  -7.415  22.156  1.00 89.26           H  
ATOM   1092  HG  SER B 123     -11.533  -6.988  21.099  1.00101.39           H  
ATOM   1093  N   TRP B 124      -7.230  -7.646  20.100  1.00 82.10           N  
ATOM   1094  CA  TRP B 124      -6.507  -8.762  19.446  1.00 81.36           C  
ATOM   1095  C   TRP B 124      -6.287 -10.004  20.366  1.00 87.08           C  
ATOM   1096  O   TRP B 124      -5.382  -9.957  21.202  1.00 87.48           O  
ATOM   1097  CB  TRP B 124      -5.157  -8.250  18.921  1.00 79.22           C  
ATOM   1098  CG  TRP B 124      -4.371  -9.311  18.210  1.00 80.10           C  
ATOM   1099  CD1 TRP B 124      -3.498 -10.177  18.801  1.00 84.15           C  
ATOM   1100  CD2 TRP B 124      -4.400  -9.656  16.819  1.00 79.04           C  
ATOM   1101  NE1 TRP B 124      -3.023 -11.074  17.874  1.00 83.44           N  
ATOM   1102  CE2 TRP B 124      -3.542 -10.764  16.645  1.00 83.58           C  
ATOM   1103  CE3 TRP B 124      -5.055  -9.125  15.694  1.00 79.27           C  
ATOM   1104  CZ2 TRP B 124      -3.339 -11.366  15.394  1.00 82.40           C  
ATOM   1105  CZ3 TRP B 124      -4.851  -9.719  14.455  1.00 80.24           C  
ATOM   1106  CH2 TRP B 124      -3.999 -10.823  14.314  1.00 81.50           C  
ATOM   1107  H   TRP B 124      -6.853  -7.314  20.976  1.00 82.10           H  
ATOM   1108  HA  TRP B 124      -7.064  -9.077  18.565  1.00 81.36           H  
ATOM   1109  HB2 TRP B 124      -4.562  -7.865  19.752  1.00 79.22           H  
ATOM   1110  HB3 TRP B 124      -5.333  -7.424  18.231  1.00 79.22           H  
ATOM   1111  HD1 TRP B 124      -3.220 -10.162  19.845  1.00 84.15           H  
ATOM   1112  HE1 TRP B 124      -2.392 -11.837  18.067  1.00 83.44           H  
ATOM   1113  HE3 TRP B 124      -5.708  -8.270  15.791  1.00 79.27           H  
ATOM   1114  HZ2 TRP B 124      -2.692 -12.225  15.284  1.00 82.40           H  
ATOM   1115  HZ3 TRP B 124      -5.360  -9.325  13.588  1.00 80.24           H  
ATOM   1116  HH2 TRP B 124      -3.855 -11.255  13.335  1.00 81.50           H  
ATOM   1117  N   PRO B 125      -7.013 -11.129  20.183  1.00 84.35           N  
ATOM   1118  CA  PRO B 125      -6.901 -12.305  21.062  1.00 86.29           C  
ATOM   1119  C   PRO B 125      -6.337 -13.542  20.352  1.00 91.80           C  
ATOM   1120  O   PRO B 125      -6.437 -14.651  20.885  1.00 93.42           O  
ATOM   1121  CB  PRO B 125      -8.355 -12.551  21.467  1.00 88.20           C  
ATOM   1122  CG  PRO B 125      -9.180 -12.019  20.289  1.00 90.64           C  
ATOM   1123  CD  PRO B 125      -8.301 -11.118  19.457  1.00 84.74           C  
ATOM   1124  HA  PRO B 125      -6.216 -12.130  21.890  1.00 86.29           H  
ATOM   1125  HB2 PRO B 125      -8.597 -12.011  22.381  1.00 88.20           H  
ATOM   1126  HB3 PRO B 125      -8.539 -13.615  21.615  1.00 88.20           H  
ATOM   1127  HG2 PRO B 125     -10.036 -11.454  20.664  1.00 90.64           H  
ATOM   1128  HG3 PRO B 125      -9.535 -12.851  19.682  1.00 90.64           H  
ATOM   1129  HD2 PRO B 125      -8.183 -11.512  18.447  1.00 84.74           H  
ATOM   1130  HD3 PRO B 125      -8.712 -10.110  19.408  1.00 84.74           H  
ATOM   1131  N   PHE B 126      -5.733 -13.357  19.169  1.00 87.18           N  
ATOM   1132  CA  PHE B 126      -5.293 -14.463  18.333  1.00 87.23           C  
ATOM   1133  C   PHE B 126      -3.774 -14.765  18.482  1.00 91.11           C  
ATOM   1134  O   PHE B 126      -3.198 -15.446  17.628  1.00 90.67           O  
ATOM   1135  CB  PHE B 126      -5.615 -14.136  16.874  1.00 87.79           C  
ATOM   1136  CG  PHE B 126      -7.008 -13.584  16.647  1.00 88.71           C  
ATOM   1137  CD1 PHE B 126      -8.134 -14.366  16.895  1.00 92.35           C  
ATOM   1138  CD2 PHE B 126      -7.195 -12.322  16.099  1.00 89.42           C  
ATOM   1139  CE1 PHE B 126      -9.419 -13.857  16.678  1.00 92.41           C  
ATOM   1140  CE2 PHE B 126      -8.478 -11.825  15.861  1.00 91.43           C  
ATOM   1141  CZ  PHE B 126      -9.582 -12.596  16.151  1.00 90.01           C  
ATOM   1142  H   PHE B 126      -5.578 -12.412  18.845  1.00 87.18           H  
ATOM   1143  HA  PHE B 126      -5.825 -15.358  18.658  1.00 87.23           H  
ATOM   1144  HB2 PHE B 126      -5.509 -15.049  16.287  1.00 87.79           H  
ATOM   1145  HB3 PHE B 126      -4.894 -13.396  16.524  1.00 87.79           H  
ATOM   1146  HD1 PHE B 126      -8.013 -15.374  17.259  1.00 92.35           H  
ATOM   1147  HD2 PHE B 126      -6.334 -11.715  15.854  1.00 89.42           H  
ATOM   1148  HE1 PHE B 126     -10.285 -14.455  16.924  1.00 92.41           H  
ATOM   1149  HE2 PHE B 126      -8.606 -10.834  15.449  1.00 91.43           H  
ATOM   1150  HZ  PHE B 126     -10.574 -12.210  15.967  1.00 90.01           H  
ATOM   1151  N   GLY B 127      -3.170 -14.321  19.585  1.00 88.05           N  
ATOM   1152  CA  GLY B 127      -1.766 -14.589  19.893  1.00 88.80           C  
ATOM   1153  C   GLY B 127      -0.738 -13.836  19.070  1.00 90.34           C  
ATOM   1154  O   GLY B 127      -1.090 -13.095  18.148  1.00 88.20           O  
ATOM   1155  H   GLY B 127      -3.709 -13.772  20.240  1.00 88.05           H  
ATOM   1156  HA2 GLY B 127      -1.594 -15.656  19.746  1.00 88.80           H  
ATOM   1157  HA3 GLY B 127      -1.602 -14.336  20.940  1.00 88.80           H  
ATOM   1158  N   ASP B 128       0.557 -14.019  19.409  1.00 86.89           N  
ATOM   1159  CA  ASP B 128       1.665 -13.342  18.732  1.00 85.60           C  
ATOM   1160  C   ASP B 128       2.002 -14.014  17.408  1.00 88.29           C  
ATOM   1161  O   ASP B 128       2.437 -13.324  16.478  1.00 86.46           O  
ATOM   1162  CB  ASP B 128       2.927 -13.298  19.619  1.00 88.85           C  
ATOM   1163  CG  ASP B 128       2.767 -12.557  20.934  1.00 98.03           C  
ATOM   1164  OD1 ASP B 128       1.756 -12.796  21.631  1.00 99.29           O  
ATOM   1165  OD2 ASP B 128       3.721 -11.858  21.336  1.00102.93           O1-
ATOM   1166  H   ASP B 128       0.772 -14.654  20.167  1.00 86.89           H  
ATOM   1167  HA  ASP B 128       1.335 -12.322  18.536  1.00 85.60           H  
ATOM   1168  HB2 ASP B 128       3.719 -12.812  19.052  1.00 88.85           H  
ATOM   1169  HB3 ASP B 128       3.216 -14.324  19.844  1.00 88.85           H  
ATOM   1170  N   VAL B 129       1.811 -15.353  17.321  1.00 85.45           N  
ATOM   1171  CA  VAL B 129       2.128 -16.158  16.135  1.00 84.87           C  
ATOM   1172  C   VAL B 129       1.332 -15.640  14.924  1.00 84.88           C  
ATOM   1173  O   VAL B 129       1.949 -15.379  13.898  1.00 83.73           O  
ATOM   1174  CB  VAL B 129       1.908 -17.679  16.331  1.00 91.13           C  
ATOM   1175  CG1 VAL B 129       2.955 -18.238  17.273  1.00 93.38           C  
ATOM   1176  CG2 VAL B 129       0.492 -18.020  16.819  1.00 91.08           C  
ATOM   1177  H   VAL B 129       1.425 -15.827  18.123  1.00 85.45           H  
ATOM   1178  HA  VAL B 129       3.195 -16.040  15.954  1.00 84.87           H  
ATOM   1179  HB  VAL B 129       2.016 -18.150  15.355  1.00 91.13           H  
ATOM   1180 HG11 VAL B 129       3.949 -18.032  16.877  1.00 93.38           H  
ATOM   1181 HG12 VAL B 129       2.850 -17.768  18.252  1.00 93.38           H  
ATOM   1182 HG13 VAL B 129       2.820 -19.315  17.370  1.00 93.38           H  
ATOM   1183 HG21 VAL B 129       0.328 -17.571  17.799  1.00 91.08           H  
ATOM   1184 HG22 VAL B 129      -0.240 -17.627  16.113  1.00 91.08           H  
ATOM   1185 HG23 VAL B 129       0.382 -19.102  16.892  1.00 91.08           H  
ATOM   1186  N   LEU B 130       0.007 -15.426  15.052  1.00 79.57           N  
ATOM   1187  CA  LEU B 130      -0.801 -14.900  13.951  1.00 77.26           C  
ATOM   1188  C   LEU B 130      -0.453 -13.433  13.707  1.00 79.31           C  
ATOM   1189  O   LEU B 130      -0.331 -13.023  12.559  1.00 77.21           O  
ATOM   1190  CB  LEU B 130      -2.308 -15.063  14.241  1.00 76.99           C  
ATOM   1191  CG  LEU B 130      -3.266 -14.675  13.100  1.00 79.88           C  
ATOM   1192  CD1 LEU B 130      -3.100 -15.598  11.884  1.00 80.22           C  
ATOM   1193  CD2 LEU B 130      -4.692 -14.715  13.551  1.00 80.93           C  
ATOM   1194  H   LEU B 130      -0.440 -15.634  15.934  1.00 79.57           H  
ATOM   1195  HA  LEU B 130      -0.575 -15.471  13.052  1.00 77.26           H  
ATOM   1196  HB2 LEU B 130      -2.550 -14.443  15.104  1.00 76.99           H  
ATOM   1197  HB3 LEU B 130      -2.489 -16.110  14.485  1.00 76.99           H  
ATOM   1198  HG  LEU B 130      -3.010 -13.657  12.809  1.00 79.88           H  
ATOM   1199 HD11 LEU B 130      -2.065 -15.563  11.540  1.00 80.22           H  
ATOM   1200 HD12 LEU B 130      -3.355 -16.620  12.166  1.00 80.22           H  
ATOM   1201 HD13 LEU B 130      -3.759 -15.266  11.083  1.00 80.22           H  
ATOM   1202 HD21 LEU B 130      -4.951 -15.734  13.841  1.00 80.93           H  
ATOM   1203 HD22 LEU B 130      -4.822 -14.050  14.404  1.00 80.93           H  
ATOM   1204 HD23 LEU B 130      -5.339 -14.394  12.735  1.00 80.93           H  
ATOM   1205  N   CYS B 131      -0.241 -12.668  14.795  1.00 77.11           N  
ATOM   1206  CA  CYS B 131       0.123 -11.247  14.787  1.00 76.32           C  
ATOM   1207  C   CYS B 131       1.344 -11.025  13.861  1.00 78.70           C  
ATOM   1208  O   CYS B 131       1.245 -10.265  12.891  1.00 76.37           O  
ATOM   1209  CB  CYS B 131       0.399 -10.771  16.214  1.00 77.91           C  
ATOM   1210  SG  CYS B 131       0.835  -9.020  16.355  1.00 81.34           S  
ATOM   1211  H   CYS B 131      -0.346 -13.110  15.697  1.00 77.11           H  
ATOM   1212  HA  CYS B 131      -0.705 -10.657  14.394  1.00 76.32           H  
ATOM   1213  HB2 CYS B 131       1.223 -11.361  16.613  1.00 77.91           H  
ATOM   1214  HB3 CYS B 131      -0.497 -10.948  16.809  1.00 77.91           H  
ATOM   1215  N   LYS B 132       2.444 -11.769  14.104  1.00 76.03           N  
ATOM   1216  CA  LYS B 132       3.678 -11.718  13.312  1.00 75.39           C  
ATOM   1217  C   LYS B 132       3.409 -12.029  11.836  1.00 77.99           C  
ATOM   1218  O   LYS B 132       3.995 -11.376  10.973  1.00 77.35           O  
ATOM   1219  CB  LYS B 132       4.730 -12.699  13.863  1.00 79.37           C  
ATOM   1220  CG  LYS B 132       5.300 -12.317  15.226  1.00 88.19           C  
ATOM   1221  CD  LYS B 132       6.234 -13.390  15.769  1.00 94.35           C  
ATOM   1222  CE  LYS B 132       6.922 -13.013  17.064  1.00 99.31           C  
ATOM   1223  NZ  LYS B 132       7.885 -11.883  16.904  1.00101.72           N1+
ATOM   1224  H   LYS B 132       2.417 -12.407  14.887  1.00 76.03           H  
ATOM   1225  HA  LYS B 132       4.065 -10.700  13.388  1.00 75.39           H  
ATOM   1226  HB2 LYS B 132       5.554 -12.750  13.152  1.00 79.37           H  
ATOM   1227  HB3 LYS B 132       4.265 -13.680  13.951  1.00 79.37           H  
ATOM   1228  HG2 LYS B 132       4.477 -12.178  15.926  1.00 88.19           H  
ATOM   1229  HG3 LYS B 132       5.855 -11.383  15.127  1.00 88.19           H  
ATOM   1230  HD2 LYS B 132       7.000 -13.589  15.020  1.00 94.35           H  
ATOM   1231  HD3 LYS B 132       5.653 -14.295  15.941  1.00 94.35           H  
ATOM   1232  HE2 LYS B 132       7.465 -13.883  17.435  1.00 99.31           H  
ATOM   1233  HE3 LYS B 132       6.162 -12.723  17.790  1.00 99.31           H  
ATOM   1234  HZ1 LYS B 132       8.597 -12.140  16.233  1.00101.72           H  
ATOM   1235  HZ2 LYS B 132       7.392 -11.065  16.576  1.00101.72           H  
ATOM   1236  HZ3 LYS B 132       8.319 -11.682  17.793  1.00101.72           H  
ATOM   1237  N   ILE B 133       2.521 -13.007  11.547  1.00 73.63           N  
ATOM   1238  CA  ILE B 133       2.190 -13.419  10.179  1.00 72.24           C  
ATOM   1239  C   ILE B 133       1.388 -12.309   9.477  1.00 73.67           C  
ATOM   1240  O   ILE B 133       1.801 -11.853   8.418  1.00 72.11           O  
ATOM   1241  CB  ILE B 133       1.415 -14.771  10.161  1.00 76.17           C  
ATOM   1242  CG1 ILE B 133       2.297 -15.924  10.716  1.00 78.22           C  
ATOM   1243  CG2 ILE B 133       0.921 -15.101   8.739  1.00 76.32           C  
ATOM   1244  CD1 ILE B 133       1.612 -17.314  10.836  1.00 84.80           C  
ATOM   1245  H   ILE B 133       2.061 -13.477  12.313  1.00 73.63           H  
ATOM   1246  HA  ILE B 133       3.122 -13.576   9.633  1.00 72.24           H  
ATOM   1247  HB  ILE B 133       0.543 -14.669  10.806  1.00 76.17           H  
ATOM   1248 HG12 ILE B 133       2.638 -15.633  11.710  1.00 78.22           H  
ATOM   1249 HG13 ILE B 133       3.156 -16.033  10.054  1.00 78.22           H  
ATOM   1250 HG21 ILE B 133       0.281 -14.296   8.379  1.00 76.32           H  
ATOM   1251 HG22 ILE B 133       1.778 -15.210   8.073  1.00 76.32           H  
ATOM   1252 HG23 ILE B 133       0.355 -16.034   8.757  1.00 76.32           H  
ATOM   1253 HD11 ILE B 133       0.746 -17.234  11.494  1.00 84.80           H  
ATOM   1254 HD12 ILE B 133       1.290 -17.647   9.850  1.00 84.80           H  
ATOM   1255 HD13 ILE B 133       2.319 -18.031  11.251  1.00 84.80           H  
ATOM   1256  N   VAL B 134       0.261 -11.883  10.071  1.00 70.14           N  
ATOM   1257  CA  VAL B 134      -0.662 -10.881   9.526  1.00 68.65           C  
ATOM   1258  C   VAL B 134       0.069  -9.533   9.322  1.00 73.05           C  
ATOM   1259  O   VAL B 134      -0.117  -8.920   8.265  1.00 72.46           O  
ATOM   1260  CB  VAL B 134      -1.906 -10.715  10.429  1.00 72.24           C  
ATOM   1261  CG1 VAL B 134      -2.796  -9.588   9.952  1.00 70.60           C  
ATOM   1262  CG2 VAL B 134      -2.701 -12.013  10.485  1.00 72.92           C  
ATOM   1263  H   VAL B 134       0.030 -12.286  10.969  1.00 70.14           H  
ATOM   1264  HA  VAL B 134      -1.011 -11.230   8.553  1.00 68.65           H  
ATOM   1265  HB  VAL B 134      -1.550 -10.470  11.429  1.00 72.24           H  
ATOM   1266 HG11 VAL B 134      -2.226  -8.660   9.927  1.00 70.60           H  
ATOM   1267 HG12 VAL B 134      -3.165  -9.815   8.951  1.00 70.60           H  
ATOM   1268 HG13 VAL B 134      -3.641  -9.480  10.633  1.00 70.60           H  
ATOM   1269 HG21 VAL B 134      -3.059 -12.263   9.486  1.00 72.92           H  
ATOM   1270 HG22 VAL B 134      -2.063 -12.816  10.853  1.00 72.92           H  
ATOM   1271 HG23 VAL B 134      -3.552 -11.887  11.155  1.00 72.92           H  
ATOM   1272  N   ILE B 135       0.914  -9.096  10.283  1.00 70.22           N  
ATOM   1273  CA  ILE B 135       1.658  -7.839  10.123  1.00 69.80           C  
ATOM   1274  C   ILE B 135       2.640  -7.913   8.948  1.00 74.35           C  
ATOM   1275  O   ILE B 135       2.665  -6.989   8.137  1.00 73.52           O  
ATOM   1276  CB  ILE B 135       2.444  -7.559  11.397  1.00  0.00           C  
ATOM   1277  CG2 ILE B 135       3.394  -6.388  11.165  1.00  0.00           C  
ATOM   1278  CG1 ILE B 135       1.475  -7.211  12.522  1.00  0.00           C  
ATOM   1279  CD1 ILE B 135       2.238  -7.119  13.840  1.00  0.00           C  
ATOM   1280  H   ILE B 135       1.037  -9.644  11.123  1.00 70.22           H  
ATOM   1281  HA  ILE B 135       0.939  -7.042   9.929  1.00 69.80           H  
ATOM   1282  HB  ILE B 135       3.020  -8.444  11.673  1.00  0.00           H  
ATOM   1283 HG12 ILE B 135       1.001  -6.254  12.310  1.00  0.00           H  
ATOM   1284 HG13 ILE B 135       0.712  -7.985  12.598  1.00  0.00           H  
ATOM   1285 HG21 ILE B 135       2.822  -5.503  10.891  1.00  0.00           H  
ATOM   1286 HG22 ILE B 135       3.955  -6.188  12.078  1.00  0.00           H  
ATOM   1287 HG23 ILE B 135       4.087  -6.636  10.361  1.00  0.00           H  
ATOM   1288 HD11 ILE B 135       3.002  -6.344  13.766  1.00  0.00           H  
ATOM   1289 HD12 ILE B 135       1.546  -6.871  14.644  1.00  0.00           H  
ATOM   1290 HD13 ILE B 135       2.714  -8.077  14.052  1.00  0.00           H  
ATOM   1291  N   SER B 136       3.422  -9.011   8.838  1.00 72.09           N  
ATOM   1292  CA  SER B 136       4.437  -9.169   7.789  1.00 71.82           C  
ATOM   1293  C   SER B 136       3.809  -9.156   6.390  1.00 73.86           C  
ATOM   1294  O   SER B 136       4.366  -8.522   5.496  1.00 71.90           O  
ATOM   1295  CB  SER B 136       5.236 -10.452   7.987  1.00 76.93           C  
ATOM   1296  OG  SER B 136       4.418 -11.607   7.974  1.00 86.22           O  
ATOM   1297  H   SER B 136       3.303  -9.756   9.510  1.00 72.09           H  
ATOM   1298  HA  SER B 136       5.114  -8.318   7.868  1.00 71.82           H  
ATOM   1299  HB2 SER B 136       5.750 -10.399   8.946  1.00 76.93           H  
ATOM   1300  HB3 SER B 136       5.970 -10.535   7.185  1.00 76.93           H  
ATOM   1301  HG  SER B 136       3.779 -11.519   8.684  1.00 86.22           H  
ATOM   1302  N   ILE B 137       2.637  -9.802   6.218  1.00 70.84           N  
ATOM   1303  CA  ILE B 137       1.906  -9.826   4.946  1.00 70.18           C  
ATOM   1304  C   ILE B 137       1.423  -8.399   4.615  1.00 74.20           C  
ATOM   1305  O   ILE B 137       1.565  -7.955   3.470  1.00 73.53           O  
ATOM   1306  CB  ILE B 137       0.722 -10.847   5.001  1.00 73.42           C  
ATOM   1307  CG1 ILE B 137       1.248 -12.276   5.288  1.00 74.76           C  
ATOM   1308  CG2 ILE B 137      -0.103 -10.821   3.687  1.00 74.18           C  
ATOM   1309  CD1 ILE B 137       0.188 -13.350   5.486  1.00 81.68           C  
ATOM   1310  H   ILE B 137       2.241 -10.293   7.006  1.00 70.84           H  
ATOM   1311  HA  ILE B 137       2.569 -10.164   4.148  1.00 70.18           H  
ATOM   1312  HB  ILE B 137       0.061 -10.551   5.815  1.00 73.42           H  
ATOM   1313 HG12 ILE B 137       1.851 -12.233   6.195  1.00 74.76           H  
ATOM   1314 HG13 ILE B 137       1.875 -12.575   4.450  1.00 74.76           H  
ATOM   1315 HG21 ILE B 137      -0.483  -9.813   3.518  1.00 74.18           H  
ATOM   1316 HG22 ILE B 137       0.536 -11.113   2.852  1.00 74.18           H  
ATOM   1317 HG23 ILE B 137      -0.937 -11.517   3.768  1.00 74.18           H  
ATOM   1318 HD11 ILE B 137      -0.456 -13.075   6.321  1.00 81.68           H  
ATOM   1319 HD12 ILE B 137      -0.411 -13.438   4.579  1.00 81.68           H  
ATOM   1320 HD13 ILE B 137       0.672 -14.303   5.697  1.00 81.68           H  
ATOM   1321  N   ASP B 138       0.900  -7.676   5.637  1.00 70.97           N  
ATOM   1322  CA  ASP B 138       0.362  -6.322   5.502  1.00 70.22           C  
ATOM   1323  C   ASP B 138       1.462  -5.346   5.023  1.00 73.87           C  
ATOM   1324  O   ASP B 138       1.221  -4.615   4.061  1.00 73.30           O  
ATOM   1325  CB  ASP B 138      -0.247  -5.845   6.837  1.00 72.60           C  
ATOM   1326  CG  ASP B 138      -1.183  -4.645   6.737  1.00 86.19           C  
ATOM   1327  OD1 ASP B 138      -1.753  -4.421   5.643  1.00 86.35           O  
ATOM   1328  OD2 ASP B 138      -1.444  -4.006   7.782  1.00 94.00           O1-
ATOM   1329  H   ASP B 138       0.882  -8.101   6.553  1.00 70.97           H  
ATOM   1330  HA  ASP B 138      -0.430  -6.337   4.754  1.00 70.22           H  
ATOM   1331  HB2 ASP B 138       0.571  -5.578   7.505  1.00 72.60           H  
ATOM   1332  HB3 ASP B 138      -0.809  -6.673   7.265  1.00 72.60           H  
ATOM   1333  N   TYR B 139       2.676  -5.383   5.646  1.00 70.44           N  
ATOM   1334  CA  TYR B 139       3.841  -4.550   5.297  1.00 69.71           C  
ATOM   1335  C   TYR B 139       4.506  -4.969   3.983  1.00 72.80           C  
ATOM   1336  O   TYR B 139       4.675  -4.123   3.105  1.00 71.69           O  
ATOM   1337  CB  TYR B 139       4.916  -4.584   6.396  1.00 71.61           C  
ATOM   1338  CG  TYR B 139       4.671  -3.662   7.568  1.00 73.74           C  
ATOM   1339  CD1 TYR B 139       5.039  -2.323   7.513  1.00 75.71           C  
ATOM   1340  CD2 TYR B 139       4.212  -4.158   8.783  1.00 75.12           C  
ATOM   1341  CE1 TYR B 139       4.867  -1.477   8.607  1.00 77.35           C  
ATOM   1342  CE2 TYR B 139       4.042  -3.323   9.889  1.00 76.24           C  
ATOM   1343  CZ  TYR B 139       4.380  -1.986   9.799  1.00 83.70           C  
ATOM   1344  OH  TYR B 139       4.225  -1.160  10.888  1.00 84.79           O  
ATOM   1345  H   TYR B 139       2.785  -6.036   6.408  1.00 70.44           H  
ATOM   1346  HA  TYR B 139       3.438  -3.543   5.188  1.00 69.71           H  
ATOM   1347  HB2 TYR B 139       5.868  -4.307   5.944  1.00 71.61           H  
ATOM   1348  HB3 TYR B 139       4.978  -5.604   6.775  1.00 71.61           H  
ATOM   1349  HD1 TYR B 139       5.468  -1.929   6.603  1.00 75.71           H  
ATOM   1350  HD2 TYR B 139       3.983  -5.209   8.873  1.00 75.12           H  
ATOM   1351  HE1 TYR B 139       5.112  -0.429   8.525  1.00 77.35           H  
ATOM   1352  HE2 TYR B 139       3.648  -3.722  10.811  1.00 76.24           H  
ATOM   1353  HH  TYR B 139       4.730  -1.415  11.664  1.00 84.79           H  
ATOM   1354  N   TYR B 140       4.967  -6.241   3.884  1.00 69.29           N  
ATOM   1355  CA  TYR B 140       5.691  -6.778   2.727  1.00 68.55           C  
ATOM   1356  C   TYR B 140       5.003  -6.388   1.413  1.00 70.94           C  
ATOM   1357  O   TYR B 140       5.632  -5.745   0.570  1.00 70.92           O  
ATOM   1358  CB  TYR B 140       5.820  -8.315   2.816  1.00 70.20           C  
ATOM   1359  CG  TYR B 140       6.447  -8.958   1.596  1.00 71.37           C  
ATOM   1360  CD1 TYR B 140       7.824  -9.122   1.497  1.00 73.84           C  
ATOM   1361  CD2 TYR B 140       5.659  -9.429   0.550  1.00 71.74           C  
ATOM   1362  CE1 TYR B 140       8.404  -9.704   0.370  1.00 74.51           C  
ATOM   1363  CE2 TYR B 140       6.226 -10.006  -0.581  1.00 73.00           C  
ATOM   1364  CZ  TYR B 140       7.598 -10.153  -0.660  1.00 80.34           C  
ATOM   1365  OH  TYR B 140       8.145 -10.735  -1.771  1.00 83.31           O  
ATOM   1366  H   TYR B 140       4.798  -6.863   4.664  1.00 69.29           H  
ATOM   1367  HA  TYR B 140       6.689  -6.342   2.738  1.00 68.55           H  
ATOM   1368  HB2 TYR B 140       4.823  -8.733   2.950  1.00 70.20           H  
ATOM   1369  HB3 TYR B 140       6.436  -8.555   3.682  1.00 70.20           H  
ATOM   1370  HD1 TYR B 140       8.456  -8.791   2.308  1.00 73.84           H  
ATOM   1371  HD2 TYR B 140       4.585  -9.343   0.617  1.00 71.74           H  
ATOM   1372  HE1 TYR B 140       9.477  -9.803   0.303  1.00 74.51           H  
ATOM   1373  HE2 TYR B 140       5.597 -10.342  -1.393  1.00 73.00           H  
ATOM   1374  HH  TYR B 140       9.104 -10.805  -1.762  1.00 83.31           H  
ATOM   1375  N   ASN B 141       3.721  -6.757   1.250  1.00 66.03           N  
ATOM   1376  CA  ASN B 141       2.992  -6.498   0.019  1.00 64.83           C  
ATOM   1377  C   ASN B 141       2.589  -5.009  -0.111  1.00 68.08           C  
ATOM   1378  O   ASN B 141       2.253  -4.601  -1.221  1.00 67.61           O  
ATOM   1379  CB  ASN B 141       1.774  -7.384  -0.086  1.00 64.72           C  
ATOM   1380  CG  ASN B 141       2.128  -8.816  -0.379  1.00 92.35           C  
ATOM   1381  ND2 ASN B 141       2.279  -9.646   0.524  1.00 91.96           N  
ATOM   1382  OD1 ASN B 141       2.330  -9.125  -1.655  1.00 81.49           O  
ATOM   1383  H   ASN B 141       3.248  -7.228   2.009  1.00 66.03           H  
ATOM   1384  HA  ASN B 141       3.666  -6.734  -0.805  1.00 64.83           H  
ATOM   1385  HB2 ASN B 141       1.137  -7.009  -0.889  1.00 64.72           H  
ATOM   1386  HB3 ASN B 141       1.231  -7.345   0.857  1.00 64.72           H  
ATOM   1387 HD21 ASN B 141       2.118  -9.380   1.485  1.00 91.96           H  
ATOM   1388 HD22 ASN B 141       2.562 -10.589   0.301  1.00 91.96           H  
ATOM   1389  N   MET B 142       2.689  -4.185   0.959  1.00 64.34           N  
ATOM   1390  CA  MET B 142       2.424  -2.746   0.807  1.00 63.37           C  
ATOM   1391  C   MET B 142       3.496  -2.137  -0.082  1.00 67.64           C  
ATOM   1392  O   MET B 142       3.170  -1.453  -1.048  1.00 67.64           O  
ATOM   1393  CB  MET B 142       2.354  -2.020   2.157  1.00 65.68           C  
ATOM   1394  CG  MET B 142       2.138  -0.523   2.019  1.00 68.80           C  
ATOM   1395  SD  MET B 142       2.520   0.355   3.547  1.00 73.35           S  
ATOM   1396  CE  MET B 142       2.227   1.962   3.048  1.00 69.94           C  
ATOM   1397  H   MET B 142       2.945  -4.557   1.862  1.00 64.34           H  
ATOM   1398  HA  MET B 142       1.444  -2.622   0.344  1.00 63.37           H  
ATOM   1399  HB2 MET B 142       3.290  -2.188   2.690  1.00 65.68           H  
ATOM   1400  HB3 MET B 142       1.529  -2.437   2.734  1.00 65.68           H  
ATOM   1401  HG2 MET B 142       1.096  -0.340   1.758  1.00 68.80           H  
ATOM   1402  HG3 MET B 142       2.783  -0.147   1.226  1.00 68.80           H  
ATOM   1403  HE1 MET B 142       2.887   2.211   2.218  1.00 69.94           H  
ATOM   1404  HE2 MET B 142       1.190   2.060   2.729  1.00 69.94           H  
ATOM   1405  HE3 MET B 142       2.417   2.639   3.879  1.00 69.94           H  
ATOM   1406  N   PHE B 143       4.782  -2.430   0.226  1.00 63.85           N  
ATOM   1407  CA  PHE B 143       5.933  -1.976  -0.557  1.00 63.17           C  
ATOM   1408  C   PHE B 143       5.965  -2.669  -1.923  1.00 65.94           C  
ATOM   1409  O   PHE B 143       6.277  -2.013  -2.910  1.00 63.70           O  
ATOM   1410  CB  PHE B 143       7.256  -2.218   0.187  1.00 65.35           C  
ATOM   1411  CG  PHE B 143       7.412  -1.398   1.441  1.00 67.15           C  
ATOM   1412  CD1 PHE B 143       7.945  -0.114   1.392  1.00 70.52           C  
ATOM   1413  CD2 PHE B 143       7.056  -1.916   2.677  1.00 69.54           C  
ATOM   1414  CE1 PHE B 143       8.112   0.635   2.560  1.00 71.47           C  
ATOM   1415  CE2 PHE B 143       7.202  -1.157   3.839  1.00 72.50           C  
ATOM   1416  CZ  PHE B 143       7.723   0.115   3.773  1.00 70.65           C  
ATOM   1417  H   PHE B 143       4.959  -2.995   1.045  1.00 63.85           H  
ATOM   1418  HA  PHE B 143       5.820  -0.902  -0.705  1.00 63.17           H  
ATOM   1419  HB2 PHE B 143       8.077  -1.973  -0.488  1.00 65.35           H  
ATOM   1420  HB3 PHE B 143       7.309  -3.274   0.458  1.00 65.35           H  
ATOM   1421  HD1 PHE B 143       8.236   0.307   0.442  1.00 70.52           H  
ATOM   1422  HD2 PHE B 143       6.660  -2.919   2.740  1.00 69.54           H  
ATOM   1423  HE1 PHE B 143       8.545   1.623   2.511  1.00 71.47           H  
ATOM   1424  HE2 PHE B 143       6.905  -1.568   4.793  1.00 72.50           H  
ATOM   1425  HZ  PHE B 143       7.829   0.703   4.672  1.00 70.65           H  
ATOM   1426  N   THR B 144       5.614  -3.977  -1.988  1.00 63.56           N  
ATOM   1427  CA  THR B 144       5.596  -4.736  -3.243  1.00 64.12           C  
ATOM   1428  C   THR B 144       4.527  -4.121  -4.173  1.00 68.41           C  
ATOM   1429  O   THR B 144       4.783  -3.977  -5.372  1.00 68.53           O  
ATOM   1430  CB  THR B 144       5.368  -6.234  -2.985  1.00 73.16           C  
ATOM   1431  OG1 THR B 144       6.402  -6.702  -2.123  1.00 73.50           O  
ATOM   1432  CG2 THR B 144       5.397  -7.068  -4.264  1.00 73.05           C  
ATOM   1433  H   THR B 144       5.355  -4.449  -1.133  1.00 63.56           H  
ATOM   1434  HA  THR B 144       6.565  -4.666  -3.738  1.00 64.12           H  
ATOM   1435  HB  THR B 144       4.380  -6.345  -2.541  1.00 73.16           H  
ATOM   1436 HG21 THR B 144       4.631  -6.708  -4.950  1.00 73.05           H  
ATOM   1437 HG22 THR B 144       6.378  -6.977  -4.732  1.00 73.05           H  
ATOM   1438 HG23 THR B 144       5.207  -8.112  -4.020  1.00 73.05           H  
ATOM   1439  HG1 THR B 144       6.361  -6.185  -1.314  1.00 73.50           H  
ATOM   1440  N   SER B 145       3.377  -3.687  -3.613  1.00 63.92           N  
ATOM   1441  CA  SER B 145       2.323  -3.018  -4.384  1.00 62.88           C  
ATOM   1442  C   SER B 145       2.805  -1.639  -4.917  1.00 65.16           C  
ATOM   1443  O   SER B 145       2.737  -1.382  -6.120  1.00 63.74           O  
ATOM   1444  CB  SER B 145       1.062  -2.843  -3.535  1.00 65.30           C  
ATOM   1445  OG  SER B 145       0.065  -2.061  -4.174  1.00 72.20           O  
ATOM   1446  H   SER B 145       3.236  -3.829  -2.622  1.00 63.92           H  
ATOM   1447  HA  SER B 145       2.086  -3.649  -5.242  1.00 62.88           H  
ATOM   1448  HB2 SER B 145       1.340  -2.358  -2.600  1.00 65.30           H  
ATOM   1449  HB3 SER B 145       0.649  -3.829  -3.323  1.00 65.30           H  
ATOM   1450  HG  SER B 145      -0.723  -2.604  -4.255  1.00 72.20           H  
ATOM   1451  N   ILE B 146       3.327  -0.789  -4.015  1.00 61.42           N  
ATOM   1452  CA  ILE B 146       3.733   0.585  -4.297  1.00 60.93           C  
ATOM   1453  C   ILE B 146       5.030   0.614  -5.167  1.00 65.38           C  
ATOM   1454  O   ILE B 146       5.079   1.415  -6.102  1.00 64.70           O  
ATOM   1455  CB  ILE B 146       3.914   1.350  -2.957  1.00 63.59           C  
ATOM   1456  CG1 ILE B 146       2.533   1.462  -2.227  1.00 63.38           C  
ATOM   1457  CG2 ILE B 146       4.511   2.743  -3.190  1.00 64.38           C  
ATOM   1458  CD1 ILE B 146       2.536   2.017  -0.790  1.00 69.70           C  
ATOM   1459  H   ILE B 146       3.449  -1.128  -3.071  1.00 61.42           H  
ATOM   1460  HA  ILE B 146       2.954   1.083  -4.877  1.00 60.93           H  
ATOM   1461  HB  ILE B 146       4.610   0.792  -2.330  1.00 63.59           H  
ATOM   1462 HG12 ILE B 146       2.100   0.462  -2.191  1.00 63.38           H  
ATOM   1463 HG13 ILE B 146       1.898   2.112  -2.827  1.00 63.38           H  
ATOM   1464 HG21 ILE B 146       5.476   2.646  -3.688  1.00 64.38           H  
ATOM   1465 HG22 ILE B 146       3.837   3.328  -3.817  1.00 64.38           H  
ATOM   1466 HG23 ILE B 146       4.646   3.246  -2.233  1.00 64.38           H  
ATOM   1467 HD11 ILE B 146       3.166   1.388  -0.160  1.00 69.70           H  
ATOM   1468 HD12 ILE B 146       2.929   3.034  -0.795  1.00 69.70           H  
ATOM   1469 HD13 ILE B 146       1.520   2.021  -0.399  1.00 69.70           H  
ATOM   1470  N   PHE B 147       6.042  -0.245  -4.901  1.00 62.25           N  
ATOM   1471  CA  PHE B 147       7.282  -0.217  -5.697  1.00 62.14           C  
ATOM   1472  C   PHE B 147       7.064  -0.776  -7.124  1.00 65.11           C  
ATOM   1473  O   PHE B 147       7.721  -0.290  -8.042  1.00 64.45           O  
ATOM   1474  CB  PHE B 147       8.438  -0.973  -5.030  1.00 64.39           C  
ATOM   1475  CG  PHE B 147       8.922  -0.395  -3.716  1.00 66.00           C  
ATOM   1476  CD1 PHE B 147       8.890   0.981  -3.486  1.00 68.56           C  
ATOM   1477  CD2 PHE B 147       9.591  -1.191  -2.794  1.00 68.60           C  
ATOM   1478  CE1 PHE B 147       9.373   1.519  -2.291  1.00 69.52           C  
ATOM   1479  CE2 PHE B 147      10.107  -0.644  -1.612  1.00 71.32           C  
ATOM   1480  CZ  PHE B 147       9.989   0.707  -1.364  1.00 68.90           C  
ATOM   1481  H   PHE B 147       5.948  -0.911  -4.148  1.00 62.25           H  
ATOM   1482  HA  PHE B 147       7.556   0.836  -5.760  1.00 62.14           H  
ATOM   1483  HB2 PHE B 147       9.277  -0.981  -5.725  1.00 64.39           H  
ATOM   1484  HB3 PHE B 147       8.109  -1.997  -4.847  1.00 64.39           H  
ATOM   1485  HD1 PHE B 147       8.486   1.638  -4.242  1.00 68.56           H  
ATOM   1486  HD2 PHE B 147       9.714  -2.245  -2.993  1.00 68.60           H  
ATOM   1487  HE1 PHE B 147       9.263   2.576  -2.092  1.00 69.52           H  
ATOM   1488  HE2 PHE B 147      10.599  -1.282  -0.892  1.00 71.32           H  
ATOM   1489  HZ  PHE B 147      10.378   1.126  -0.448  1.00 68.90           H  
ATOM   1490  N   THR B 148       6.156  -1.757  -7.319  1.00 61.80           N  
ATOM   1491  CA  THR B 148       5.855  -2.273  -8.667  1.00 62.20           C  
ATOM   1492  C   THR B 148       5.153  -1.155  -9.455  1.00 67.21           C  
ATOM   1493  O   THR B 148       5.531  -0.869 -10.590  1.00 67.13           O  
ATOM   1494  CB  THR B 148       5.016  -3.570  -8.592  1.00 67.31           C  
ATOM   1495  OG1 THR B 148       5.747  -4.546  -7.851  1.00 64.28           O  
ATOM   1496  CG2 THR B 148       4.670  -4.137  -9.976  1.00 65.93           C  
ATOM   1497  H   THR B 148       5.672  -2.147  -6.523  1.00 61.80           H  
ATOM   1498  HA  THR B 148       6.771  -2.549  -9.187  1.00 62.20           H  
ATOM   1499  HB  THR B 148       4.074  -3.326  -8.104  1.00 67.31           H  
ATOM   1500 HG21 THR B 148       4.122  -3.388 -10.548  1.00 65.93           H  
ATOM   1501 HG22 THR B 148       5.588  -4.396 -10.502  1.00 65.93           H  
ATOM   1502 HG23 THR B 148       4.054  -5.028  -9.858  1.00 65.93           H  
ATOM   1503  HG1 THR B 148       5.924  -4.180  -6.982  1.00 64.28           H  
ATOM   1504  N   LEU B 149       4.191  -0.479  -8.796  1.00 64.15           N  
ATOM   1505  CA  LEU B 149       3.395   0.641  -9.295  1.00 64.06           C  
ATOM   1506  C   LEU B 149       4.279   1.812  -9.747  1.00 69.60           C  
ATOM   1507  O   LEU B 149       3.947   2.499 -10.715  1.00 70.48           O  
ATOM   1508  CB  LEU B 149       2.469   1.100  -8.155  1.00 63.69           C  
ATOM   1509  CG  LEU B 149       1.359   2.065  -8.490  1.00 68.66           C  
ATOM   1510  CD1 LEU B 149       0.294   1.376  -9.289  1.00 69.74           C  
ATOM   1511  CD2 LEU B 149       0.704   2.547  -7.244  1.00 70.36           C  
ATOM   1512  H   LEU B 149       3.997  -0.780  -7.852  1.00 64.15           H  
ATOM   1513  HA  LEU B 149       2.824   0.316 -10.165  1.00 64.06           H  
ATOM   1514  HB2 LEU B 149       3.095   1.575  -7.401  1.00 63.69           H  
ATOM   1515  HB3 LEU B 149       2.008   0.205  -7.734  1.00 63.69           H  
ATOM   1516  HG  LEU B 149       1.800   2.891  -9.048  1.00 68.66           H  
ATOM   1517 HD11 LEU B 149       0.729   0.980 -10.209  1.00 69.74           H  
ATOM   1518 HD12 LEU B 149      -0.126   0.556  -8.704  1.00 69.74           H  
ATOM   1519 HD13 LEU B 149      -0.492   2.088  -9.536  1.00 69.74           H  
ATOM   1520 HD21 LEU B 149       0.273   1.699  -6.709  1.00 70.36           H  
ATOM   1521 HD22 LEU B 149       1.442   3.040  -6.612  1.00 70.36           H  
ATOM   1522 HD23 LEU B 149      -0.086   3.254  -7.500  1.00 70.36           H  
ATOM   1523  N   THR B 150       5.395   2.038  -9.024  1.00 65.88           N  
ATOM   1524  CA  THR B 150       6.359   3.111  -9.267  1.00 65.58           C  
ATOM   1525  C   THR B 150       7.300   2.731 -10.426  1.00 70.30           C  
ATOM   1526  O   THR B 150       7.619   3.596 -11.238  1.00 69.78           O  
ATOM   1527  CB  THR B 150       7.141   3.396  -7.975  1.00 70.66           C  
ATOM   1528  OG1 THR B 150       6.205   3.701  -6.942  1.00 68.23           O  
ATOM   1529  CG2 THR B 150       8.124   4.546  -8.112  1.00 69.26           C  
ATOM   1530  H   THR B 150       5.581   1.413  -8.251  1.00 65.88           H  
ATOM   1531  HA  THR B 150       5.833   4.020  -9.557  1.00 65.58           H  
ATOM   1532  HB  THR B 150       7.725   2.505  -7.741  1.00 70.66           H  
ATOM   1533 HG21 THR B 150       8.830   4.326  -8.913  1.00 69.26           H  
ATOM   1534 HG22 THR B 150       7.583   5.462  -8.348  1.00 69.26           H  
ATOM   1535 HG23 THR B 150       8.665   4.675  -7.175  1.00 69.26           H  
ATOM   1536  HG1 THR B 150       5.614   2.949  -6.852  1.00 68.23           H  
ATOM   1537  N   MET B 151       7.718   1.452 -10.526  1.00 68.20           N  
ATOM   1538  CA  MET B 151       8.597   1.007 -11.614  1.00 68.96           C  
ATOM   1539  C   MET B 151       7.843   0.976 -12.937  1.00 73.45           C  
ATOM   1540  O   MET B 151       8.469   1.067 -13.988  1.00 73.42           O  
ATOM   1541  CB  MET B 151       9.223  -0.353 -11.329  1.00 71.88           C  
ATOM   1542  CG  MET B 151      10.208  -0.320 -10.187  1.00 76.28           C  
ATOM   1543  SD  MET B 151      11.502   0.946 -10.387  1.00 81.57           S  
ATOM   1544  CE  MET B 151      10.947   2.159  -9.188  1.00 77.90           C  
ATOM   1545  H   MET B 151       7.417   0.782  -9.833  1.00 68.20           H  
ATOM   1546  HA  MET B 151       9.409   1.730 -11.685  1.00 68.96           H  
ATOM   1547  HB2 MET B 151       9.742  -0.691 -12.226  1.00 71.88           H  
ATOM   1548  HB3 MET B 151       8.428  -1.056 -11.081  1.00 71.88           H  
ATOM   1549  HG2 MET B 151      10.686  -1.296 -10.116  1.00 76.28           H  
ATOM   1550  HG3 MET B 151       9.663  -0.115  -9.266  1.00 76.28           H  
ATOM   1551  HE1 MET B 151       9.949   2.504  -9.453  1.00 77.90           H  
ATOM   1552  HE2 MET B 151      10.925   1.707  -8.197  1.00 77.90           H  
ATOM   1553  HE3 MET B 151      11.635   3.005  -9.183  1.00 77.90           H  
ATOM   1554  N   MET B 152       6.504   0.913 -12.885  1.00 70.39           N  
ATOM   1555  CA  MET B 152       5.658   1.034 -14.070  1.00 71.06           C  
ATOM   1556  C   MET B 152       5.746   2.450 -14.593  1.00 74.73           C  
ATOM   1557  O   MET B 152       5.810   2.657 -15.804  1.00 75.82           O  
ATOM   1558  CB  MET B 152       4.208   0.650 -13.756  1.00 73.55           C  
ATOM   1559  CG  MET B 152       4.032  -0.790 -13.415  1.00 77.85           C  
ATOM   1560  SD  MET B 152       2.331  -1.106 -12.954  1.00 82.75           S  
ATOM   1561  CE  MET B 152       2.407  -2.776 -12.664  1.00 79.87           C  
ATOM   1562  H   MET B 152       6.062   0.775 -11.988  1.00 70.39           H  
ATOM   1563  HA  MET B 152       6.012   0.344 -14.836  1.00 71.06           H  
ATOM   1564  HB2 MET B 152       3.596   0.875 -14.629  1.00 73.55           H  
ATOM   1565  HB3 MET B 152       3.869   1.249 -12.910  1.00 73.55           H  
ATOM   1566  HG2 MET B 152       4.685  -1.046 -12.580  1.00 77.85           H  
ATOM   1567  HG3 MET B 152       4.292  -1.400 -14.280  1.00 77.85           H  
ATOM   1568  HE1 MET B 152       2.722  -3.288 -13.572  1.00 79.87           H  
ATOM   1569  HE2 MET B 152       3.124  -2.973 -11.868  1.00 79.87           H  
ATOM   1570  HE3 MET B 152       1.422  -3.136 -12.366  1.00 79.87           H  
ATOM   1571  N   SER B 153       5.799   3.425 -13.659  1.00 69.22           N  
ATOM   1572  CA  SER B 153       5.940   4.846 -13.940  1.00 68.52           C  
ATOM   1573  C   SER B 153       7.313   5.116 -14.580  1.00 72.05           C  
ATOM   1574  O   SER B 153       7.388   5.807 -15.601  1.00 72.23           O  
ATOM   1575  CB  SER B 153       5.755   5.649 -12.653  1.00 70.87           C  
ATOM   1576  OG  SER B 153       5.840   7.046 -12.854  1.00 78.29           O  
ATOM   1577  H   SER B 153       5.738   3.145 -12.692  1.00 69.22           H  
ATOM   1578  HA  SER B 153       5.170   5.160 -14.646  1.00 68.52           H  
ATOM   1579  HB2 SER B 153       6.528   5.353 -11.943  1.00 70.87           H  
ATOM   1580  HB3 SER B 153       4.774   5.419 -12.237  1.00 70.87           H  
ATOM   1581  HG  SER B 153       5.141   7.294 -13.466  1.00 78.29           H  
ATOM   1582  N   VAL B 154       8.382   4.501 -14.014  1.00 67.49           N  
ATOM   1583  CA  VAL B 154       9.774   4.615 -14.477  1.00 66.92           C  
ATOM   1584  C   VAL B 154       9.907   3.948 -15.860  1.00 70.50           C  
ATOM   1585  O   VAL B 154      10.584   4.493 -16.737  1.00 71.24           O  
ATOM   1586  CB  VAL B 154      10.770   4.001 -13.445  1.00 69.99           C  
ATOM   1587  CG1 VAL B 154      12.211   4.040 -13.957  1.00 69.98           C  
ATOM   1588  CG2 VAL B 154      10.665   4.702 -12.091  1.00 69.27           C  
ATOM   1589  H   VAL B 154       8.207   3.915 -13.210  1.00 67.49           H  
ATOM   1590  HA  VAL B 154      10.034   5.670 -14.569  1.00 66.92           H  
ATOM   1591  HB  VAL B 154      10.490   2.956 -13.313  1.00 69.99           H  
ATOM   1592 HG11 VAL B 154      12.273   3.509 -14.909  1.00 69.98           H  
ATOM   1593 HG12 VAL B 154      12.519   5.076 -14.099  1.00 69.98           H  
ATOM   1594 HG13 VAL B 154      12.868   3.562 -13.232  1.00 69.98           H  
ATOM   1595 HG21 VAL B 154      10.942   5.752 -12.204  1.00 69.27           H  
ATOM   1596 HG22 VAL B 154       9.641   4.635 -11.725  1.00 69.27           H  
ATOM   1597 HG23 VAL B 154      11.338   4.224 -11.381  1.00 69.27           H  
ATOM   1598  N   ASP B 155       9.244   2.786 -16.053  1.00 65.77           N  
ATOM   1599  CA  ASP B 155       9.259   2.038 -17.314  1.00 66.04           C  
ATOM   1600  C   ASP B 155       8.621   2.876 -18.426  1.00 67.97           C  
ATOM   1601  O   ASP B 155       9.228   3.026 -19.488  1.00 67.86           O  
ATOM   1602  CB  ASP B 155       8.529   0.699 -17.151  1.00 68.58           C  
ATOM   1603  CG  ASP B 155       8.654  -0.224 -18.338  1.00 83.08           C  
ATOM   1604  OD1 ASP B 155       9.710  -0.893 -18.463  1.00 85.09           O  
ATOM   1605  OD2 ASP B 155       7.660  -0.359 -19.093  1.00 88.07           O1-
ATOM   1606  H   ASP B 155       8.706   2.412 -15.285  1.00 65.77           H  
ATOM   1607  HA  ASP B 155      10.293   1.828 -17.588  1.00 66.04           H  
ATOM   1608  HB2 ASP B 155       7.471   0.905 -16.988  1.00 68.58           H  
ATOM   1609  HB3 ASP B 155       8.939   0.191 -16.277  1.00 68.58           H  
ATOM   1610  N   ARG B 156       7.428   3.474 -18.150  1.00 62.83           N  
ATOM   1611  CA  ARG B 156       6.697   4.359 -19.078  1.00 62.26           C  
ATOM   1612  C   ARG B 156       7.481   5.655 -19.327  1.00 64.89           C  
ATOM   1613  O   ARG B 156       7.394   6.215 -20.423  1.00 64.88           O  
ATOM   1614  CB  ARG B 156       5.281   4.700 -18.566  1.00 60.13           C  
ATOM   1615  CG  ARG B 156       4.298   3.532 -18.481  1.00 65.32           C  
ATOM   1616  CD  ARG B 156       2.957   4.036 -17.985  1.00 78.88           C  
ATOM   1617  NE  ARG B 156       1.988   2.969 -17.721  1.00 93.39           N  
ATOM   1618  CZ  ARG B 156       0.754   3.183 -17.268  1.00111.92           C  
ATOM   1619  NH1 ARG B 156       0.327   4.420 -17.035  1.00 98.84           N  
ATOM   1620  NH2 ARG B 156      -0.065   2.161 -17.055  1.00101.13           N1+
ATOM   1621  H   ARG B 156       7.014   3.299 -17.244  1.00 62.83           H  
ATOM   1622  HA  ARG B 156       6.594   3.810 -20.016  1.00 62.26           H  
ATOM   1623  HB2 ARG B 156       4.856   5.447 -19.237  1.00 60.13           H  
ATOM   1624  HB3 ARG B 156       5.383   5.125 -17.567  1.00 60.13           H  
ATOM   1625  HG2 ARG B 156       4.682   2.783 -17.789  1.00 65.32           H  
ATOM   1626  HG3 ARG B 156       4.177   3.088 -19.467  1.00 65.32           H  
ATOM   1627  HD2 ARG B 156       2.541   4.705 -18.739  1.00 78.88           H  
ATOM   1628  HD3 ARG B 156       3.119   4.590 -17.059  1.00 78.88           H  
ATOM   1629  HE  ARG B 156       2.272   2.017 -17.895  1.00 93.39           H  
ATOM   1630 HH11 ARG B 156       0.941   5.205 -17.194  1.00 98.84           H  
ATOM   1631 HH12 ARG B 156      -0.613   4.574 -16.697  1.00 98.84           H  
ATOM   1632 HH21 ARG B 156      -1.003   2.327 -16.717  1.00101.13           H  
ATOM   1633 HH22 ARG B 156       0.248   1.216 -17.229  1.00101.13           H  
ATOM   1634  N   TYR B 157       8.243   6.129 -18.320  1.00 60.54           N  
ATOM   1635  CA  TYR B 157       9.080   7.325 -18.431  1.00 60.61           C  
ATOM   1636  C   TYR B 157      10.249   7.091 -19.399  1.00 65.14           C  
ATOM   1637  O   TYR B 157      10.469   7.903 -20.299  1.00 65.15           O  
ATOM   1638  CB  TYR B 157       9.610   7.750 -17.056  1.00 61.02           C  
ATOM   1639  CG  TYR B 157      10.762   8.721 -17.143  1.00 63.80           C  
ATOM   1640  CD1 TYR B 157      10.548  10.069 -17.409  1.00 66.69           C  
ATOM   1641  CD2 TYR B 157      12.076   8.290 -16.962  1.00 64.61           C  
ATOM   1642  CE1 TYR B 157      11.611  10.966 -17.510  1.00 67.92           C  
ATOM   1643  CE2 TYR B 157      13.147   9.177 -17.063  1.00 66.09           C  
ATOM   1644  CZ  TYR B 157      12.909  10.513 -17.341  1.00 74.97           C  
ATOM   1645  OH  TYR B 157      13.957  11.394 -17.453  1.00 78.99           O  
ATOM   1646  H   TYR B 157       8.235   5.632 -17.441  1.00 60.54           H  
ATOM   1647  HA  TYR B 157       8.460   8.130 -18.828  1.00 60.61           H  
ATOM   1648  HB2 TYR B 157       9.944   6.860 -16.523  1.00 61.02           H  
ATOM   1649  HB3 TYR B 157       8.799   8.223 -16.502  1.00 61.02           H  
ATOM   1650  HD1 TYR B 157       9.537  10.428 -17.542  1.00 66.69           H  
ATOM   1651  HD2 TYR B 157      12.267   7.251 -16.736  1.00 64.61           H  
ATOM   1652  HE1 TYR B 157      11.423  12.009 -17.716  1.00 67.92           H  
ATOM   1653  HE2 TYR B 157      14.158   8.823 -16.927  1.00 66.09           H  
ATOM   1654  HH  TYR B 157      13.707  12.299 -17.649  1.00 78.99           H  
ATOM   1655  N   ILE B 158      11.011   6.004 -19.179  1.00 62.06           N  
ATOM   1656  CA  ILE B 158      12.158   5.629 -20.008  1.00 62.91           C  
ATOM   1657  C   ILE B 158      11.667   5.359 -21.439  1.00 68.66           C  
ATOM   1658  O   ILE B 158      12.312   5.793 -22.388  1.00 69.75           O  
ATOM   1659  CB  ILE B 158      12.898   4.407 -19.386  1.00 65.52           C  
ATOM   1660  CG1 ILE B 158      13.617   4.859 -18.088  1.00 65.13           C  
ATOM   1661  CG2 ILE B 158      13.903   3.771 -20.377  1.00 66.87           C  
ATOM   1662  CD1 ILE B 158      14.374   3.798 -17.333  1.00 72.89           C  
ATOM   1663  H   ILE B 158      10.779   5.412 -18.396  1.00 62.06           H  
ATOM   1664  HA  ILE B 158      12.884   6.443 -20.049  1.00 62.91           H  
ATOM   1665  HB  ILE B 158      12.162   3.638 -19.151  1.00 65.52           H  
ATOM   1666 HG12 ILE B 158      12.862   5.267 -17.415  1.00 65.13           H  
ATOM   1667 HG13 ILE B 158      14.326   5.642 -18.357  1.00 65.13           H  
ATOM   1668 HG21 ILE B 158      13.376   3.454 -21.276  1.00 66.87           H  
ATOM   1669 HG22 ILE B 158      14.664   4.505 -20.642  1.00 66.87           H  
ATOM   1670 HG23 ILE B 158      14.377   2.909 -19.910  1.00 66.87           H  
ATOM   1671 HD11 ILE B 158      13.691   2.998 -17.049  1.00 72.89           H  
ATOM   1672 HD12 ILE B 158      15.162   3.394 -17.969  1.00 72.89           H  
ATOM   1673 HD13 ILE B 158      14.816   4.234 -16.439  1.00 72.89           H  
ATOM   1674  N   ALA B 159      10.483   4.739 -21.579  1.00 64.73           N  
ATOM   1675  CA  ALA B 159       9.866   4.427 -22.868  1.00 65.27           C  
ATOM   1676  C   ALA B 159       9.762   5.657 -23.798  1.00 70.01           C  
ATOM   1677  O   ALA B 159       9.968   5.528 -25.003  1.00 70.89           O  
ATOM   1678  CB  ALA B 159       8.478   3.861 -22.636  1.00 65.68           C  
ATOM   1679  H   ALA B 159       9.987   4.472 -20.741  1.00 64.73           H  
ATOM   1680  HA  ALA B 159      10.507   3.695 -23.360  1.00 65.27           H  
ATOM   1681  HB1 ALA B 159       8.545   2.975 -22.007  1.00 65.68           H  
ATOM   1682  HB2 ALA B 159       7.859   4.611 -22.144  1.00 65.68           H  
ATOM   1683  HB3 ALA B 159       8.031   3.593 -23.594  1.00 65.68           H  
ATOM   1684  N   VAL B 160       9.473   6.829 -23.243  1.00 66.30           N  
ATOM   1685  CA  VAL B 160       9.246   8.035 -24.023  1.00 67.30           C  
ATOM   1686  C   VAL B 160      10.497   8.933 -24.038  1.00 72.38           C  
ATOM   1687  O   VAL B 160      10.869   9.440 -25.101  1.00 74.16           O  
ATOM   1688  CB  VAL B 160       8.028   8.799 -23.428  1.00 71.35           C  
ATOM   1689  CG1 VAL B 160       7.702  10.048 -24.233  1.00 72.50           C  
ATOM   1690  CG2 VAL B 160       6.805   7.897 -23.348  1.00 71.07           C  
ATOM   1691  H   VAL B 160       9.409   6.884 -22.238  1.00 66.30           H  
ATOM   1692  HA  VAL B 160       9.036   7.757 -25.056  1.00 67.30           H  
ATOM   1693  HB  VAL B 160       8.305   9.107 -22.420  1.00 71.35           H  
ATOM   1694 HG11 VAL B 160       8.578  10.698 -24.265  1.00 72.50           H  
ATOM   1695 HG12 VAL B 160       7.423   9.762 -25.248  1.00 72.50           H  
ATOM   1696 HG13 VAL B 160       6.875  10.577 -23.763  1.00 72.50           H  
ATOM   1697 HG21 VAL B 160       6.519   7.583 -24.352  1.00 71.07           H  
ATOM   1698 HG22 VAL B 160       7.040   7.020 -22.746  1.00 71.07           H  
ATOM   1699 HG23 VAL B 160       5.980   8.443 -22.890  1.00 71.07           H  
ATOM   1700  N   CYS B 161      11.124   9.143 -22.869  1.00 67.53           N  
ATOM   1701  CA  CYS B 161      12.220  10.090 -22.710  1.00 67.35           C  
ATOM   1702  C   CYS B 161      13.583   9.457 -23.050  1.00 72.25           C  
ATOM   1703  O   CYS B 161      14.469  10.182 -23.510  1.00 72.56           O  
ATOM   1704  CB  CYS B 161      12.225  10.640 -21.293  1.00 66.58           C  
ATOM   1705  SG  CYS B 161      10.719  11.537 -20.856  1.00 70.34           S  
ATOM   1706  H   CYS B 161      10.821   8.621 -22.060  1.00 67.53           H  
ATOM   1707  HA  CYS B 161      12.061  10.905 -23.415  1.00 67.35           H  
ATOM   1708  HB2 CYS B 161      13.072  11.318 -21.190  1.00 66.58           H  
ATOM   1709  HB3 CYS B 161      12.343   9.805 -20.601  1.00 66.58           H  
ATOM   1710  HG  CYS B 161       9.669  10.715 -20.949  1.00 70.34           H  
ATOM   1711  N   HIS B 162      13.771   8.150 -22.830  1.00 69.11           N  
ATOM   1712  CA  HIS B 162      15.052   7.501 -23.152  1.00 69.66           C  
ATOM   1713  C   HIS B 162      14.785   6.300 -24.095  1.00 74.48           C  
ATOM   1714  O   HIS B 162      14.860   5.150 -23.654  1.00 74.09           O  
ATOM   1715  CB  HIS B 162      15.763   7.079 -21.854  1.00 69.74           C  
ATOM   1716  CG  HIS B 162      15.977   8.208 -20.889  1.00 72.68           C  
ATOM   1717  ND1 HIS B 162      17.117   8.989 -20.931  1.00 74.97           N  
ATOM   1718  CD2 HIS B 162      15.173   8.661 -19.898  1.00 73.54           C  
ATOM   1719  CE1 HIS B 162      16.975   9.883 -19.964  1.00 73.95           C  
ATOM   1720  NE2 HIS B 162      15.822   9.724 -19.314  1.00 73.41           N  
ATOM   1721  H   HIS B 162      13.021   7.599 -22.439  1.00 69.11           H  
ATOM   1722  HA  HIS B 162      15.716   8.195 -23.668  1.00 69.66           H  
ATOM   1723  HB2 HIS B 162      16.736   6.660 -22.114  1.00 69.74           H  
ATOM   1724  HB3 HIS B 162      15.158   6.316 -21.363  1.00 69.74           H  
ATOM   1725  HD2 HIS B 162      14.210   8.263 -19.619  1.00 73.54           H  
ATOM   1726  HE2 HIS B 162      15.488  10.280 -18.542  1.00 73.41           H  
ATOM   1727  HE1 HIS B 162      17.705  10.645 -19.729  1.00 73.95           H  
ATOM   1728  N   PRO B 163      14.399   6.551 -25.377  1.00 71.87           N  
ATOM   1729  CA  PRO B 163      13.988   5.444 -26.256  1.00 72.29           C  
ATOM   1730  C   PRO B 163      15.100   4.437 -26.560  1.00 76.17           C  
ATOM   1731  O   PRO B 163      14.790   3.266 -26.780  1.00 76.20           O  
ATOM   1732  CB  PRO B 163      13.573   6.158 -27.545  1.00 75.25           C  
ATOM   1733  CG  PRO B 163      13.196   7.530 -27.101  1.00 79.27           C  
ATOM   1734  CD  PRO B 163      14.206   7.849 -26.055  1.00 74.13           C  
ATOM   1735  HA  PRO B 163      13.205   4.847 -25.785  1.00 72.29           H  
ATOM   1736  HB2 PRO B 163      12.723   5.656 -28.010  1.00 75.25           H  
ATOM   1737  HB3 PRO B 163      14.403   6.196 -28.251  1.00 75.25           H  
ATOM   1738  HG2 PRO B 163      12.187   7.541 -26.687  1.00 79.27           H  
ATOM   1739  HG3 PRO B 163      13.254   8.236 -27.931  1.00 79.27           H  
ATOM   1740  HD2 PRO B 163      15.135   8.199 -26.502  1.00 74.13           H  
ATOM   1741  HD3 PRO B 163      13.829   8.601 -25.364  1.00 74.13           H  
ATOM   1742  N   VAL B 164      16.370   4.868 -26.580  1.00 72.28           N  
ATOM   1743  CA  VAL B 164      17.476   3.948 -26.873  1.00 72.36           C  
ATOM   1744  C   VAL B 164      17.730   3.077 -25.611  1.00 74.98           C  
ATOM   1745  O   VAL B 164      18.062   1.891 -25.737  1.00 75.00           O  
ATOM   1746  CB  VAL B 164      18.743   4.699 -27.344  1.00 76.77           C  
ATOM   1747  CG1 VAL B 164      19.873   3.728 -27.658  1.00 77.27           C  
ATOM   1748  CG2 VAL B 164      18.435   5.558 -28.573  1.00 77.53           C  
ATOM   1749  H   VAL B 164      16.569   5.840 -26.389  1.00 72.28           H  
ATOM   1750  HA  VAL B 164      17.206   3.298 -27.704  1.00 72.36           H  
ATOM   1751  HB  VAL B 164      19.064   5.349 -26.532  1.00 76.77           H  
ATOM   1752 HG11 VAL B 164      20.099   3.135 -26.772  1.00 77.27           H  
ATOM   1753 HG12 VAL B 164      19.570   3.069 -28.470  1.00 77.27           H  
ATOM   1754 HG13 VAL B 164      20.762   4.287 -27.956  1.00 77.27           H  
ATOM   1755 HG21 VAL B 164      18.113   4.917 -29.393  1.00 77.53           H  
ATOM   1756 HG22 VAL B 164      17.642   6.266 -28.331  1.00 77.53           H  
ATOM   1757 HG23 VAL B 164      19.331   6.103 -28.868  1.00 77.53           H  
ATOM   1758  N   LYS B 165      17.501   3.656 -24.408  1.00 69.61           N  
ATOM   1759  CA  LYS B 165      17.614   2.949 -23.131  1.00 67.89           C  
ATOM   1760  C   LYS B 165      16.461   1.986 -22.959  1.00 69.95           C  
ATOM   1761  O   LYS B 165      16.645   0.934 -22.362  1.00 70.35           O  
ATOM   1762  CB  LYS B 165      17.662   3.922 -21.944  1.00 69.46           C  
ATOM   1763  CG  LYS B 165      18.944   4.746 -21.886  1.00 88.93           C  
ATOM   1764  CD  LYS B 165      19.030   5.616 -20.624  1.00 95.77           C  
ATOM   1765  CE  LYS B 165      20.379   6.282 -20.476  1.00103.32           C  
ATOM   1766  NZ  LYS B 165      20.673   7.229 -21.585  1.00113.74           N1+
ATOM   1767  H   LYS B 165      17.238   4.631 -24.393  1.00 69.61           H  
ATOM   1768  HA  LYS B 165      18.549   2.394 -23.150  1.00 67.89           H  
ATOM   1769  HB2 LYS B 165      17.582   3.346 -21.022  1.00 69.46           H  
ATOM   1770  HB3 LYS B 165      16.815   4.604 -22.020  1.00 69.46           H  
ATOM   1771  HG2 LYS B 165      18.980   5.396 -22.761  1.00 88.93           H  
ATOM   1772  HG3 LYS B 165      19.797   4.068 -21.902  1.00 88.93           H  
ATOM   1773  HD2 LYS B 165      18.853   4.988 -19.753  1.00 95.77           H  
ATOM   1774  HD3 LYS B 165      18.264   6.390 -20.678  1.00 95.77           H  
ATOM   1775  HE2 LYS B 165      21.148   5.511 -20.461  1.00103.32           H  
ATOM   1776  HE3 LYS B 165      20.397   6.829 -19.535  1.00103.32           H  
ATOM   1777  HZ1 LYS B 165      20.661   6.731 -22.464  1.00113.74           H  
ATOM   1778  HZ2 LYS B 165      19.974   7.958 -21.599  1.00113.74           H  
ATOM   1779  HZ3 LYS B 165      21.586   7.638 -21.444  1.00113.74           H  
ATOM   1780  N   ALA B 166      15.279   2.334 -23.504  1.00 64.48           N  
ATOM   1781  CA  ALA B 166      14.051   1.539 -23.439  1.00 63.19           C  
ATOM   1782  C   ALA B 166      14.266   0.145 -24.045  1.00 66.79           C  
ATOM   1783  O   ALA B 166      13.729  -0.828 -23.532  1.00 66.15           O  
ATOM   1784  CB  ALA B 166      12.931   2.265 -24.162  1.00 64.00           C  
ATOM   1785  H   ALA B 166      15.237   3.213 -24.001  1.00 64.48           H  
ATOM   1786  HA  ALA B 166      13.777   1.411 -22.392  1.00 63.19           H  
ATOM   1787  HB1 ALA B 166      12.773   3.241 -23.703  1.00 64.00           H  
ATOM   1788  HB2 ALA B 166      13.200   2.396 -25.212  1.00 64.00           H  
ATOM   1789  HB3 ALA B 166      12.016   1.678 -24.093  1.00 64.00           H  
ATOM   1790  N   LEU B 167      15.086   0.051 -25.099  1.00 64.14           N  
ATOM   1791  CA  LEU B 167      15.457  -1.206 -25.760  1.00 65.15           C  
ATOM   1792  C   LEU B 167      16.239  -2.118 -24.812  1.00 71.32           C  
ATOM   1793  O   LEU B 167      16.100  -3.342 -24.853  1.00 71.49           O  
ATOM   1794  CB  LEU B 167      16.317  -0.899 -27.013  1.00 66.01           C  
ATOM   1795  CG  LEU B 167      15.693  -0.043 -28.109  1.00 70.39           C  
ATOM   1796  CD1 LEU B 167      16.737   0.483 -29.035  1.00 71.31           C  
ATOM   1797  CD2 LEU B 167      14.625  -0.793 -28.865  1.00 73.24           C  
ATOM   1798  H   LEU B 167      15.477   0.908 -25.467  1.00 64.14           H  
ATOM   1799  HA  LEU B 167      14.542  -1.720 -26.053  1.00 65.15           H  
ATOM   1800  HB2 LEU B 167      16.588  -1.856 -27.462  1.00 66.01           H  
ATOM   1801  HB3 LEU B 167      17.217  -0.388 -26.674  1.00 66.01           H  
ATOM   1802  HG  LEU B 167      15.211   0.806 -27.623  1.00 70.39           H  
ATOM   1803 HD11 LEU B 167      17.470   1.057 -28.467  1.00 71.31           H  
ATOM   1804 HD12 LEU B 167      17.234  -0.349 -29.533  1.00 71.31           H  
ATOM   1805 HD13 LEU B 167      16.268   1.126 -29.780  1.00 71.31           H  
ATOM   1806 HD21 LEU B 167      15.071  -1.653 -29.367  1.00 73.24           H  
ATOM   1807 HD22 LEU B 167      13.859  -1.134 -28.169  1.00 73.24           H  
ATOM   1808 HD23 LEU B 167      14.174  -0.133 -29.606  1.00 73.24           H  
ATOM   1809  N   ASP B 168      17.048  -1.499 -23.961  1.00 69.18           N  
ATOM   1810  CA  ASP B 168      17.902  -2.199 -23.013  1.00 69.84           C  
ATOM   1811  C   ASP B 168      17.348  -2.241 -21.599  1.00 73.97           C  
ATOM   1812  O   ASP B 168      18.075  -2.575 -20.685  1.00 73.99           O  
ATOM   1813  CB  ASP B 168      19.306  -1.554 -22.930  1.00 72.12           C  
ATOM   1814  CG  ASP B 168      19.865  -1.077 -24.282  1.00 78.71           C  
ATOM   1815  OD1 ASP B 168      20.058  -1.869 -25.210  1.00 79.36           O  
ATOM   1816  OD2 ASP B 168      20.182   0.109 -24.393  1.00 80.27           O1-
ATOM   1817  H   ASP B 168      17.072  -0.489 -23.971  1.00 69.18           H  
ATOM   1818  HA  ASP B 168      17.954  -3.216 -23.403  1.00 69.84           H  
ATOM   1819  HB2 ASP B 168      19.996  -2.290 -22.516  1.00 72.12           H  
ATOM   1820  HB3 ASP B 168      19.247  -0.695 -22.264  1.00 72.12           H  
ATOM   1821  N   PHE B 169      16.085  -1.872 -21.426  1.00 70.16           N  
ATOM   1822  CA  PHE B 169      15.427  -1.777 -20.112  1.00 69.26           C  
ATOM   1823  C   PHE B 169      14.011  -2.392 -20.095  1.00 73.57           C  
ATOM   1824  O   PHE B 169      13.551  -2.825 -19.034  1.00 72.76           O  
ATOM   1825  CB  PHE B 169      15.318  -0.292 -19.686  1.00 70.38           C  
ATOM   1826  CG  PHE B 169      14.665  -0.023 -18.346  1.00 71.23           C  
ATOM   1827  CD1 PHE B 169      15.411  -0.044 -17.173  1.00 74.36           C  
ATOM   1828  CD2 PHE B 169      13.312   0.294 -18.261  1.00 73.06           C  
ATOM   1829  CE1 PHE B 169      14.807   0.209 -15.934  1.00 74.46           C  
ATOM   1830  CE2 PHE B 169      12.706   0.529 -17.020  1.00 75.11           C  
ATOM   1831  CZ  PHE B 169      13.461   0.501 -15.866  1.00 72.76           C  
ATOM   1832  H   PHE B 169      15.543  -1.640 -22.246  1.00 70.16           H  
ATOM   1833  HA  PHE B 169      16.045  -2.345 -19.416  1.00 69.26           H  
ATOM   1834  HB2 PHE B 169      14.738   0.229 -20.447  1.00 70.38           H  
ATOM   1835  HB3 PHE B 169      16.326   0.119 -19.652  1.00 70.38           H  
ATOM   1836  HD1 PHE B 169      16.468  -0.260 -17.219  1.00 74.36           H  
ATOM   1837  HD2 PHE B 169      12.721   0.360 -19.164  1.00 73.06           H  
ATOM   1838  HE1 PHE B 169      15.398   0.176 -15.031  1.00 74.46           H  
ATOM   1839  HE2 PHE B 169      11.646   0.734 -16.967  1.00 75.11           H  
ATOM   1840  HZ  PHE B 169      12.999   0.707 -14.913  1.00 72.76           H  
ATOM   1841  N   ARG B 170      13.284  -2.360 -21.222  1.00 70.96           N  
ATOM   1842  CA  ARG B 170      11.900  -2.849 -21.226  1.00 70.63           C  
ATOM   1843  C   ARG B 170      11.821  -4.307 -21.777  1.00 76.02           C  
ATOM   1844  O   ARG B 170      10.865  -4.661 -22.479  1.00 76.48           O  
ATOM   1845  CB  ARG B 170      10.990  -1.910 -22.043  1.00 69.99           C  
ATOM   1846  CG  ARG B 170      10.982  -0.444 -21.562  1.00 75.01           C  
ATOM   1847  CD  ARG B 170       9.920   0.358 -22.286  1.00 81.94           C  
ATOM   1848  NE  ARG B 170       8.574  -0.053 -21.881  1.00 90.17           N  
ATOM   1849  CZ  ARG B 170       7.462   0.245 -22.542  1.00103.88           C  
ATOM   1850  NH1 ARG B 170       7.524   0.875 -23.709  1.00 90.55           N  
ATOM   1851  NH2 ARG B 170       6.285  -0.167 -22.092  1.00 92.33           N1+
ATOM   1852  H   ARG B 170      13.691  -1.998 -22.072  1.00 70.96           H  
ATOM   1853  HA  ARG B 170      11.544  -2.859 -20.195  1.00 70.63           H  
ATOM   1854  HB2 ARG B 170       9.970  -2.291 -21.987  1.00 69.99           H  
ATOM   1855  HB3 ARG B 170      11.328  -1.926 -23.079  1.00 69.99           H  
ATOM   1856  HG2 ARG B 170      11.959   0.000 -21.757  1.00 75.01           H  
ATOM   1857  HG3 ARG B 170      10.779  -0.421 -20.492  1.00 75.01           H  
ATOM   1858  HD2 ARG B 170      10.030   0.206 -23.359  1.00 81.94           H  
ATOM   1859  HD3 ARG B 170      10.053   1.415 -22.052  1.00 81.94           H  
ATOM   1860  HE  ARG B 170       8.485  -0.602 -21.036  1.00 90.17           H  
ATOM   1861 HH11 ARG B 170       8.415   1.192 -24.064  1.00 90.55           H  
ATOM   1862 HH12 ARG B 170       6.682   1.034 -24.243  1.00 90.55           H  
ATOM   1863 HH21 ARG B 170       5.450  -0.001 -22.634  1.00 92.33           H  
ATOM   1864 HH22 ARG B 170       6.224  -0.647 -21.205  1.00 92.33           H  
ATOM   1865  N   THR B 171      12.801  -5.155 -21.389  1.00 72.98           N  
ATOM   1866  CA  THR B 171      12.877  -6.570 -21.780  1.00 74.08           C  
ATOM   1867  C   THR B 171      12.204  -7.443 -20.709  1.00 78.29           C  
ATOM   1868  O   THR B 171      12.149  -7.024 -19.544  1.00 77.36           O  
ATOM   1869  CB  THR B 171      14.343  -6.996 -21.997  1.00 85.46           C  
ATOM   1870  OG1 THR B 171      15.052  -6.979 -20.759  1.00 86.60           O  
ATOM   1871  CG2 THR B 171      15.059  -6.143 -23.033  1.00 86.40           C  
ATOM   1872  H   THR B 171      13.530  -4.793 -20.792  1.00 72.98           H  
ATOM   1873  HA  THR B 171      12.345  -6.704 -22.721  1.00 74.08           H  
ATOM   1874  HB  THR B 171      14.325  -8.011 -22.389  1.00 85.46           H  
ATOM   1875 HG21 THR B 171      14.515  -6.184 -23.976  1.00 86.40           H  
ATOM   1876 HG22 THR B 171      15.104  -5.111 -22.684  1.00 86.40           H  
ATOM   1877 HG23 THR B 171      16.070  -6.521 -23.179  1.00 86.40           H  
ATOM   1878  HG1 THR B 171      15.945  -7.288 -20.931  1.00 86.60           H  
ATOM   1879  N   PRO B 172      11.724  -8.676 -21.044  1.00 75.75           N  
ATOM   1880  CA  PRO B 172      11.111  -9.529 -20.005  1.00 75.10           C  
ATOM   1881  C   PRO B 172      12.082  -9.819 -18.852  1.00 78.32           C  
ATOM   1882  O   PRO B 172      11.659  -9.819 -17.703  1.00 77.30           O  
ATOM   1883  CB  PRO B 172      10.749 -10.814 -20.759  1.00 78.50           C  
ATOM   1884  CG  PRO B 172      11.538 -10.779 -22.022  1.00 84.21           C  
ATOM   1885  CD  PRO B 172      11.686  -9.336 -22.367  1.00 78.87           C  
ATOM   1886  HA  PRO B 172      10.249  -9.054 -19.536  1.00 75.10           H  
ATOM   1887  HB2 PRO B 172       9.682 -10.839 -20.979  1.00 78.50           H  
ATOM   1888  HB3 PRO B 172      11.018 -11.689 -20.168  1.00 78.50           H  
ATOM   1889  HG2 PRO B 172      11.010 -11.306 -22.815  1.00 84.21           H  
ATOM   1890  HG3 PRO B 172      12.516 -11.236 -21.870  1.00 84.21           H  
ATOM   1891  HD2 PRO B 172      12.610  -9.158 -22.919  1.00 78.87           H  
ATOM   1892  HD3 PRO B 172      10.838  -8.986 -22.955  1.00 78.87           H  
ATOM   1893  N   LEU B 173      13.389  -9.994 -19.156  1.00 75.36           N  
ATOM   1894  CA  LEU B 173      14.451 -10.219 -18.169  1.00 75.03           C  
ATOM   1895  C   LEU B 173      14.534  -9.062 -17.172  1.00 76.03           C  
ATOM   1896  O   LEU B 173      14.482  -9.305 -15.968  1.00 75.21           O  
ATOM   1897  CB  LEU B 173      15.815 -10.396 -18.877  1.00 76.59           C  
ATOM   1898  CG  LEU B 173      17.056 -10.598 -17.977  1.00 82.08           C  
ATOM   1899  CD1 LEU B 173      17.035 -11.966 -17.287  1.00 83.56           C  
ATOM   1900  CD2 LEU B 173      18.328 -10.479 -18.777  1.00 85.49           C  
ATOM   1901  H   LEU B 173      13.651  -9.967 -20.132  1.00 75.36           H  
ATOM   1902  HA  LEU B 173      14.209 -11.130 -17.621  1.00 75.03           H  
ATOM   1903  HB2 LEU B 173      15.990  -9.504 -19.480  1.00 76.59           H  
ATOM   1904  HB3 LEU B 173      15.736 -11.266 -19.529  1.00 76.59           H  
ATOM   1905  HG  LEU B 173      17.025  -9.819 -17.216  1.00 82.08           H  
ATOM   1906 HD11 LEU B 173      16.122 -12.063 -16.699  1.00 83.56           H  
ATOM   1907 HD12 LEU B 173      17.066 -12.754 -18.041  1.00 83.56           H  
ATOM   1908 HD13 LEU B 173      17.902 -12.055 -16.631  1.00 83.56           H  
ATOM   1909 HD21 LEU B 173      18.356 -11.261 -19.537  1.00 85.49           H  
ATOM   1910 HD22 LEU B 173      18.362  -9.502 -19.261  1.00 85.49           H  
ATOM   1911 HD23 LEU B 173      19.187 -10.585 -18.114  1.00 85.49           H  
ATOM   1912  N   LYS B 174      14.657  -7.810 -17.680  1.00 71.24           N  
ATOM   1913  CA  LYS B 174      14.792  -6.585 -16.887  1.00 69.87           C  
ATOM   1914  C   LYS B 174      13.601  -6.407 -15.938  1.00 72.88           C  
ATOM   1915  O   LYS B 174      13.811  -6.104 -14.761  1.00 72.02           O  
ATOM   1916  CB  LYS B 174      14.912  -5.362 -17.805  1.00 72.46           C  
ATOM   1917  CG  LYS B 174      15.645  -4.151 -17.203  1.00 89.62           C  
ATOM   1918  CD  LYS B 174      17.172  -4.299 -17.257  1.00 99.15           C  
ATOM   1919  CE  LYS B 174      17.888  -3.043 -16.832  1.00105.55           C  
ATOM   1920  NZ  LYS B 174      19.362  -3.200 -16.938  1.00114.42           N1+
ATOM   1921  H   LYS B 174      14.657  -7.715 -18.685  1.00 71.24           H  
ATOM   1922  HA  LYS B 174      15.699  -6.672 -16.288  1.00 69.87           H  
ATOM   1923  HB2 LYS B 174      13.905  -5.046 -18.077  1.00 72.46           H  
ATOM   1924  HB3 LYS B 174      15.451  -5.667 -18.702  1.00 72.46           H  
ATOM   1925  HG2 LYS B 174      15.340  -4.039 -16.161  1.00 89.62           H  
ATOM   1926  HG3 LYS B 174      15.359  -3.258 -17.760  1.00 89.62           H  
ATOM   1927  HD2 LYS B 174      17.464  -4.541 -18.278  1.00 99.15           H  
ATOM   1928  HD3 LYS B 174      17.468  -5.111 -16.593  1.00 99.15           H  
ATOM   1929  HE2 LYS B 174      17.630  -2.818 -15.798  1.00105.55           H  
ATOM   1930  HE3 LYS B 174      17.573  -2.220 -17.474  1.00105.55           H  
ATOM   1931  HZ1 LYS B 174      19.662  -3.961 -16.346  1.00114.42           H  
ATOM   1932  HZ2 LYS B 174      19.612  -3.398 -17.896  1.00114.42           H  
ATOM   1933  HZ3 LYS B 174      19.814  -2.346 -16.643  1.00114.42           H  
ATOM   1934  N   ALA B 175      12.358  -6.637 -16.434  1.00 68.89           N  
ATOM   1935  CA  ALA B 175      11.138  -6.558 -15.617  1.00 67.23           C  
ATOM   1936  C   ALA B 175      11.209  -7.527 -14.430  1.00 69.91           C  
ATOM   1937  O   ALA B 175      10.942  -7.122 -13.293  1.00 69.03           O  
ATOM   1938  CB  ALA B 175       9.918  -6.865 -16.467  1.00 68.07           C  
ATOM   1939  H   ALA B 175      12.268  -6.873 -17.410  1.00 68.89           H  
ATOM   1940  HA  ALA B 175      11.053  -5.544 -15.226  1.00 67.23           H  
ATOM   1941  HB1 ALA B 175       9.863  -6.156 -17.293  1.00 68.07           H  
ATOM   1942  HB2 ALA B 175       9.995  -7.879 -16.860  1.00 68.07           H  
ATOM   1943  HB3 ALA B 175       9.018  -6.781 -15.856  1.00 68.07           H  
ATOM   1944  N   LYS B 176      11.625  -8.795 -14.704  1.00 65.55           N  
ATOM   1945  CA  LYS B 176      11.796  -9.868 -13.723  1.00 64.81           C  
ATOM   1946  C   LYS B 176      12.839  -9.474 -12.668  1.00 67.30           C  
ATOM   1947  O   LYS B 176      12.556  -9.597 -11.474  1.00 66.30           O  
ATOM   1948  CB  LYS B 176      12.204 -11.183 -14.416  1.00 68.14           C  
ATOM   1949  CG  LYS B 176      11.123 -11.786 -15.314  1.00 75.88           C  
ATOM   1950  CD  LYS B 176      11.601 -13.055 -16.018  1.00 85.46           C  
ATOM   1951  CE  LYS B 176      10.540 -13.677 -16.895  1.00 94.59           C  
ATOM   1952  NZ  LYS B 176      11.021 -14.925 -17.549  1.00103.37           N1+
ATOM   1953  H   LYS B 176      11.834  -9.013 -15.668  1.00 65.55           H  
ATOM   1954  HA  LYS B 176      10.840 -10.026 -13.224  1.00 64.81           H  
ATOM   1955  HB2 LYS B 176      12.452 -11.913 -13.645  1.00 68.14           H  
ATOM   1956  HB3 LYS B 176      13.084 -10.987 -15.028  1.00 68.14           H  
ATOM   1957  HG2 LYS B 176      10.843 -11.051 -16.070  1.00 75.88           H  
ATOM   1958  HG3 LYS B 176      10.255 -12.029 -14.704  1.00 75.88           H  
ATOM   1959  HD2 LYS B 176      11.895 -13.782 -15.262  1.00 85.46           H  
ATOM   1960  HD3 LYS B 176      12.462 -12.806 -16.637  1.00 85.46           H  
ATOM   1961  HE2 LYS B 176      10.260 -12.962 -17.668  1.00 94.59           H  
ATOM   1962  HE3 LYS B 176       9.670 -13.911 -16.284  1.00 94.59           H  
ATOM   1963  HZ1 LYS B 176      11.829 -14.718 -18.118  1.00103.37           H  
ATOM   1964  HZ2 LYS B 176      11.272 -15.601 -16.840  1.00103.37           H  
ATOM   1965  HZ3 LYS B 176      10.288 -15.307 -18.129  1.00103.37           H  
ATOM   1966  N   ILE B 177      14.012  -8.954 -13.106  1.00 63.31           N  
ATOM   1967  CA  ILE B 177      15.100  -8.503 -12.223  1.00 62.90           C  
ATOM   1968  C   ILE B 177      14.585  -7.377 -11.299  1.00 66.21           C  
ATOM   1969  O   ILE B 177      14.820  -7.428 -10.089  1.00 65.08           O  
ATOM   1970  CB  ILE B 177      16.338  -8.043 -13.046  1.00 66.14           C  
ATOM   1971  CG1 ILE B 177      16.976  -9.255 -13.769  1.00 68.26           C  
ATOM   1972  CG2 ILE B 177      17.377  -7.341 -12.146  1.00 66.17           C  
ATOM   1973  CD1 ILE B 177      18.153  -8.945 -14.710  1.00 77.03           C  
ATOM   1974  H   ILE B 177      14.147  -8.873 -14.104  1.00 63.31           H  
ATOM   1975  HA  ILE B 177      15.422  -9.340 -11.604  1.00 62.90           H  
ATOM   1976  HB  ILE B 177      16.006  -7.321 -13.790  1.00 66.14           H  
ATOM   1977 HG12 ILE B 177      16.196  -9.736 -14.360  1.00 68.26           H  
ATOM   1978 HG13 ILE B 177      17.332  -9.947 -13.007  1.00 68.26           H  
ATOM   1979 HG21 ILE B 177      16.915  -6.481 -11.660  1.00 66.17           H  
ATOM   1980 HG22 ILE B 177      17.731  -8.038 -11.386  1.00 66.17           H  
ATOM   1981 HG23 ILE B 177      18.217  -7.008 -12.752  1.00 66.17           H  
ATOM   1982 HD11 ILE B 177      17.826  -8.252 -15.486  1.00 77.03           H  
ATOM   1983 HD12 ILE B 177      18.965  -8.494 -14.139  1.00 77.03           H  
ATOM   1984 HD13 ILE B 177      18.503  -9.870 -15.172  1.00 77.03           H  
ATOM   1985  N   ILE B 178      13.858  -6.393 -11.867  1.00 62.99           N  
ATOM   1986  CA  ILE B 178      13.286  -5.264 -11.129  1.00 62.03           C  
ATOM   1987  C   ILE B 178      12.356  -5.809 -10.011  1.00 67.92           C  
ATOM   1988  O   ILE B 178      12.490  -5.370  -8.872  1.00 67.66           O  
ATOM   1989  CB  ILE B 178      12.557  -4.299 -12.096  1.00 64.07           C  
ATOM   1990  CG1 ILE B 178      13.615  -3.561 -12.970  1.00 64.45           C  
ATOM   1991  CG2 ILE B 178      11.709  -3.286 -11.328  1.00 63.35           C  
ATOM   1992  CD1 ILE B 178      13.104  -2.698 -14.111  1.00 68.03           C  
ATOM   1993  H   ILE B 178      13.696  -6.438 -12.864  1.00 62.99           H  
ATOM   1994  HA  ILE B 178      14.076  -4.685 -10.652  1.00 62.03           H  
ATOM   1995  HB  ILE B 178      11.889  -4.875 -12.736  1.00 64.07           H  
ATOM   1996 HG12 ILE B 178      14.268  -4.320 -13.399  1.00 64.45           H  
ATOM   1997 HG13 ILE B 178      14.193  -2.918 -12.306  1.00 64.45           H  
ATOM   1998 HG21 ILE B 178      10.972  -3.814 -10.724  1.00 63.35           H  
ATOM   1999 HG22 ILE B 178      12.352  -2.692 -10.679  1.00 63.35           H  
ATOM   2000 HG23 ILE B 178      11.199  -2.629 -12.032  1.00 63.35           H  
ATOM   2001 HD11 ILE B 178      12.519  -3.311 -14.797  1.00 68.03           H  
ATOM   2002 HD12 ILE B 178      12.479  -1.901 -13.712  1.00 68.03           H  
ATOM   2003 HD13 ILE B 178      13.951  -2.262 -14.644  1.00 68.03           H  
ATOM   2004  N   ASN B 179      11.507  -6.816 -10.307  1.00 66.12           N  
ATOM   2005  CA  ASN B 179      10.639  -7.429  -9.295  1.00 66.41           C  
ATOM   2006  C   ASN B 179      11.457  -8.255  -8.288  1.00 71.72           C  
ATOM   2007  O   ASN B 179      11.068  -8.309  -7.124  1.00 70.85           O  
ATOM   2008  CB  ASN B 179       9.562  -8.305  -9.927  1.00 70.10           C  
ATOM   2009  CG  ASN B 179       8.482  -7.507 -10.620  1.00102.26           C  
ATOM   2010  ND2 ASN B 179       8.358  -7.508 -11.858  1.00 97.62           N  
ATOM   2011  OD1 ASN B 179       7.673  -6.796  -9.830  1.00 94.08           O  
ATOM   2012  H   ASN B 179      11.468  -7.158 -11.256  1.00 66.12           H  
ATOM   2013  HA  ASN B 179      10.148  -6.614  -8.764  1.00 66.41           H  
ATOM   2014  HB2 ASN B 179       9.101  -8.907  -9.144  1.00 70.10           H  
ATOM   2015  HB3 ASN B 179      10.032  -8.961 -10.660  1.00 70.10           H  
ATOM   2016 HD21 ASN B 179       8.986  -8.057 -12.428  1.00 97.62           H  
ATOM   2017 HD22 ASN B 179       7.630  -6.960 -12.293  1.00 97.62           H  
ATOM   2018  N   ILE B 180      12.595  -8.859  -8.712  1.00 70.30           N  
ATOM   2019  CA  ILE B 180      13.477  -9.599  -7.790  1.00 71.63           C  
ATOM   2020  C   ILE B 180      14.065  -8.601  -6.766  1.00 76.80           C  
ATOM   2021  O   ILE B 180      14.229  -8.952  -5.600  1.00 77.03           O  
ATOM   2022  CB  ILE B 180      14.597 -10.396  -8.521  1.00 75.99           C  
ATOM   2023  CG1 ILE B 180      14.010 -11.447  -9.480  1.00 77.31           C  
ATOM   2024  CG2 ILE B 180      15.538 -11.075  -7.500  1.00 77.38           C  
ATOM   2025  CD1 ILE B 180      15.063 -12.176 -10.408  1.00 89.18           C  
ATOM   2026  H   ILE B 180      12.846  -8.800  -9.687  1.00 70.30           H  
ATOM   2027  HA  ILE B 180      12.882 -10.352  -7.275  1.00 71.63           H  
ATOM   2028  HB  ILE B 180      15.172  -9.685  -9.112  1.00 75.99           H  
ATOM   2029 HG12 ILE B 180      13.284 -10.949 -10.123  1.00 77.31           H  
ATOM   2030 HG13 ILE B 180      13.505 -12.206  -8.883  1.00 77.31           H  
ATOM   2031 HG21 ILE B 180      15.973 -10.319  -6.846  1.00 77.38           H  
ATOM   2032 HG22 ILE B 180      14.973 -11.789  -6.903  1.00 77.38           H  
ATOM   2033 HG23 ILE B 180      16.337 -11.596  -8.031  1.00 77.38           H  
ATOM   2034 HD11 ILE B 180      15.583 -11.437 -11.019  1.00 89.18           H  
ATOM   2035 HD12 ILE B 180      15.785 -12.708  -9.790  1.00 89.18           H  
ATOM   2036 HD13 ILE B 180      14.549 -12.886 -11.057  1.00 89.18           H  
ATOM   2037  N   CYS B 181      14.347  -7.354  -7.211  1.00 73.22           N  
ATOM   2038  CA  CYS B 181      14.860  -6.277  -6.358  1.00 72.94           C  
ATOM   2039  C   CYS B 181      13.754  -5.795  -5.409  1.00 76.46           C  
ATOM   2040  O   CYS B 181      14.031  -5.554  -4.232  1.00 76.17           O  
ATOM   2041  CB  CYS B 181      15.408  -5.126  -7.198  1.00 72.89           C  
ATOM   2042  SG  CYS B 181      16.828  -5.568  -8.240  1.00 77.96           S  
ATOM   2043  H   CYS B 181      14.196  -7.153  -8.189  1.00 73.22           H  
ATOM   2044  HA  CYS B 181      15.685  -6.666  -5.761  1.00 72.94           H  
ATOM   2045  HB2 CYS B 181      15.716  -4.327  -6.522  1.00 72.89           H  
ATOM   2046  HB3 CYS B 181      14.609  -4.765  -7.845  1.00 72.89           H  
ATOM   2047  HG  CYS B 181      16.468  -6.525  -9.100  1.00 77.96           H  
ATOM   2048  N   ILE B 182      12.495  -5.680  -5.924  1.00 72.88           N  
ATOM   2049  CA  ILE B 182      11.294  -5.257  -5.175  1.00 72.25           C  
ATOM   2050  C   ILE B 182      10.959  -6.341  -4.103  1.00 79.19           C  
ATOM   2051  O   ILE B 182      10.489  -6.008  -3.014  1.00 78.31           O  
ATOM   2052  CB  ILE B 182      10.103  -4.993  -6.147  1.00 74.02           C  
ATOM   2053  CG1 ILE B 182      10.430  -3.809  -7.089  1.00 73.33           C  
ATOM   2054  CG2 ILE B 182       8.808  -4.705  -5.373  1.00 74.26           C  
ATOM   2055  CD1 ILE B 182       9.457  -3.575  -8.236  1.00 77.92           C  
ATOM   2056  H   ILE B 182      12.374  -5.901  -6.902  1.00 72.88           H  
ATOM   2057  HA  ILE B 182      11.484  -4.318  -4.660  1.00 72.25           H  
ATOM   2058  HB  ILE B 182       9.951  -5.892  -6.745  1.00 74.02           H  
ATOM   2059 HG12 ILE B 182      11.416  -3.990  -7.520  1.00 73.33           H  
ATOM   2060 HG13 ILE B 182      10.458  -2.903  -6.486  1.00 73.33           H  
ATOM   2061 HG21 ILE B 182       8.577  -5.551  -4.723  1.00 74.26           H  
ATOM   2062 HG22 ILE B 182       8.938  -3.809  -4.766  1.00 74.26           H  
ATOM   2063 HG23 ILE B 182       7.989  -4.553  -6.075  1.00 74.26           H  
ATOM   2064 HD11 ILE B 182       9.408  -4.468  -8.859  1.00 77.92           H  
ATOM   2065 HD12 ILE B 182       8.468  -3.358  -7.835  1.00 77.92           H  
ATOM   2066 HD13 ILE B 182       9.800  -2.731  -8.836  1.00 77.92           H  
ATOM   2067  N   TRP B 183      11.243  -7.614  -4.416  1.00 78.66           N  
ATOM   2068  CA  TRP B 183      11.105  -8.759  -3.517  1.00 80.20           C  
ATOM   2069  C   TRP B 183      12.077  -8.598  -2.334  1.00 83.30           C  
ATOM   2070  O   TRP B 183      11.656  -8.708  -1.181  1.00 83.12           O  
ATOM   2071  CB  TRP B 183      11.362 -10.062  -4.313  1.00 81.03           C  
ATOM   2072  CG  TRP B 183      11.548 -11.315  -3.498  1.00 84.11           C  
ATOM   2073  CD1 TRP B 183      10.573 -12.050  -2.895  1.00 87.37           C  
ATOM   2074  CD2 TRP B 183      12.758 -12.088  -3.388  1.00 85.84           C  
ATOM   2075  NE1 TRP B 183      11.118 -13.170  -2.307  1.00 88.56           N  
ATOM   2076  CE2 TRP B 183      12.455 -13.229  -2.614  1.00 90.97           C  
ATOM   2077  CE3 TRP B 183      14.081 -11.904  -3.831  1.00 87.96           C  
ATOM   2078  CZ2 TRP B 183      13.424 -14.187  -2.278  1.00 92.17           C  
ATOM   2079  CZ3 TRP B 183      15.035 -12.857  -3.504  1.00 91.27           C  
ATOM   2080  CH2 TRP B 183      14.707 -13.978  -2.729  1.00 92.94           C  
ATOM   2081  H   TRP B 183      11.582  -7.797  -5.349  1.00 78.66           H  
ATOM   2082  HA  TRP B 183      10.095  -8.809  -3.111  1.00 80.20           H  
ATOM   2083  HB2 TRP B 183      12.263  -9.915  -4.908  1.00 81.03           H  
ATOM   2084  HB3 TRP B 183      10.511 -10.219  -4.975  1.00 81.03           H  
ATOM   2085  HD1 TRP B 183       9.524 -11.793  -2.879  1.00 87.37           H  
ATOM   2086  HE1 TRP B 183      10.616 -13.838  -1.740  1.00 88.56           H  
ATOM   2087  HE3 TRP B 183      14.348 -11.038  -4.417  1.00 87.96           H  
ATOM   2088  HZ2 TRP B 183      13.172 -15.055  -1.686  1.00 92.17           H  
ATOM   2089  HZ3 TRP B 183      16.050 -12.733  -3.853  1.00 91.27           H  
ATOM   2090  HH2 TRP B 183      15.477 -14.691  -2.481  1.00 92.94           H  
ATOM   2091  N   LEU B 184      13.351  -8.262  -2.629  1.00 78.95           N  
ATOM   2092  CA  LEU B 184      14.418  -8.068  -1.645  1.00 79.24           C  
ATOM   2093  C   LEU B 184      14.145  -6.875  -0.715  1.00 82.28           C  
ATOM   2094  O   LEU B 184      14.251  -7.027   0.507  1.00 82.70           O  
ATOM   2095  CB  LEU B 184      15.764  -7.852  -2.352  1.00 79.88           C  
ATOM   2096  CG  LEU B 184      16.364  -9.040  -3.092  1.00 85.46           C  
ATOM   2097  CD1 LEU B 184      17.466  -8.594  -4.010  1.00 85.93           C  
ATOM   2098  CD2 LEU B 184      16.852 -10.114  -2.131  1.00 89.17           C  
ATOM   2099  H   LEU B 184      13.588  -8.137  -3.602  1.00 78.95           H  
ATOM   2100  HA  LEU B 184      14.451  -8.970  -1.035  1.00 79.24           H  
ATOM   2101  HB2 LEU B 184      16.483  -7.541  -1.595  1.00 79.88           H  
ATOM   2102  HB3 LEU B 184      15.629  -7.050  -3.076  1.00 79.88           H  
ATOM   2103  HG  LEU B 184      15.574  -9.483  -3.698  1.00 85.46           H  
ATOM   2104 HD11 LEU B 184      17.077  -7.859  -4.714  1.00 85.93           H  
ATOM   2105 HD12 LEU B 184      18.267  -8.146  -3.423  1.00 85.93           H  
ATOM   2106 HD13 LEU B 184      17.853  -9.452  -4.558  1.00 85.93           H  
ATOM   2107 HD21 LEU B 184      17.646  -9.706  -1.504  1.00 89.17           H  
ATOM   2108 HD22 LEU B 184      16.024 -10.441  -1.502  1.00 89.17           H  
ATOM   2109 HD23 LEU B 184      17.236 -10.962  -2.698  1.00 89.17           H  
ATOM   2110  N   LEU B 185      13.816  -5.691  -1.289  1.00 77.27           N  
ATOM   2111  CA  LEU B 185      13.548  -4.469  -0.520  1.00 76.62           C  
ATOM   2112  C   LEU B 185      12.353  -4.644   0.431  1.00 81.24           C  
ATOM   2113  O   LEU B 185      12.370  -4.103   1.543  1.00 81.35           O  
ATOM   2114  CB  LEU B 185      13.284  -3.266  -1.444  1.00 75.55           C  
ATOM   2115  CG  LEU B 185      14.429  -2.791  -2.339  1.00 80.77           C  
ATOM   2116  CD1 LEU B 185      13.958  -1.680  -3.250  1.00 80.35           C  
ATOM   2117  CD2 LEU B 185      15.639  -2.320  -1.525  1.00 83.54           C  
ATOM   2118  H   LEU B 185      13.752  -5.646  -2.297  1.00 77.27           H  
ATOM   2119  HA  LEU B 185      14.443  -4.277   0.072  1.00 76.62           H  
ATOM   2120  HB2 LEU B 185      12.996  -2.427  -0.811  1.00 75.55           H  
ATOM   2121  HB3 LEU B 185      12.453  -3.534  -2.095  1.00 75.55           H  
ATOM   2122  HG  LEU B 185      14.745  -3.645  -2.940  1.00 80.77           H  
ATOM   2123 HD11 LEU B 185      13.119  -2.032  -3.849  1.00 80.35           H  
ATOM   2124 HD12 LEU B 185      13.645  -0.828  -2.650  1.00 80.35           H  
ATOM   2125 HD13 LEU B 185      14.774  -1.381  -3.908  1.00 80.35           H  
ATOM   2126 HD21 LEU B 185      15.353  -1.465  -0.915  1.00 83.54           H  
ATOM   2127 HD22 LEU B 185      15.982  -3.130  -0.882  1.00 83.54           H  
ATOM   2128 HD23 LEU B 185      16.441  -2.030  -2.203  1.00 83.54           H  
ATOM   2129  N   SER B 186      11.321  -5.385  -0.008  1.00 77.27           N  
ATOM   2130  CA  SER B 186      10.128  -5.634   0.787  1.00 76.44           C  
ATOM   2131  C   SER B 186      10.410  -6.693   1.856  1.00 81.09           C  
ATOM   2132  O   SER B 186      10.026  -6.496   3.016  1.00 80.80           O  
ATOM   2133  CB  SER B 186       8.968  -6.064  -0.105  1.00 78.93           C  
ATOM   2134  OG  SER B 186       8.643  -5.064  -1.059  1.00 84.32           O  
ATOM   2135  H   SER B 186      11.376  -5.786  -0.933  1.00 77.27           H  
ATOM   2136  HA  SER B 186       9.846  -4.706   1.286  1.00 76.44           H  
ATOM   2137  HB2 SER B 186       8.095  -6.255   0.519  1.00 78.93           H  
ATOM   2138  HB3 SER B 186       9.246  -6.977  -0.632  1.00 78.93           H  
ATOM   2139  HG  SER B 186       9.420  -4.919  -1.603  1.00 84.32           H  
ATOM   2140  N   SER B 187      11.123  -7.792   1.485  1.00 78.13           N  
ATOM   2141  CA  SER B 187      11.467  -8.880   2.418  1.00 78.97           C  
ATOM   2142  C   SER B 187      12.254  -8.343   3.624  1.00 82.92           C  
ATOM   2143  O   SER B 187      12.158  -8.922   4.704  1.00 82.81           O  
ATOM   2144  CB  SER B 187      12.254  -9.989   1.727  1.00 83.46           C  
ATOM   2145  OG  SER B 187      13.375  -9.530   0.990  1.00 92.54           O  
ATOM   2146  H   SER B 187      11.432  -7.865   0.526  1.00 78.13           H  
ATOM   2147  HA  SER B 187      10.527  -9.305   2.774  1.00 78.97           H  
ATOM   2148  HB2 SER B 187      11.584 -10.509   1.043  1.00 83.46           H  
ATOM   2149  HB3 SER B 187      12.607 -10.684   2.489  1.00 83.46           H  
ATOM   2150  HG  SER B 187      13.417  -8.576   1.089  1.00 92.54           H  
ATOM   2151  N   SER B 188      12.967  -7.209   3.459  1.00 79.60           N  
ATOM   2152  CA  SER B 188      13.681  -6.570   4.565  1.00 80.26           C  
ATOM   2153  C   SER B 188      12.673  -6.118   5.639  1.00 83.80           C  
ATOM   2154  O   SER B 188      12.871  -6.401   6.824  1.00 84.78           O  
ATOM   2155  CB  SER B 188      14.445  -5.336   4.100  1.00  0.00           C  
ATOM   2156  OG  SER B 188      15.100  -4.745   5.205  1.00  0.00           O  
ATOM   2157  H   SER B 188      13.011  -6.788   2.541  1.00 79.60           H  
ATOM   2158  HA  SER B 188      14.383  -7.300   4.966  1.00 80.26           H  
ATOM   2159  HB2 SER B 188      15.172  -5.651   3.349  1.00  0.00           H  
ATOM   2160  HB3 SER B 188      13.733  -4.635   3.661  1.00  0.00           H  
ATOM   2161  HG  SER B 188      15.588  -3.968   4.918  1.00  0.00           H  
ATOM   2162  N   VAL B 189      11.554  -5.496   5.208  1.00 78.12           N  
ATOM   2163  CA  VAL B 189      10.484  -5.032   6.099  1.00 77.05           C  
ATOM   2164  C   VAL B 189       9.681  -6.253   6.592  1.00 80.68           C  
ATOM   2165  O   VAL B 189       9.213  -6.264   7.735  1.00 80.56           O  
ATOM   2166  CB  VAL B 189       9.574  -3.990   5.402  1.00 79.51           C  
ATOM   2167  CG1 VAL B 189       8.563  -3.394   6.388  1.00 79.02           C  
ATOM   2168  CG2 VAL B 189      10.410  -2.882   4.769  1.00 79.16           C  
ATOM   2169  H   VAL B 189      11.447  -5.341   4.216  1.00 78.12           H  
ATOM   2170  HA  VAL B 189      10.926  -4.526   6.958  1.00 77.05           H  
ATOM   2171  HB  VAL B 189       9.022  -4.504   4.615  1.00 79.51           H  
ATOM   2172 HG11 VAL B 189       7.957  -4.193   6.815  1.00 79.02           H  
ATOM   2173 HG12 VAL B 189       9.094  -2.875   7.185  1.00 79.02           H  
ATOM   2174 HG13 VAL B 189       7.916  -2.690   5.865  1.00 79.02           H  
ATOM   2175 HG21 VAL B 189      10.970  -2.360   5.545  1.00 79.16           H  
ATOM   2176 HG22 VAL B 189      11.108  -3.318   4.052  1.00 79.16           H  
ATOM   2177 HG23 VAL B 189       9.754  -2.179   4.258  1.00 79.16           H  
ATOM   2178  N   GLY B 190       9.561  -7.266   5.726  1.00 76.63           N  
ATOM   2179  CA  GLY B 190       8.869  -8.521   6.017  1.00 76.34           C  
ATOM   2180  C   GLY B 190       9.497  -9.300   7.159  1.00 79.71           C  
ATOM   2181  O   GLY B 190       8.791  -9.727   8.070  1.00 78.99           O  
ATOM   2182  H   GLY B 190       9.976  -7.158   4.812  1.00 76.63           H  
ATOM   2183  HA2 GLY B 190       8.890  -9.144   5.123  1.00 76.34           H  
ATOM   2184  HA3 GLY B 190       7.838  -8.296   6.280  1.00 76.34           H  
ATOM   2185  N   ILE B 191      10.838  -9.469   7.123  1.00 76.90           N  
ATOM   2186  CA  ILE B 191      11.619 -10.150   8.168  1.00 78.47           C  
ATOM   2187  C   ILE B 191      11.570  -9.305   9.452  1.00 82.24           C  
ATOM   2188  O   ILE B 191      11.485  -9.864  10.548  1.00 83.12           O  
ATOM   2189  CB  ILE B 191      13.079 -10.415   7.696  1.00 82.87           C  
ATOM   2190  CG1 ILE B 191      13.107 -11.338   6.451  1.00 83.51           C  
ATOM   2191  CG2 ILE B 191      13.933 -11.015   8.825  1.00 85.81           C  
ATOM   2192  CD1 ILE B 191      14.519 -11.515   5.764  1.00 93.13           C  
ATOM   2193  H   ILE B 191      11.337  -9.101   6.326  1.00 76.90           H  
ATOM   2194  HA  ILE B 191      11.180 -11.126   8.373  1.00 78.47           H  
ATOM   2195  HB  ILE B 191      13.510  -9.452   7.419  1.00 82.87           H  
ATOM   2196 HG12 ILE B 191      12.423 -10.923   5.709  1.00 83.51           H  
ATOM   2197 HG13 ILE B 191      12.756 -12.324   6.757  1.00 83.51           H  
ATOM   2198 HG21 ILE B 191      13.927 -10.339   9.682  1.00 85.81           H  
ATOM   2199 HG22 ILE B 191      13.520 -11.980   9.120  1.00 85.81           H  
ATOM   2200 HG23 ILE B 191      14.957 -11.148   8.476  1.00 85.81           H  
ATOM   2201 HD11 ILE B 191      14.893 -10.542   5.447  1.00 93.13           H  
ATOM   2202 HD12 ILE B 191      15.214 -11.960   6.475  1.00 93.13           H  
ATOM   2203 HD13 ILE B 191      14.422 -12.167   4.896  1.00 93.13           H  
ATOM   2204  N   SER B 192      11.584  -7.959   9.305  1.00 77.09           N  
ATOM   2205  CA  SER B 192      11.501  -7.002  10.416  1.00 76.52           C  
ATOM   2206  C   SER B 192      10.153  -7.113  11.137  1.00 79.32           C  
ATOM   2207  O   SER B 192      10.094  -6.972  12.356  1.00 79.09           O  
ATOM   2208  CB  SER B 192      11.647  -5.562   9.919  1.00  0.00           C  
ATOM   2209  OG  SER B 192      11.562  -4.677  11.019  1.00  0.00           O  
ATOM   2210  H   SER B 192      11.657  -7.587   8.368  1.00 77.09           H  
ATOM   2211  HA  SER B 192      12.313  -7.245  11.100  1.00 76.52           H  
ATOM   2212  HB2 SER B 192      12.618  -5.468   9.428  1.00  0.00           H  
ATOM   2213  HB3 SER B 192      10.846  -5.363   9.205  1.00  0.00           H  
ATOM   2214  HG  SER B 192      10.711  -4.779  11.454  1.00  0.00           H  
ATOM   2215  N   ALA B 193       9.080  -7.391  10.380  1.00 75.10           N  
ATOM   2216  CA  ALA B 193       7.740  -7.542  10.932  1.00 74.82           C  
ATOM   2217  C   ALA B 193       7.577  -8.894  11.629  1.00 80.51           C  
ATOM   2218  O   ALA B 193       6.804  -8.987  12.583  1.00 80.58           O  
ATOM   2219  CB  ALA B 193       6.701  -7.390   9.842  1.00 74.09           C  
ATOM   2220  H   ALA B 193       9.207  -7.499   9.383  1.00 75.10           H  
ATOM   2221  HA  ALA B 193       7.594  -6.758  11.676  1.00 74.82           H  
ATOM   2222  HB1 ALA B 193       6.810  -6.413   9.372  1.00 74.09           H  
ATOM   2223  HB2 ALA B 193       6.841  -8.171   9.094  1.00 74.09           H  
ATOM   2224  HB3 ALA B 193       5.706  -7.476  10.274  1.00 74.09           H  
ATOM   2225  N   ILE B 194       8.303  -9.940  11.162  1.00 77.72           N  
ATOM   2226  CA  ILE B 194       8.257 -11.285  11.762  1.00 78.55           C  
ATOM   2227  C   ILE B 194       9.020 -11.274  13.096  1.00 82.13           C  
ATOM   2228  O   ILE B 194       8.573 -11.892  14.060  1.00 82.12           O  
ATOM   2229  CB  ILE B 194       8.818 -12.377  10.795  1.00 82.33           C  
ATOM   2230  CG1 ILE B 194       7.955 -12.481   9.523  1.00 81.51           C  
ATOM   2231  CG2 ILE B 194       8.898 -13.752  11.489  1.00 85.00           C  
ATOM   2232  CD1 ILE B 194       8.497 -13.435   8.413  1.00 91.37           C  
ATOM   2233  H   ILE B 194       8.906  -9.789  10.367  1.00 77.72           H  
ATOM   2234  HA  ILE B 194       7.213 -11.543  11.948  1.00 78.55           H  
ATOM   2235  HB  ILE B 194       9.825 -12.074  10.513  1.00 82.33           H  
ATOM   2236 HG12 ILE B 194       7.869 -11.483   9.093  1.00 81.51           H  
ATOM   2237 HG13 ILE B 194       6.967 -12.836   9.816  1.00 81.51           H  
ATOM   2238 HG21 ILE B 194       9.526 -13.677  12.375  1.00 85.00           H  
ATOM   2239 HG22 ILE B 194       7.898 -14.073  11.778  1.00 85.00           H  
ATOM   2240 HG23 ILE B 194       9.329 -14.480  10.801  1.00 85.00           H  
ATOM   2241 HD11 ILE B 194       9.488 -13.103   8.100  1.00 91.37           H  
ATOM   2242 HD12 ILE B 194       8.562 -14.449   8.805  1.00 91.37           H  
ATOM   2243 HD13 ILE B 194       7.821 -13.418   7.558  1.00 91.37           H  
ATOM   2244  N   VAL B 195      10.152 -10.568  13.155  1.00 78.58           N  
ATOM   2245  CA  VAL B 195      10.977 -10.564  14.354  1.00 80.32           C  
ATOM   2246  C   VAL B 195      10.417  -9.555  15.398  1.00 83.49           C  
ATOM   2247  O   VAL B 195      10.384  -9.896  16.583  1.00 84.39           O  
ATOM   2248  CB  VAL B 195      12.482 -10.275  14.051  1.00 85.40           C  
ATOM   2249  CG1 VAL B 195      13.089 -11.375  13.181  1.00 85.92           C  
ATOM   2250  CG2 VAL B 195      12.702  -8.902  13.413  1.00 83.81           C  
ATOM   2251  H   VAL B 195      10.442 -10.027  12.352  1.00 78.58           H  
ATOM   2252  HA  VAL B 195      10.931 -11.569  14.774  1.00 80.32           H  
ATOM   2253  HB  VAL B 195      12.997 -10.266  15.011  1.00 85.40           H  
ATOM   2254 HG11 VAL B 195      12.966 -12.339  13.674  1.00 85.92           H  
ATOM   2255 HG12 VAL B 195      12.584 -11.394  12.215  1.00 85.92           H  
ATOM   2256 HG13 VAL B 195      14.151 -11.176  13.031  1.00 85.92           H  
ATOM   2257 HG21 VAL B 195      12.201  -8.868  12.443  1.00 83.81           H  
ATOM   2258 HG22 VAL B 195      12.289  -8.130  14.061  1.00 83.81           H  
ATOM   2259 HG23 VAL B 195      13.770  -8.730  13.277  1.00 83.81           H  
ATOM   2260  N   LEU B 196       9.971  -8.348  14.967  1.00 78.37           N  
ATOM   2261  CA  LEU B 196       9.520  -7.287  15.880  1.00 78.16           C  
ATOM   2262  C   LEU B 196       8.025  -7.353  16.202  1.00 81.97           C  
ATOM   2263  O   LEU B 196       7.631  -6.853  17.253  1.00 82.32           O  
ATOM   2264  CB  LEU B 196       9.820  -5.900  15.302  1.00 77.11           C  
ATOM   2265  CG  LEU B 196      11.294  -5.513  15.173  1.00 82.97           C  
ATOM   2266  CD1 LEU B 196      11.467  -4.328  14.260  1.00 82.01           C  
ATOM   2267  CD2 LEU B 196      11.929  -5.260  16.541  1.00 87.18           C  
ATOM   2268  H   LEU B 196       9.946  -8.171  13.973  1.00 78.37           H  
ATOM   2269  HA  LEU B 196      10.076  -7.452  16.803  1.00 78.16           H  
ATOM   2270  HB2 LEU B 196       9.340  -5.163  15.945  1.00 77.11           H  
ATOM   2271  HB3 LEU B 196       9.380  -5.855  14.307  1.00 77.11           H  
ATOM   2272  HG  LEU B 196      11.817  -6.359  14.725  1.00 82.97           H  
ATOM   2273 HD11 LEU B 196      11.045  -4.560  13.282  1.00 82.01           H  
ATOM   2274 HD12 LEU B 196      10.954  -3.464  14.683  1.00 82.01           H  
ATOM   2275 HD13 LEU B 196      12.529  -4.104  14.154  1.00 82.01           H  
ATOM   2276 HD21 LEU B 196      11.432  -4.418  17.023  1.00 87.18           H  
ATOM   2277 HD22 LEU B 196      11.822  -6.150  17.161  1.00 87.18           H  
ATOM   2278 HD23 LEU B 196      12.987  -5.032  16.412  1.00 87.18           H  
ATOM   2279  N   GLY B 197       7.216  -7.929  15.311  1.00 77.85           N  
ATOM   2280  CA  GLY B 197       5.772  -8.049  15.512  1.00 77.14           C  
ATOM   2281  C   GLY B 197       5.398  -8.810  16.769  1.00 83.08           C  
ATOM   2282  O   GLY B 197       6.074  -9.771  17.139  1.00 84.25           O  
ATOM   2283  H   GLY B 197       7.617  -8.300  14.462  1.00 77.85           H  
ATOM   2284  HA2 GLY B 197       5.346  -8.569  14.654  1.00 77.14           H  
ATOM   2285  HA3 GLY B 197       5.349  -7.046  15.577  1.00 77.14           H  
ATOM   2286  N   GLY B 198       4.324  -8.385  17.421  1.00 80.03           N  
ATOM   2287  CA  GLY B 198       3.875  -9.056  18.650  1.00 81.97           C  
ATOM   2288  C   GLY B 198       2.807  -8.323  19.462  1.00 87.76           C  
ATOM   2289  O   GLY B 198       2.235  -7.330  19.001  1.00 85.43           O  
ATOM   2290  H   GLY B 198       3.829  -7.576  17.072  1.00 80.03           H  
ATOM   2291  HA2 GLY B 198       4.736  -9.210  19.304  1.00 81.97           H  
ATOM   2292  HA3 GLY B 198       3.481 -10.040  18.396  1.00 81.97           H  
ATOM   2293  N   THR B 199       2.598  -8.802  20.696  1.00 88.40           N  
ATOM   2294  CA  THR B 199       1.473  -8.434  21.570  1.00 89.31           C  
ATOM   2295  C   THR B 199       1.852  -7.444  22.683  1.00 97.07           C  
ATOM   2296  O   THR B 199       2.871  -7.632  23.362  1.00 98.30           O  
ATOM   2297  CB  THR B 199       0.873  -9.714  22.180  1.00 96.07           C  
ATOM   2298  OG1 THR B 199       0.434 -10.580  21.161  1.00 93.63           O  
ATOM   2299  CG2 THR B 199      -0.348  -9.453  23.052  1.00 94.59           C  
ATOM   2300  H   THR B 199       3.187  -9.566  20.995  1.00 88.40           H  
ATOM   2301  HA  THR B 199       0.696  -7.978  20.959  1.00 89.31           H  
ATOM   2302  HB  THR B 199       1.634 -10.223  22.774  1.00 96.07           H  
ATOM   2303 HG21 THR B 199      -0.053  -8.965  23.979  1.00 94.59           H  
ATOM   2304 HG22 THR B 199      -1.038  -8.817  22.501  1.00 94.59           H  
ATOM   2305 HG23 THR B 199      -0.835 -10.398  23.297  1.00 94.59           H  
ATOM   2306  HG1 THR B 199       0.848 -11.449  21.376  1.00 93.63           H  
ATOM   2307  N   LYS B 200       0.925  -6.485  22.973  1.00 94.60           N  
ATOM   2308  CA  LYS B 200       0.860  -5.723  24.242  1.00 96.17           C  
ATOM   2309  C   LYS B 200      -0.456  -5.996  24.971  1.00101.38           C  
ATOM   2310  O   LYS B 200      -1.477  -6.238  24.322  1.00 99.30           O  
ATOM   2311  CB  LYS B 200       0.888  -4.214  23.961  1.00  0.00           C  
ATOM   2312  CG  LYS B 200       2.238  -3.582  23.586  1.00  0.00           C  
ATOM   2313  CD  LYS B 200       1.879  -2.448  22.620  1.00  0.00           C  
ATOM   2314  CE  LYS B 200       2.884  -1.374  22.194  1.00  0.00           C  
ATOM   2315  NZ  LYS B 200       2.318  -0.640  21.029  1.00  0.00           N1+
ATOM   2316  H   LYS B 200       0.130  -6.404  22.356  1.00 94.60           H  
ATOM   2317  HA  LYS B 200       1.692  -6.002  24.889  1.00 96.17           H  
ATOM   2318  HB2 LYS B 200       0.155  -4.046  23.172  1.00  0.00           H  
ATOM   2319  HB3 LYS B 200       0.525  -3.667  24.831  1.00  0.00           H  
ATOM   2320  HG2 LYS B 200       2.733  -3.194  24.475  1.00  0.00           H  
ATOM   2321  HG3 LYS B 200       2.871  -4.323  23.104  1.00  0.00           H  
ATOM   2322  HD2 LYS B 200       1.511  -2.933  21.715  1.00  0.00           H  
ATOM   2323  HD3 LYS B 200       1.052  -1.899  23.078  1.00  0.00           H  
ATOM   2324  HE2 LYS B 200       3.845  -1.821  21.933  1.00  0.00           H  
ATOM   2325  HE3 LYS B 200       3.035  -0.695  23.036  1.00  0.00           H  
ATOM   2326  HZ1 LYS B 200       2.238  -1.244  20.223  1.00  0.00           H  
ATOM   2327  HZ2 LYS B 200       1.330  -0.416  21.203  1.00  0.00           H  
ATOM   2328  HZ3 LYS B 200       2.836   0.188  20.779  1.00  0.00           H  
ATOM   2329  N   VAL B 201      -0.456  -5.835  26.314  1.00101.05           N  
ATOM   2330  CA  VAL B 201      -1.697  -5.779  27.127  1.00102.05           C  
ATOM   2331  C   VAL B 201      -1.693  -4.630  28.145  1.00106.88           C  
ATOM   2332  O   VAL B 201      -2.752  -4.042  28.395  1.00107.57           O  
ATOM   2333  CB  VAL B 201      -2.003  -7.146  27.772  1.00  0.00           C  
ATOM   2334  CG1 VAL B 201      -0.955  -7.572  28.809  1.00  0.00           C  
ATOM   2335  CG2 VAL B 201      -3.391  -7.170  28.422  1.00  0.00           C  
ATOM   2336  H   VAL B 201       0.424  -5.604  26.756  1.00101.05           H  
ATOM   2337  HA  VAL B 201      -2.528  -5.560  26.456  1.00102.05           H  
ATOM   2338  HB  VAL B 201      -2.007  -7.892  26.975  1.00  0.00           H  
ATOM   2339 HG11 VAL B 201       0.034  -7.612  28.353  1.00  0.00           H  
ATOM   2340 HG12 VAL B 201      -0.947  -6.883  29.654  1.00  0.00           H  
ATOM   2341 HG13 VAL B 201      -1.200  -8.570  29.176  1.00  0.00           H  
ATOM   2342 HG21 VAL B 201      -3.421  -6.529  29.304  1.00  0.00           H  
ATOM   2343 HG22 VAL B 201      -4.141  -6.818  27.714  1.00  0.00           H  
ATOM   2344 HG23 VAL B 201      -3.643  -8.189  28.719  1.00  0.00           H  
ATOM   2345  N   ARG B 202      -0.489  -4.181  28.570  1.00102.47           N  
ATOM   2346  CA  ARG B 202      -0.271  -2.797  29.014  1.00122.04           C  
ATOM   2347  C   ARG B 202      -0.682  -1.859  27.872  1.00141.17           C  
ATOM   2348  O   ARG B 202      -0.024  -1.791  26.824  1.00 97.35           O  
ATOM   2349  CB  ARG B 202       1.213  -2.581  29.371  1.00  0.00           C  
ATOM   2350  CG  ARG B 202       1.649  -3.121  30.743  1.00  0.00           C  
ATOM   2351  CD  ARG B 202       1.271  -2.195  31.909  1.00  0.00           C  
ATOM   2352  NE  ARG B 202      -0.121  -2.368  32.358  1.00  0.00           N  
ATOM   2353  CZ  ARG B 202      -0.828  -1.470  33.073  1.00  0.00           C  
ATOM   2354  NH1 ARG B 202      -1.959  -1.865  33.673  1.00  0.00           N  
ATOM   2355  NH2 ARG B 202      -0.438  -0.191  33.198  1.00  0.00           N1+
ATOM   2356  H   ARG B 202       0.331  -4.716  28.319  1.00102.47           H  
ATOM   2357  HA  ARG B 202      -0.913  -2.576  29.863  1.00122.04           H  
ATOM   2358  HB2 ARG B 202       1.826  -3.055  28.603  1.00  0.00           H  
ATOM   2359  HB3 ARG B 202       1.448  -1.515  29.335  1.00  0.00           H  
ATOM   2360  HG2 ARG B 202       1.248  -4.122  30.905  1.00  0.00           H  
ATOM   2361  HG3 ARG B 202       2.738  -3.195  30.730  1.00  0.00           H  
ATOM   2362  HD2 ARG B 202       1.931  -2.417  32.749  1.00  0.00           H  
ATOM   2363  HD3 ARG B 202       1.464  -1.168  31.610  1.00  0.00           H  
ATOM   2364  HE  ARG B 202      -0.475  -3.311  32.315  1.00  0.00           H  
ATOM   2365 HH11 ARG B 202      -2.503  -1.205  34.209  1.00  0.00           H  
ATOM   2366 HH12 ARG B 202      -2.270  -2.822  33.586  1.00  0.00           H  
ATOM   2367 HH21 ARG B 202      -0.994   0.456  33.738  1.00  0.00           H  
ATOM   2368 HH22 ARG B 202       0.408   0.126  32.747  1.00  0.00           H  
ATOM   2369  N   GLU B 203      -1.297  -0.690  28.042  1.00  0.00           N  
ATOM   2370  CA  GLU B 203      -1.205   0.097  29.287  1.00  0.00           C  
ATOM   2371  C   GLU B 203      -2.419  -0.166  30.218  1.00  0.00           C  
ATOM   2372  O   GLU B 203      -2.987  -1.254  30.141  1.00  0.00           O  
ATOM   2373  CB  GLU B 203      -0.974   1.579  28.895  1.00  0.00           C  
ATOM   2374  CG  GLU B 203       0.367   2.105  29.432  1.00  0.00           C  
ATOM   2375  CD  GLU B 203       0.429   1.921  30.948  1.00  0.00           C  
ATOM   2376  OE1 GLU B 203       1.244   1.131  31.422  1.00  0.00           O  
ATOM   2377  OE2 GLU B 203      -0.582   2.469  31.684  1.00  0.00           O1-
ATOM   2378  H   GLU B 203      -2.212  -0.562  27.629  1.00  0.00           H  
ATOM   2379  HA  GLU B 203      -0.336  -0.238  29.850  1.00  0.00           H  
ATOM   2380  HB2 GLU B 203      -1.786   2.210  29.258  1.00  0.00           H  
ATOM   2381  HB3 GLU B 203      -0.962   1.686  27.809  1.00  0.00           H  
ATOM   2382  HG2 GLU B 203       0.466   3.161  29.179  1.00  0.00           H  
ATOM   2383  HG3 GLU B 203       1.180   1.556  28.952  1.00  0.00           H  
ATOM   2384  N   ASP B 204      -2.800   0.747  31.114  1.00  0.00           N  
ATOM   2385  CA  ASP B 204      -4.057   0.674  31.893  1.00  0.00           C  
ATOM   2386  C   ASP B 204      -5.315   0.864  31.011  1.00  0.00           C  
ATOM   2387  O   ASP B 204      -6.185   1.693  31.254  1.00  0.00           O  
ATOM   2388  CB  ASP B 204      -3.999   1.600  33.130  1.00  0.00           C  
ATOM   2389  CG  ASP B 204      -3.326   0.880  34.295  1.00  0.00           C  
ATOM   2390  OD1 ASP B 204      -2.225   1.267  34.693  1.00  0.00           O  
ATOM   2391  OD2 ASP B 204      -3.897  -0.283  34.727  1.00  0.00           O1-
ATOM   2392  H   ASP B 204      -2.184   1.519  31.320  1.00  0.00           H  
ATOM   2393  HA  ASP B 204      -4.146  -0.344  32.272  1.00  0.00           H  
ATOM   2394  HB2 ASP B 204      -5.007   1.855  33.455  1.00  0.00           H  
ATOM   2395  HB3 ASP B 204      -3.475   2.525  32.883  1.00  0.00           H  
ATOM   2396  N   VAL B 205      -5.504  -0.107  30.097  1.00  0.00           N  
ATOM   2397  CA  VAL B 205      -6.590  -0.143  29.101  1.00  0.00           C  
ATOM   2398  C   VAL B 205      -7.101  -1.571  28.832  1.00  0.00           C  
ATOM   2399  O   VAL B 205      -8.248  -1.713  28.404  1.00  0.00           O  
ATOM   2400  CB  VAL B 205      -6.161   0.533  27.779  1.00  0.00           C  
ATOM   2401  CG1 VAL B 205      -6.065   2.057  27.917  1.00  0.00           C  
ATOM   2402  CG2 VAL B 205      -4.814   0.022  27.237  1.00  0.00           C  
ATOM   2403  H   VAL B 205      -5.037  -0.995  30.222  1.00  0.00           H  
ATOM   2404  HA  VAL B 205      -7.444   0.408  29.495  1.00  0.00           H  
ATOM   2405  HB  VAL B 205      -6.931   0.334  27.034  1.00  0.00           H  
ATOM   2406 HG11 VAL B 205      -7.007   2.448  28.301  1.00  0.00           H  
ATOM   2407 HG12 VAL B 205      -5.264   2.328  28.605  1.00  0.00           H  
ATOM   2408 HG13 VAL B 205      -5.866   2.504  26.943  1.00  0.00           H  
ATOM   2409 HG21 VAL B 205      -4.006   0.349  27.887  1.00  0.00           H  
ATOM   2410 HG22 VAL B 205      -4.811  -1.066  27.180  1.00  0.00           H  
ATOM   2411 HG23 VAL B 205      -4.646   0.423  26.238  1.00  0.00           H  
ATOM   2412  N   ASP B 206      -6.273  -2.619  29.117  1.00 89.12           N  
ATOM   2413  CA  ASP B 206      -6.960  -3.907  29.233  1.00 89.10           C  
ATOM   2414  C   ASP B 206      -7.446  -4.399  27.837  1.00 91.92           C  
ATOM   2415  O   ASP B 206      -8.205  -5.378  27.764  1.00 92.00           O  
ATOM   2416  CB  ASP B 206      -8.190  -3.787  30.194  1.00  0.00           C  
ATOM   2417  CG  ASP B 206      -8.475  -5.070  30.978  1.00  0.00           C  
ATOM   2418  OD1 ASP B 206      -7.666  -5.581  31.750  1.00  0.00           O  
ATOM   2419  OD2 ASP B 206      -9.715  -5.594  30.758  1.00  0.00           O1-
ATOM   2420  H   ASP B 206      -5.275  -2.517  29.226  1.00 89.12           H  
ATOM   2421  HA  ASP B 206      -6.251  -4.628  29.640  1.00 89.10           H  
ATOM   2422  HB2 ASP B 206      -9.071  -3.542  29.598  1.00  0.00           H  
ATOM   2423  HB3 ASP B 206      -7.999  -2.981  30.902  1.00  0.00           H  
ATOM   2424  N   VAL B 207      -7.003  -3.714  26.755  1.00 86.38           N  
ATOM   2425  CA  VAL B 207      -7.294  -4.058  25.359  1.00 83.97           C  
ATOM   2426  C   VAL B 207      -5.988  -4.510  24.714  1.00 87.60           C  
ATOM   2427  O   VAL B 207      -5.015  -3.753  24.681  1.00 87.74           O  
ATOM   2428  CB  VAL B 207      -7.815  -2.852  24.583  1.00  0.00           C  
ATOM   2429  CG1 VAL B 207      -6.795  -1.715  24.649  1.00  0.00           C  
ATOM   2430  CG2 VAL B 207      -8.069  -3.283  23.138  1.00  0.00           C  
ATOM   2431  H   VAL B 207      -6.425  -2.903  26.923  1.00 86.38           H  
ATOM   2432  HA  VAL B 207      -8.057  -4.836  25.338  1.00 83.97           H  
ATOM   2433  HB  VAL B 207      -8.752  -2.540  25.050  1.00  0.00           H  
ATOM   2434 HG11 VAL B 207      -6.626  -1.441  25.692  1.00  0.00           H  
ATOM   2435 HG12 VAL B 207      -5.852  -2.037  24.209  1.00  0.00           H  
ATOM   2436 HG13 VAL B 207      -7.171  -0.846  24.109  1.00  0.00           H  
ATOM   2437 HG21 VAL B 207      -7.138  -3.619  22.682  1.00  0.00           H  
ATOM   2438 HG22 VAL B 207      -8.787  -4.103  23.125  1.00  0.00           H  
ATOM   2439 HG23 VAL B 207      -8.473  -2.447  22.564  1.00  0.00           H  
ATOM   2440  N   ILE B 208      -5.944  -5.765  24.263  1.00 83.35           N  
ATOM   2441  CA  ILE B 208      -4.750  -6.390  23.699  1.00 82.55           C  
ATOM   2442  C   ILE B 208      -4.486  -5.806  22.286  1.00 84.63           C  
ATOM   2443  O   ILE B 208      -5.405  -5.733  21.468  1.00 83.11           O  
ATOM   2444  CB  ILE B 208      -4.895  -7.945  23.674  1.00 85.92           C  
ATOM   2445  CG1 ILE B 208      -5.382  -8.548  25.023  1.00 87.85           C  
ATOM   2446  CG2 ILE B 208      -3.628  -8.605  23.235  1.00 86.46           C  
ATOM   2447  CD1 ILE B 208      -6.922  -8.397  25.371  1.00 94.94           C  
ATOM   2448  H   ILE B 208      -6.787  -6.317  24.315  1.00 83.35           H  
ATOM   2449  HA  ILE B 208      -3.887  -6.167  24.328  1.00 82.55           H  
ATOM   2450  HB  ILE B 208      -5.676  -8.150  22.942  1.00 85.92           H  
ATOM   2451 HG12 ILE B 208      -4.818  -8.068  25.823  1.00 87.85           H  
ATOM   2452 HG13 ILE B 208      -5.153  -9.616  25.007  1.00 87.85           H  
ATOM   2453 HG21 ILE B 208      -3.333  -8.212  22.262  1.00 86.46           H  
ATOM   2454 HG22 ILE B 208      -2.841  -8.402  23.962  1.00 86.46           H  
ATOM   2455 HG23 ILE B 208      -3.787  -9.680  23.159  1.00 86.46           H  
ATOM   2456 HD11 ILE B 208      -7.185  -7.340  25.394  1.00 94.94           H  
ATOM   2457 HD12 ILE B 208      -7.518  -8.902  24.611  1.00 94.94           H  
ATOM   2458 HD13 ILE B 208      -7.120  -8.844  26.345  1.00 94.94           H  
ATOM   2459  N   GLU B 209      -3.231  -5.369  22.023  1.00 81.03           N  
ATOM   2460  CA  GLU B 209      -2.835  -4.745  20.754  1.00 79.13           C  
ATOM   2461  C   GLU B 209      -1.777  -5.568  20.004  1.00 81.30           C  
ATOM   2462  O   GLU B 209      -0.815  -6.032  20.607  1.00 81.39           O  
ATOM   2463  CB  GLU B 209      -2.271  -3.337  21.035  1.00 80.93           C  
ATOM   2464  CG  GLU B 209      -1.825  -2.551  19.807  1.00 95.54           C  
ATOM   2465  CD  GLU B 209      -0.930  -1.353  20.077  1.00128.24           C  
ATOM   2466  OE1 GLU B 209      -0.247  -1.339  21.129  1.00129.14           O  
ATOM   2467  OE2 GLU B 209      -0.807  -0.495  19.171  1.00124.77           O1-
ATOM   2468  H   GLU B 209      -2.528  -5.479  22.740  1.00 81.03           H  
ATOM   2469  HA  GLU B 209      -3.720  -4.692  20.122  1.00 79.13           H  
ATOM   2470  HB2 GLU B 209      -1.410  -3.447  21.696  1.00 80.93           H  
ATOM   2471  HB3 GLU B 209      -3.046  -2.761  21.540  1.00 80.93           H  
ATOM   2472  HG2 GLU B 209      -2.721  -2.192  19.298  1.00 95.54           H  
ATOM   2473  HG3 GLU B 209      -1.283  -3.233  19.153  1.00 95.54           H  
ATOM   2474  N   CYS B 210      -2.048  -5.849  18.715  1.00 76.79           N  
ATOM   2475  CA  CYS B 210      -1.062  -6.428  17.801  1.00 76.54           C  
ATOM   2476  C   CYS B 210      -0.290  -5.272  17.162  1.00 79.47           C  
ATOM   2477  O   CYS B 210      -0.882  -4.376  16.561  1.00 77.29           O  
ATOM   2478  CB  CYS B 210      -1.739  -7.358  16.787  1.00 76.18           C  
ATOM   2479  SG  CYS B 210      -0.673  -7.975  15.453  1.00 79.45           S  
ATOM   2480  H   CYS B 210      -2.890  -5.450  18.325  1.00 76.79           H  
ATOM   2481  HA  CYS B 210      -0.357  -7.036  18.373  1.00 76.54           H  
ATOM   2482  HB2 CYS B 210      -2.574  -6.829  16.327  1.00 76.18           H  
ATOM   2483  HB3 CYS B 210      -2.130  -8.216  17.327  1.00 76.18           H  
ATOM   2484  N   SER B 211       1.024  -5.206  17.481  1.00 77.13           N  
ATOM   2485  CA  SER B 211       1.865  -4.019  17.315  1.00 76.66           C  
ATOM   2486  C   SER B 211       3.310  -4.447  17.012  1.00 79.39           C  
ATOM   2487  O   SER B 211       3.583  -5.636  16.853  1.00 80.29           O  
ATOM   2488  CB  SER B 211       1.787  -3.193  18.612  1.00 81.87           C  
ATOM   2489  OG  SER B 211       1.805  -1.797  18.379  1.00 93.51           O  
ATOM   2490  H   SER B 211       1.414  -5.967  18.018  1.00 77.13           H  
ATOM   2491  HA  SER B 211       1.498  -3.417  16.481  1.00 76.66           H  
ATOM   2492  HB2 SER B 211       2.633  -3.444  19.250  1.00 81.87           H  
ATOM   2493  HB3 SER B 211       0.878  -3.440  19.159  1.00 81.87           H  
ATOM   2494  HG  SER B 211       0.888  -1.461  18.284  1.00 93.51           H  
ATOM   2495  N   LEU B 212       4.227  -3.462  16.918  1.00 73.74           N  
ATOM   2496  CA  LEU B 212       5.663  -3.723  16.786  1.00 74.11           C  
ATOM   2497  C   LEU B 212       6.369  -3.386  18.097  1.00 79.79           C  
ATOM   2498  O   LEU B 212       6.201  -2.299  18.647  1.00 79.12           O  
ATOM   2499  CB  LEU B 212       6.210  -2.957  15.580  1.00 73.03           C  
ATOM   2500  CG  LEU B 212       5.711  -3.567  14.259  1.00 75.65           C  
ATOM   2501  CD1 LEU B 212       5.855  -2.534  13.167  1.00 75.03           C  
ATOM   2502  CD2 LEU B 212       6.534  -4.776  13.821  1.00 77.93           C  
ATOM   2503  H   LEU B 212       3.919  -2.501  16.986  1.00 73.74           H  
ATOM   2504  HA  LEU B 212       5.825  -4.786  16.607  1.00 74.11           H  
ATOM   2505  HB2 LEU B 212       7.302  -2.976  15.598  1.00 73.03           H  
ATOM   2506  HB3 LEU B 212       5.893  -1.916  15.660  1.00 73.03           H  
ATOM   2507  HG  LEU B 212       4.661  -3.852  14.328  1.00 75.65           H  
ATOM   2508 HD11 LEU B 212       5.208  -1.685  13.372  1.00 75.03           H  
ATOM   2509 HD12 LEU B 212       6.879  -2.189  13.184  1.00 75.03           H  
ATOM   2510 HD13 LEU B 212       5.630  -2.972  12.198  1.00 75.03           H  
ATOM   2511 HD21 LEU B 212       7.556  -4.473  13.582  1.00 77.93           H  
ATOM   2512 HD22 LEU B 212       6.565  -5.496  14.627  1.00 77.93           H  
ATOM   2513 HD23 LEU B 212       6.080  -5.240  12.945  1.00 77.93           H  
ATOM   2514  N   GLN B 213       7.057  -4.386  18.654  1.00 78.57           N  
ATOM   2515  CA  GLN B 213       7.454  -4.395  20.062  1.00 80.44           C  
ATOM   2516  C   GLN B 213       8.885  -3.892  20.245  1.00 88.01           C  
ATOM   2517  O   GLN B 213       9.789  -4.629  20.648  1.00 88.33           O  
ATOM   2518  CB  GLN B 213       7.147  -5.769  20.687  1.00 82.66           C  
ATOM   2519  CG  GLN B 213       5.673  -6.202  20.518  1.00 93.57           C  
ATOM   2520  CD  GLN B 213       4.644  -5.214  21.073  1.00109.79           C  
ATOM   2521  OE1 GLN B 213       4.961  -4.312  21.858  1.00107.33           O  
ATOM   2522  NE2 GLN B 213       3.379  -5.385  20.705  1.00 95.79           N  
ATOM   2523  H   GLN B 213       7.134  -5.261  18.156  1.00 78.57           H  
ATOM   2524  HA  GLN B 213       6.846  -3.663  20.589  1.00 80.44           H  
ATOM   2525  HB2 GLN B 213       7.381  -5.729  21.751  1.00 82.66           H  
ATOM   2526  HB3 GLN B 213       7.785  -6.524  20.225  1.00 82.66           H  
ATOM   2527  HG2 GLN B 213       5.532  -7.155  21.028  1.00 93.57           H  
ATOM   2528  HG3 GLN B 213       5.466  -6.369  19.462  1.00 93.57           H  
ATOM   2529 HE21 GLN B 213       2.660  -4.775  21.067  1.00 95.79           H  
ATOM   2530 HE22 GLN B 213       3.135  -6.127  20.065  1.00 95.79           H  
ATOM   2531  N   PHE B 214       9.071  -2.604  19.920  1.00 86.68           N  
ATOM   2532  CA  PHE B 214      10.297  -1.888  20.248  1.00 88.52           C  
ATOM   2533  C   PHE B 214      10.481  -1.781  21.772  1.00 97.00           C  
ATOM   2534  O   PHE B 214       9.505  -1.547  22.494  1.00 96.95           O  
ATOM   2535  CB  PHE B 214      10.295  -0.495  19.608  1.00 89.08           C  
ATOM   2536  CG  PHE B 214      10.426  -0.532  18.102  1.00 88.35           C  
ATOM   2537  CD1 PHE B 214      11.645  -0.826  17.512  1.00 91.06           C  
ATOM   2538  CD2 PHE B 214       9.346  -0.242  17.278  1.00 88.59           C  
ATOM   2539  CE1 PHE B 214      11.772  -0.869  16.123  1.00 90.05           C  
ATOM   2540  CE2 PHE B 214       9.474  -0.288  15.890  1.00 89.64           C  
ATOM   2541  CZ  PHE B 214      10.685  -0.607  15.324  1.00 87.46           C  
ATOM   2542  H   PHE B 214       8.276  -2.091  19.565  1.00 86.68           H  
ATOM   2543  HA  PHE B 214      11.124  -2.459  19.830  1.00 88.52           H  
ATOM   2544  HB2 PHE B 214      11.137   0.076  20.004  1.00 89.08           H  
ATOM   2545  HB3 PHE B 214       9.383   0.032  19.892  1.00 89.08           H  
ATOM   2546  HD1 PHE B 214      12.507  -1.021  18.134  1.00 91.06           H  
ATOM   2547  HD2 PHE B 214       8.396   0.026  17.717  1.00 88.59           H  
ATOM   2548  HE1 PHE B 214      12.726  -1.109  15.676  1.00 90.05           H  
ATOM   2549  HE2 PHE B 214       8.622  -0.071  15.263  1.00 89.64           H  
ATOM   2550  HZ  PHE B 214      10.781  -0.653  14.248  1.00 87.46           H  
ATOM   2551  N   PRO B 215      11.736  -1.891  22.286  1.00 96.82           N  
ATOM   2552  CA  PRO B 215      12.022  -1.614  23.720  1.00 99.35           C  
ATOM   2553  C   PRO B 215      11.822  -0.121  24.058  1.00103.52           C  
ATOM   2554  O   PRO B 215      12.278   0.751  23.311  1.00102.30           O  
ATOM   2555  CB  PRO B 215      13.482  -2.044  23.890  1.00102.99           C  
ATOM   2556  CG  PRO B 215      14.065  -1.984  22.515  1.00105.79           C  
ATOM   2557  CD  PRO B 215      12.964  -2.219  21.529  1.00 98.69           C  
ATOM   2558  HA  PRO B 215      11.351  -2.147  24.394  1.00 99.35           H  
ATOM   2559  HB2 PRO B 215      13.540  -3.056  24.287  1.00102.99           H  
ATOM   2560  HB3 PRO B 215      14.007  -1.360  24.559  1.00102.99           H  
ATOM   2561  HG2 PRO B 215      14.829  -2.751  22.404  1.00105.79           H  
ATOM   2562  HG3 PRO B 215      14.507  -1.003  22.345  1.00105.79           H  
ATOM   2563  HD2 PRO B 215      12.953  -3.259  21.201  1.00 98.69           H  
ATOM   2564  HD3 PRO B 215      13.073  -1.566  20.662  1.00 98.69           H  
ATOM   2565  N   ASP B 216      11.106   0.168  25.163  1.00100.95           N  
ATOM   2566  CA  ASP B 216      10.780   1.538  25.567  1.00100.84           C  
ATOM   2567  C   ASP B 216      11.921   2.190  26.369  1.00106.81           C  
ATOM   2568  O   ASP B 216      11.909   3.409  26.535  1.00107.00           O  
ATOM   2569  CB  ASP B 216       9.533   1.575  26.438  1.00  0.00           C  
ATOM   2570  CG  ASP B 216       9.213   3.001  26.831  1.00  0.00           C  
ATOM   2571  OD1 ASP B 216       8.448   3.635  26.075  1.00  0.00           O  
ATOM   2572  OD2 ASP B 216       9.729   3.420  27.888  1.00  0.00           O1-
ATOM   2573  H   ASP B 216      10.780  -0.594  25.740  1.00100.95           H  
ATOM   2574  HA  ASP B 216      10.618   2.090  24.640  1.00100.84           H  
ATOM   2575  HB2 ASP B 216       8.676   1.174  25.901  1.00  0.00           H  
ATOM   2576  HB3 ASP B 216       9.691   1.002  27.347  1.00  0.00           H  
ATOM   2577  N   ASP B 217      12.902   1.389  26.837  1.00104.16           N  
ATOM   2578  CA  ASP B 217      14.036   1.808  27.673  1.00105.96           C  
ATOM   2579  C   ASP B 217      14.818   2.997  27.099  1.00109.41           C  
ATOM   2580  O   ASP B 217      14.901   3.157  25.888  1.00107.23           O  
ATOM   2581  CB  ASP B 217      15.029   0.657  27.859  1.00  0.00           C  
ATOM   2582  CG  ASP B 217      16.171   1.098  28.749  1.00  0.00           C  
ATOM   2583  OD1 ASP B 217      16.038   0.896  29.974  1.00  0.00           O  
ATOM   2584  OD2 ASP B 217      17.158   1.607  28.182  1.00  0.00           O1-
ATOM   2585  H   ASP B 217      12.851   0.411  26.590  1.00104.16           H  
ATOM   2586  HA  ASP B 217      13.590   2.108  28.622  1.00105.96           H  
ATOM   2587  HB2 ASP B 217      14.553  -0.204  28.323  1.00  0.00           H  
ATOM   2588  HB3 ASP B 217      15.442   0.367  26.896  1.00  0.00           H  
ATOM   2589  N   ASP B 218      15.436   3.778  27.976  1.00107.95           N  
ATOM   2590  CA  ASP B 218      16.271   4.908  27.572  1.00108.00           C  
ATOM   2591  C   ASP B 218      15.676   5.888  26.559  1.00109.49           C  
ATOM   2592  O   ASP B 218      16.224   6.083  25.474  1.00107.94           O  
ATOM   2593  CB  ASP B 218      17.623   4.402  27.059  1.00110.26           C  
ATOM   2594  CG  ASP B 218      18.736   5.415  27.249  1.00118.79           C  
ATOM   2595  OD1 ASP B 218      18.522   6.401  27.986  1.00119.98           O  
ATOM   2596  OD2 ASP B 218      19.819   5.228  26.660  1.00124.82           O1-
ATOM   2597  H   ASP B 218      15.323   3.585  28.961  1.00107.95           H  
ATOM   2598  HA  ASP B 218      16.369   5.495  28.486  1.00108.00           H  
ATOM   2599  HB2 ASP B 218      17.532   4.178  25.996  1.00110.26           H  
ATOM   2600  HB3 ASP B 218      17.884   3.492  27.602  1.00110.26           H  
ATOM   2601  N   TYR B 219      14.556   6.501  26.921  1.00105.03           N  
ATOM   2602  CA  TYR B 219      13.907   7.522  26.082  1.00102.56           C  
ATOM   2603  C   TYR B 219      13.894   7.135  24.567  1.00104.12           C  
ATOM   2604  O   TYR B 219      13.915   8.030  23.711  1.00102.59           O  
ATOM   2605  CB  TYR B 219      14.630   8.880  26.253  1.00104.54           C  
ATOM   2606  CG  TYR B 219      14.720   9.372  27.683  1.00108.27           C  
ATOM   2607  CD1 TYR B 219      13.704  10.140  28.243  1.00110.21           C  
ATOM   2608  CD2 TYR B 219      15.849   9.120  28.458  1.00111.43           C  
ATOM   2609  CE1 TYR B 219      13.790  10.614  29.552  1.00113.23           C  
ATOM   2610  CE2 TYR B 219      15.944   9.581  29.770  1.00114.91           C  
ATOM   2611  CZ  TYR B 219      14.912  10.330  30.314  1.00121.77           C  
ATOM   2612  OH  TYR B 219      15.004  10.788  31.603  1.00125.50           O  
ATOM   2613  H   TYR B 219      14.135   6.258  27.805  1.00105.03           H  
ATOM   2614  HA  TYR B 219      12.872   7.594  26.413  1.00102.56           H  
ATOM   2615  HB2 TYR B 219      14.092   9.628  25.669  1.00104.54           H  
ATOM   2616  HB3 TYR B 219      15.644   8.778  25.865  1.00104.54           H  
ATOM   2617  HD1 TYR B 219      12.831  10.374  27.651  1.00110.21           H  
ATOM   2618  HD2 TYR B 219      16.666   8.554  28.035  1.00111.43           H  
ATOM   2619  HE1 TYR B 219      12.985  11.198  29.970  1.00113.23           H  
ATOM   2620  HE2 TYR B 219      16.820   9.357  30.362  1.00114.91           H  
ATOM   2621  HH  TYR B 219      15.813  10.551  32.062  1.00125.50           H  
ATOM   2622  N   SER B 220      13.820   5.817  24.245  1.00 99.88           N  
ATOM   2623  CA  SER B 220      13.811   5.327  22.860  1.00 97.67           C  
ATOM   2624  C   SER B 220      12.607   5.866  22.083  1.00 99.51           C  
ATOM   2625  O   SER B 220      11.550   6.119  22.667  1.00 99.52           O  
ATOM   2626  CB  SER B 220      13.809   3.803  22.817  1.00101.01           C  
ATOM   2627  OG  SER B 220      15.058   3.289  23.248  1.00111.01           O  
ATOM   2628  H   SER B 220      13.766   5.143  24.995  1.00 99.88           H  
ATOM   2629  HA  SER B 220      14.722   5.690  22.387  1.00 97.67           H  
ATOM   2630  HB2 SER B 220      13.622   3.475  21.793  1.00101.01           H  
ATOM   2631  HB3 SER B 220      13.022   3.427  23.468  1.00101.01           H  
ATOM   2632  HG  SER B 220      15.200   3.584  24.151  1.00111.01           H  
ATOM   2633  N   TRP B 221      12.795   6.078  20.768  1.00 93.79           N  
ATOM   2634  CA  TRP B 221      11.779   6.638  19.880  1.00 91.27           C  
ATOM   2635  C   TRP B 221      11.759   5.871  18.540  1.00 94.56           C  
ATOM   2636  O   TRP B 221      11.264   6.390  17.533  1.00 92.93           O  
ATOM   2637  CB  TRP B 221      12.067   8.137  19.665  1.00 89.99           C  
ATOM   2638  CG  TRP B 221      13.396   8.416  19.023  1.00 91.22           C  
ATOM   2639  CD1 TRP B 221      14.624   8.344  19.612  1.00 95.81           C  
ATOM   2640  CD2 TRP B 221      13.617   8.904  17.693  1.00 89.72           C  
ATOM   2641  NE1 TRP B 221      15.603   8.656  18.703  1.00 95.01           N  
ATOM   2642  CE2 TRP B 221      15.015   9.044  17.528  1.00 94.49           C  
ATOM   2643  CE3 TRP B 221      12.772   9.194  16.601  1.00 88.93           C  
ATOM   2644  CZ2 TRP B 221      15.588   9.481  16.324  1.00 92.82           C  
ATOM   2645  CZ3 TRP B 221      13.339   9.627  15.412  1.00 89.51           C  
ATOM   2646  CH2 TRP B 221      14.728   9.781  15.287  1.00 91.11           C  
ATOM   2647  H   TRP B 221      13.693   5.836  20.372  1.00 93.79           H  
ATOM   2648  HA  TRP B 221      10.794   6.529  20.334  1.00 91.27           H  
ATOM   2649  HB2 TRP B 221      12.043   8.634  20.635  1.00 89.99           H  
ATOM   2650  HB3 TRP B 221      11.284   8.550  19.027  1.00 89.99           H  
ATOM   2651  HD1 TRP B 221      14.800   8.081  20.644  1.00 95.81           H  
ATOM   2652  HE1 TRP B 221      16.598   8.605  18.873  1.00 95.01           H  
ATOM   2653  HE3 TRP B 221      11.702   9.079  16.690  1.00 88.93           H  
ATOM   2654  HZ2 TRP B 221      16.658   9.579  16.213  1.00 92.82           H  
ATOM   2655  HZ3 TRP B 221      12.702   9.851  14.571  1.00 89.51           H  
ATOM   2656  HH2 TRP B 221      15.138  10.142  14.355  1.00 91.11           H  
ATOM   2657  N   TRP B 222      12.274   4.616  18.544  1.00 92.15           N  
ATOM   2658  CA  TRP B 222      12.396   3.754  17.365  1.00 91.03           C  
ATOM   2659  C   TRP B 222      11.007   3.353  16.817  1.00 93.47           C  
ATOM   2660  O   TRP B 222      10.925   2.971  15.646  1.00 92.11           O  
ATOM   2661  CB  TRP B 222      13.236   2.505  17.670  1.00 91.14           C  
ATOM   2662  CG  TRP B 222      14.712   2.757  17.497  1.00 93.62           C  
ATOM   2663  CD1 TRP B 222      15.455   2.466  16.391  1.00 96.05           C  
ATOM   2664  CD2 TRP B 222      15.567   3.541  18.359  1.00 95.59           C  
ATOM   2665  NE1 TRP B 222      16.741   2.940  16.542  1.00 97.04           N  
ATOM   2666  CE2 TRP B 222      16.834   3.614  17.736  1.00100.10           C  
ATOM   2667  CE3 TRP B 222      15.392   4.171  19.608  1.00 98.24           C  
ATOM   2668  CZ2 TRP B 222      17.926   4.279  18.326  1.00101.36           C  
ATOM   2669  CZ3 TRP B 222      16.472   4.833  20.190  1.00101.60           C  
ATOM   2670  CH2 TRP B 222      17.721   4.875  19.556  1.00102.69           C  
ATOM   2671  H   TRP B 222      12.598   4.248  19.429  1.00 92.15           H  
ATOM   2672  HA  TRP B 222      12.911   4.330  16.596  1.00 91.03           H  
ATOM   2673  HB2 TRP B 222      12.934   1.705  16.993  1.00 91.14           H  
ATOM   2674  HB3 TRP B 222      13.050   2.199  18.699  1.00 91.14           H  
ATOM   2675  HD1 TRP B 222      15.088   1.940  15.521  1.00 96.05           H  
ATOM   2676  HE1 TRP B 222      17.495   2.813  15.881  1.00 97.04           H  
ATOM   2677  HE3 TRP B 222      14.435   4.144  20.107  1.00 98.24           H  
ATOM   2678  HZ2 TRP B 222      18.888   4.323  17.834  1.00101.36           H  
ATOM   2679  HZ3 TRP B 222      16.344   5.320  21.144  1.00101.60           H  
ATOM   2680  HH2 TRP B 222      18.543   5.384  20.039  1.00102.69           H  
ATOM   2681  N   ASP B 223       9.921   3.532  17.606  1.00 89.53           N  
ATOM   2682  CA  ASP B 223       8.569   3.309  17.093  1.00 87.42           C  
ATOM   2683  C   ASP B 223       8.233   4.437  16.127  1.00 88.43           C  
ATOM   2684  O   ASP B 223       7.800   4.164  15.014  1.00 86.58           O  
ATOM   2685  CB  ASP B 223       7.528   3.195  18.217  1.00 90.08           C  
ATOM   2686  CG  ASP B 223       6.106   2.936  17.735  1.00102.03           C  
ATOM   2687  OD1 ASP B 223       5.942   2.328  16.649  1.00101.59           O  
ATOM   2688  OD2 ASP B 223       5.163   3.246  18.487  1.00110.74           O1-
ATOM   2689  H   ASP B 223      10.047   3.824  18.565  1.00 89.53           H  
ATOM   2690  HA  ASP B 223       8.540   2.355  16.570  1.00 87.42           H  
ATOM   2691  HB2 ASP B 223       7.532   4.129  18.780  1.00 90.08           H  
ATOM   2692  HB3 ASP B 223       7.823   2.376  18.871  1.00 90.08           H  
ATOM   2693  N   LEU B 224       8.494   5.700  16.534  1.00 84.19           N  
ATOM   2694  CA  LEU B 224       8.291   6.875  15.688  1.00 82.41           C  
ATOM   2695  C   LEU B 224       9.231   6.839  14.494  1.00 84.40           C  
ATOM   2696  O   LEU B 224       8.794   7.058  13.364  1.00 82.32           O  
ATOM   2697  CB  LEU B 224       8.512   8.171  16.493  1.00 83.69           C  
ATOM   2698  CG  LEU B 224       8.366   9.496  15.725  1.00 87.61           C  
ATOM   2699  CD1 LEU B 224       6.917   9.767  15.360  1.00 86.39           C  
ATOM   2700  CD2 LEU B 224       8.879  10.648  16.546  1.00 92.08           C  
ATOM   2701  H   LEU B 224       8.847   5.838  17.471  1.00 84.19           H  
ATOM   2702  HA  LEU B 224       7.262   6.861  15.329  1.00 82.41           H  
ATOM   2703  HB2 LEU B 224       9.521   8.138  16.904  1.00 83.69           H  
ATOM   2704  HB3 LEU B 224       7.789   8.181  17.309  1.00 83.69           H  
ATOM   2705  HG  LEU B 224       8.953   9.399  14.813  1.00 87.61           H  
ATOM   2706 HD11 LEU B 224       6.531   8.942  14.760  1.00 86.39           H  
ATOM   2707 HD12 LEU B 224       6.324   9.866  16.268  1.00 86.39           H  
ATOM   2708 HD13 LEU B 224       6.856  10.692  14.784  1.00 86.39           H  
ATOM   2709 HD21 LEU B 224       8.288  10.738  17.456  1.00 92.08           H  
ATOM   2710 HD22 LEU B 224       9.923  10.471  16.806  1.00 92.08           H  
ATOM   2711 HD23 LEU B 224       8.800  11.568  15.967  1.00 92.08           H  
ATOM   2712  N   PHE B 225      10.516   6.544  14.752  1.00 81.76           N  
ATOM   2713  CA  PHE B 225      11.553   6.475  13.739  1.00 81.12           C  
ATOM   2714  C   PHE B 225      11.136   5.525  12.613  1.00 82.79           C  
ATOM   2715  O   PHE B 225      11.180   5.925  11.453  1.00 81.53           O  
ATOM   2716  CB  PHE B 225      12.884   6.031  14.364  1.00 84.53           C  
ATOM   2717  CG  PHE B 225      14.008   5.935  13.365  1.00 86.21           C  
ATOM   2718  CD1 PHE B 225      14.754   7.054  13.026  1.00 89.94           C  
ATOM   2719  CD2 PHE B 225      14.321   4.725  12.760  1.00 88.17           C  
ATOM   2720  CE1 PHE B 225      15.786   6.968  12.092  1.00 90.89           C  
ATOM   2721  CE2 PHE B 225      15.349   4.641  11.818  1.00 91.02           C  
ATOM   2722  CZ  PHE B 225      16.079   5.760  11.497  1.00 89.62           C  
ATOM   2723  H   PHE B 225      10.775   6.358  15.711  1.00 81.76           H  
ATOM   2724  HA  PHE B 225      11.694   7.469  13.315  1.00 81.12           H  
ATOM   2725  HB2 PHE B 225      12.742   5.052  14.819  1.00 84.53           H  
ATOM   2726  HB3 PHE B 225      13.163   6.751  15.132  1.00 84.53           H  
ATOM   2727  HD1 PHE B 225      14.534   8.003  13.492  1.00 89.94           H  
ATOM   2728  HD2 PHE B 225      13.762   3.839  13.021  1.00 88.17           H  
ATOM   2729  HE1 PHE B 225      16.357   7.849  11.836  1.00 90.89           H  
ATOM   2730  HE2 PHE B 225      15.569   3.696  11.340  1.00 91.02           H  
ATOM   2731  HZ  PHE B 225      16.881   5.693  10.777  1.00 89.62           H  
ATOM   2732  N   MET B 226      10.691   4.294  12.950  1.00 78.53           N  
ATOM   2733  CA  MET B 226      10.251   3.306  11.962  1.00 76.97           C  
ATOM   2734  C   MET B 226       9.116   3.858  11.089  1.00 79.30           C  
ATOM   2735  O   MET B 226       9.138   3.666   9.874  1.00 77.54           O  
ATOM   2736  CB  MET B 226       9.761   2.083  12.635  1.00  0.00           C  
ATOM   2737  CG  MET B 226       9.299   1.041  11.618  1.00  0.00           C  
ATOM   2738  SD  MET B 226       8.686  -0.475  12.397  1.00  0.00           S  
ATOM   2739  CE  MET B 226       8.243  -1.439  10.926  1.00  0.00           C  
ATOM   2740  H   MET B 226      10.660   4.044  13.928  1.00 78.53           H  
ATOM   2741  HA  MET B 226      11.113   3.072  11.337  1.00 76.97           H  
ATOM   2742  HB2 MET B 226      10.566   1.666  13.241  1.00  0.00           H  
ATOM   2743  HB3 MET B 226       8.927   2.351  13.284  1.00  0.00           H  
ATOM   2744  HG2 MET B 226       8.504   1.475  11.012  1.00  0.00           H  
ATOM   2745  HG3 MET B 226      10.137   0.792  10.967  1.00  0.00           H  
ATOM   2746  HE1 MET B 226       7.484  -0.908  10.352  1.00  0.00           H  
ATOM   2747  HE2 MET B 226       9.128  -1.594  10.306  1.00  0.00           H  
ATOM   2748  HE3 MET B 226       7.848  -2.408  11.234  1.00  0.00           H  
ATOM   2749  N   LYS B 227       8.190   4.579  11.712  1.00 76.45           N  
ATOM   2750  CA  LYS B 227       7.064   5.169  11.003  1.00 75.34           C  
ATOM   2751  C   LYS B 227       7.498   6.261  10.027  1.00 79.24           C  
ATOM   2752  O   LYS B 227       6.871   6.442   8.983  1.00 78.50           O  
ATOM   2753  CB  LYS B 227       6.045   5.731  11.998  1.00 78.15           C  
ATOM   2754  CG  LYS B 227       5.289   4.668  12.781  1.00 92.20           C  
ATOM   2755  CD  LYS B 227       4.393   5.294  13.837  1.00103.50           C  
ATOM   2756  CE  LYS B 227       3.544   4.242  14.532  1.00112.27           C  
ATOM   2757  NZ  LYS B 227       3.861   4.140  15.983  1.00121.53           N1+
ATOM   2758  H   LYS B 227       8.269   4.721  12.710  1.00 76.45           H  
ATOM   2759  HA  LYS B 227       6.604   4.373  10.419  1.00 75.34           H  
ATOM   2760  HB2 LYS B 227       5.319   6.327  11.444  1.00 78.15           H  
ATOM   2761  HB3 LYS B 227       6.574   6.368  12.706  1.00 78.15           H  
ATOM   2762  HG2 LYS B 227       6.009   4.011  13.269  1.00 92.20           H  
ATOM   2763  HG3 LYS B 227       4.674   4.090  12.092  1.00 92.20           H  
ATOM   2764  HD2 LYS B 227       3.739   6.024  13.362  1.00103.50           H  
ATOM   2765  HD3 LYS B 227       5.016   5.794  14.579  1.00103.50           H  
ATOM   2766  HE2 LYS B 227       3.726   3.275  14.062  1.00112.27           H  
ATOM   2767  HE3 LYS B 227       2.493   4.509  14.418  1.00112.27           H  
ATOM   2768  HZ1 LYS B 227       4.835   3.894  16.097  1.00121.53           H  
ATOM   2769  HZ2 LYS B 227       3.685   5.028  16.430  1.00121.53           H  
ATOM   2770  HZ3 LYS B 227       3.281   3.429  16.405  1.00121.53           H  
ATOM   2771  N   ILE B 228       8.563   6.991  10.355  1.00 75.92           N  
ATOM   2772  CA  ILE B 228       9.020   8.058   9.463  1.00 75.19           C  
ATOM   2773  C   ILE B 228       9.670   7.403   8.221  1.00 78.93           C  
ATOM   2774  O   ILE B 228       9.446   7.872   7.101  1.00 77.82           O  
ATOM   2775  CB  ILE B 228       9.973   9.054  10.183  1.00 79.18           C  
ATOM   2776  CG1 ILE B 228       9.296   9.614  11.472  1.00 80.27           C  
ATOM   2777  CG2 ILE B 228      10.392  10.190   9.224  1.00 78.92           C  
ATOM   2778  CD1 ILE B 228      10.176  10.443  12.420  1.00 87.21           C  
ATOM   2779  H   ILE B 228       9.054   6.809  11.219  1.00 75.92           H  
ATOM   2780  HA  ILE B 228       8.170   8.662   9.143  1.00 75.19           H  
ATOM   2781  HB  ILE B 228      10.877   8.524  10.482  1.00 79.18           H  
ATOM   2782 HG12 ILE B 228       8.913   8.765  12.037  1.00 80.27           H  
ATOM   2783 HG13 ILE B 228       8.465  10.247  11.160  1.00 80.27           H  
ATOM   2784 HG21 ILE B 228      10.890   9.765   8.351  1.00 78.92           H  
ATOM   2785 HG22 ILE B 228       9.507  10.741   8.903  1.00 78.92           H  
ATOM   2786 HG23 ILE B 228      11.076  10.867   9.738  1.00 78.92           H  
ATOM   2787 HD11 ILE B 228      11.020   9.837  12.753  1.00 87.21           H  
ATOM   2788 HD12 ILE B 228      10.547  11.323  11.895  1.00 87.21           H  
ATOM   2789 HD13 ILE B 228       9.590  10.754  13.283  1.00 87.21           H  
ATOM   2790  N   CYS B 229      10.416   6.287   8.413  1.00 76.34           N  
ATOM   2791  CA  CYS B 229      11.061   5.558   7.315  1.00 76.22           C  
ATOM   2792  C   CYS B 229       9.999   5.006   6.365  1.00 78.36           C  
ATOM   2793  O   CYS B 229      10.134   5.157   5.148  1.00 77.56           O  
ATOM   2794  CB  CYS B 229      11.954   4.448   7.847  1.00 77.98           C  
ATOM   2795  SG  CYS B 229      13.385   5.043   8.782  1.00 84.15           S  
ATOM   2796  H   CYS B 229      10.537   5.944   9.355  1.00 76.34           H  
ATOM   2797  HA  CYS B 229      11.695   6.250   6.760  1.00 76.22           H  
ATOM   2798  HB2 CYS B 229      12.316   3.862   7.001  1.00 77.98           H  
ATOM   2799  HB3 CYS B 229      11.357   3.810   8.501  1.00 77.98           H  
ATOM   2800  HG  CYS B 229      12.966   5.741   9.842  1.00 84.15           H  
ATOM   2801  N   VAL B 230       8.932   4.410   6.924  1.00 73.77           N  
ATOM   2802  CA  VAL B 230       7.821   3.891   6.130  1.00 72.30           C  
ATOM   2803  C   VAL B 230       7.195   5.062   5.345  1.00 74.79           C  
ATOM   2804  O   VAL B 230       6.990   4.929   4.150  1.00 74.16           O  
ATOM   2805  CB  VAL B 230       6.769   3.136   6.997  1.00 76.34           C  
ATOM   2806  CG1 VAL B 230       5.568   2.688   6.159  1.00 75.09           C  
ATOM   2807  CG2 VAL B 230       7.394   1.937   7.699  1.00 76.92           C  
ATOM   2808  H   VAL B 230       8.896   4.316   7.928  1.00 73.77           H  
ATOM   2809  HA  VAL B 230       8.203   3.146   5.431  1.00 72.30           H  
ATOM   2810  HB  VAL B 230       6.413   3.836   7.753  1.00 76.34           H  
ATOM   2811 HG11 VAL B 230       5.114   3.558   5.681  1.00 75.09           H  
ATOM   2812 HG12 VAL B 230       5.900   1.987   5.395  1.00 75.09           H  
ATOM   2813 HG13 VAL B 230       4.834   2.204   6.804  1.00 75.09           H  
ATOM   2814 HG21 VAL B 230       7.753   1.227   6.955  1.00 76.92           H  
ATOM   2815 HG22 VAL B 230       8.227   2.272   8.315  1.00 76.92           H  
ATOM   2816 HG23 VAL B 230       6.645   1.456   8.329  1.00 76.92           H  
ATOM   2817  N   PHE B 231       6.979   6.219   5.995  1.00 70.59           N  
ATOM   2818  CA  PHE B 231       6.368   7.382   5.355  1.00 69.65           C  
ATOM   2819  C   PHE B 231       7.206   7.916   4.170  1.00 73.55           C  
ATOM   2820  O   PHE B 231       6.623   8.320   3.164  1.00 72.43           O  
ATOM   2821  CB  PHE B 231       6.164   8.516   6.375  1.00 71.92           C  
ATOM   2822  CG  PHE B 231       5.639   9.806   5.788  1.00 73.00           C  
ATOM   2823  CD1 PHE B 231       4.343   9.889   5.294  1.00 75.29           C  
ATOM   2824  CD2 PHE B 231       6.412  10.956   5.802  1.00 75.42           C  
ATOM   2825  CE1 PHE B 231       3.858  11.083   4.757  1.00 76.23           C  
ATOM   2826  CE2 PHE B 231       5.912  12.159   5.301  1.00 78.31           C  
ATOM   2827  CZ  PHE B 231       4.643  12.212   4.772  1.00 75.87           C  
ATOM   2828  H   PHE B 231       7.250   6.288   6.966  1.00 70.59           H  
ATOM   2829  HA  PHE B 231       5.406   7.050   4.966  1.00 69.65           H  
ATOM   2830  HB2 PHE B 231       7.123   8.723   6.849  1.00 71.92           H  
ATOM   2831  HB3 PHE B 231       5.453   8.170   7.126  1.00 71.92           H  
ATOM   2832  HD1 PHE B 231       3.703   9.020   5.324  1.00 75.29           H  
ATOM   2833  HD2 PHE B 231       7.413  10.920   6.206  1.00 75.42           H  
ATOM   2834  HE1 PHE B 231       2.867  11.120   4.332  1.00 76.23           H  
ATOM   2835  HE2 PHE B 231       6.522  13.049   5.328  1.00 78.31           H  
ATOM   2836  HZ  PHE B 231       4.263  13.139   4.370  1.00 75.87           H  
ATOM   2837  N   ILE B 232       8.537   7.920   4.270  1.00 70.97           N  
ATOM   2838  CA  ILE B 232       9.315   8.496   3.183  1.00 71.32           C  
ATOM   2839  C   ILE B 232       9.550   7.432   2.063  1.00 75.43           C  
ATOM   2840  O   ILE B 232       9.511   7.809   0.890  1.00 74.70           O  
ATOM   2841  CB  ILE B 232      10.662   9.132   3.646  1.00 75.70           C  
ATOM   2842  CG1 ILE B 232      11.643   8.100   4.244  1.00 76.97           C  
ATOM   2843  CG2 ILE B 232      10.400  10.305   4.620  1.00 77.07           C  
ATOM   2844  CD1 ILE B 232      13.055   8.652   4.563  1.00 88.00           C  
ATOM   2845  H   ILE B 232       8.995   7.533   5.083  1.00 70.97           H  
ATOM   2846  HA  ILE B 232       8.724   9.318   2.780  1.00 71.32           H  
ATOM   2847  HB  ILE B 232      11.154   9.523   2.755  1.00 75.70           H  
ATOM   2848 HG12 ILE B 232      11.753   7.283   3.531  1.00 76.97           H  
ATOM   2849 HG13 ILE B 232      11.213   7.718   5.169  1.00 76.97           H  
ATOM   2850 HG21 ILE B 232       9.759  11.043   4.136  1.00 77.07           H  
ATOM   2851 HG22 ILE B 232       9.906   9.929   5.518  1.00 77.07           H  
ATOM   2852 HG23 ILE B 232      11.346  10.771   4.893  1.00 77.07           H  
ATOM   2853 HD11 ILE B 232      13.508   9.040   3.651  1.00 88.00           H  
ATOM   2854 HD12 ILE B 232      12.974   9.451   5.299  1.00 88.00           H  
ATOM   2855 HD13 ILE B 232      13.675   7.849   4.964  1.00 88.00           H  
ATOM   2856  N   PHE B 233       9.759   6.131   2.401  1.00 72.14           N  
ATOM   2857  CA  PHE B 233      10.036   5.108   1.378  1.00 71.39           C  
ATOM   2858  C   PHE B 233       8.749   4.407   0.870  1.00 73.99           C  
ATOM   2859  O   PHE B 233       8.829   3.639  -0.090  1.00 74.38           O  
ATOM   2860  CB  PHE B 233      11.015   4.043   1.896  1.00 73.87           C  
ATOM   2861  CG  PHE B 233      12.381   4.585   2.231  1.00 76.70           C  
ATOM   2862  CD1 PHE B 233      13.297   4.876   1.224  1.00 80.35           C  
ATOM   2863  CD2 PHE B 233      12.783   4.736   3.552  1.00 80.21           C  
ATOM   2864  CE1 PHE B 233      14.564   5.385   1.532  1.00 82.34           C  
ATOM   2865  CE2 PHE B 233      14.056   5.230   3.861  1.00 84.51           C  
ATOM   2866  CZ  PHE B 233      14.936   5.555   2.848  1.00 82.67           C  
ATOM   2867  H   PHE B 233       9.725   5.862   3.375  1.00 72.14           H  
ATOM   2868  HA  PHE B 233      10.487   5.644   0.542  1.00 71.39           H  
ATOM   2869  HB2 PHE B 233      11.127   3.277   1.129  1.00 73.87           H  
ATOM   2870  HB3 PHE B 233      10.591   3.598   2.796  1.00 73.87           H  
ATOM   2871  HD1 PHE B 233      13.028   4.706   0.192  1.00 80.35           H  
ATOM   2872  HD2 PHE B 233      12.106   4.469   4.350  1.00 80.21           H  
ATOM   2873  HE1 PHE B 233      15.249   5.643   0.738  1.00 82.34           H  
ATOM   2874  HE2 PHE B 233      14.349   5.357   4.893  1.00 84.51           H  
ATOM   2875  HZ  PHE B 233      15.915   5.943   3.087  1.00 82.67           H  
ATOM   2876  N   ALA B 234       7.578   4.674   1.464  1.00 68.54           N  
ATOM   2877  CA  ALA B 234       6.343   4.049   0.989  1.00 67.40           C  
ATOM   2878  C   ALA B 234       5.290   5.109   0.601  1.00 70.33           C  
ATOM   2879  O   ALA B 234       4.119   4.768   0.362  1.00 69.95           O  
ATOM   2880  CB  ALA B 234       5.781   3.120   2.051  1.00 68.31           C  
ATOM   2881  H   ALA B 234       7.548   5.312   2.247  1.00 68.54           H  
ATOM   2882  HA  ALA B 234       6.582   3.470   0.097  1.00 67.40           H  
ATOM   2883  HB1 ALA B 234       6.522   2.359   2.297  1.00 68.31           H  
ATOM   2884  HB2 ALA B 234       5.539   3.694   2.946  1.00 68.31           H  
ATOM   2885  HB3 ALA B 234       4.879   2.639   1.673  1.00 68.31           H  
ATOM   2886  N   PHE B 235       5.705   6.387   0.526  1.00 65.63           N  
ATOM   2887  CA  PHE B 235       4.803   7.460   0.137  1.00 64.77           C  
ATOM   2888  C   PHE B 235       5.583   8.625  -0.495  1.00 69.16           C  
ATOM   2889  O   PHE B 235       5.379   8.890  -1.672  1.00 68.46           O  
ATOM   2890  CB  PHE B 235       3.974   7.953   1.342  1.00 66.44           C  
ATOM   2891  CG  PHE B 235       3.038   9.092   1.022  1.00 67.92           C  
ATOM   2892  CD1 PHE B 235       1.777   8.849   0.502  1.00 70.80           C  
ATOM   2893  CD2 PHE B 235       3.407  10.406   1.274  1.00 70.51           C  
ATOM   2894  CE1 PHE B 235       0.917   9.907   0.196  1.00 72.16           C  
ATOM   2895  CE2 PHE B 235       2.547  11.461   0.967  1.00 73.65           C  
ATOM   2896  CZ  PHE B 235       1.306  11.206   0.435  1.00 71.54           C  
ATOM   2897  H   PHE B 235       6.666   6.607   0.745  1.00 65.63           H  
ATOM   2898  HA  PHE B 235       4.112   7.062  -0.606  1.00 64.77           H  
ATOM   2899  HB2 PHE B 235       4.662   8.284   2.119  1.00 66.44           H  
ATOM   2900  HB3 PHE B 235       3.379   7.117   1.714  1.00 66.44           H  
ATOM   2901  HD1 PHE B 235       1.454   7.832   0.332  1.00 70.80           H  
ATOM   2902  HD2 PHE B 235       4.372  10.615   1.712  1.00 70.51           H  
ATOM   2903  HE1 PHE B 235      -0.055   9.704  -0.230  1.00 72.16           H  
ATOM   2904  HE2 PHE B 235       2.857  12.480   1.150  1.00 73.65           H  
ATOM   2905  HZ  PHE B 235       0.637  12.023   0.206  1.00 71.54           H  
ATOM   2906  N   VAL B 236       6.490   9.282   0.262  1.00 66.15           N  
ATOM   2907  CA  VAL B 236       7.213  10.478  -0.177  1.00 66.14           C  
ATOM   2908  C   VAL B 236       8.050  10.197  -1.461  1.00 70.31           C  
ATOM   2909  O   VAL B 236       7.782  10.857  -2.468  1.00 70.02           O  
ATOM   2910  CB  VAL B 236       8.113  11.051   0.940  1.00 70.20           C  
ATOM   2911  CG1 VAL B 236       8.958  12.221   0.441  1.00 70.54           C  
ATOM   2912  CG2 VAL B 236       7.269  11.478   2.125  1.00 70.38           C  
ATOM   2913  H   VAL B 236       6.684   8.926   1.187  1.00 66.15           H  
ATOM   2914  HA  VAL B 236       6.462  11.232  -0.416  1.00 66.14           H  
ATOM   2915  HB  VAL B 236       8.797  10.261   1.253  1.00 70.20           H  
ATOM   2916 HG11 VAL B 236       9.571  11.894  -0.398  1.00 70.54           H  
ATOM   2917 HG12 VAL B 236       8.304  13.031   0.120  1.00 70.54           H  
ATOM   2918 HG13 VAL B 236       9.603  12.572   1.246  1.00 70.54           H  
ATOM   2919 HG21 VAL B 236       6.584  12.268   1.818  1.00 70.38           H  
ATOM   2920 HG22 VAL B 236       6.698  10.625   2.491  1.00 70.38           H  
ATOM   2921 HG23 VAL B 236       7.916  11.848   2.919  1.00 70.38           H  
ATOM   2922  N   ILE B 237       9.045   9.268  -1.437  1.00 66.83           N  
ATOM   2923  CA  ILE B 237       9.879   9.053  -2.630  1.00 66.63           C  
ATOM   2924  C   ILE B 237       8.971   8.389  -3.741  1.00 69.20           C  
ATOM   2925  O   ILE B 237       9.048   8.897  -4.856  1.00 68.34           O  
ATOM   2926  CB  ILE B 237      11.235   8.279  -2.398  1.00 70.13           C  
ATOM   2927  CG1 ILE B 237      11.091   6.799  -1.956  1.00 70.80           C  
ATOM   2928  CG2 ILE B 237      12.141   9.030  -1.424  1.00 70.93           C  
ATOM   2929  CD1 ILE B 237      11.072   5.733  -3.122  1.00 80.05           C  
ATOM   2930  H   ILE B 237       9.211   8.727  -0.599  1.00 66.83           H  
ATOM   2931  HA  ILE B 237      10.238  10.030  -2.954  1.00 66.63           H  
ATOM   2932  HB  ILE B 237      11.693   8.243  -3.387  1.00 70.13           H  
ATOM   2933 HG12 ILE B 237      10.158   6.705  -1.401  1.00 70.80           H  
ATOM   2934 HG13 ILE B 237      11.928   6.563  -1.300  1.00 70.80           H  
ATOM   2935 HG21 ILE B 237      12.295  10.048  -1.783  1.00 70.93           H  
ATOM   2936 HG22 ILE B 237      11.673   9.058  -0.442  1.00 70.93           H  
ATOM   2937 HG23 ILE B 237      13.102   8.521  -1.355  1.00 70.93           H  
ATOM   2938 HD11 ILE B 237      10.241   5.946  -3.796  1.00 80.05           H  
ATOM   2939 HD12 ILE B 237      12.009   5.781  -3.675  1.00 80.05           H  
ATOM   2940 HD13 ILE B 237      10.951   4.735  -2.700  1.00 80.05           H  
ATOM   2941  N   PRO B 238       8.036   7.497  -3.401  1.00 65.45           N  
ATOM   2942  CA  PRO B 238       7.173   7.008  -4.487  1.00 64.83           C  
ATOM   2943  C   PRO B 238       6.400   8.153  -5.193  1.00 69.79           C  
ATOM   2944  O   PRO B 238       6.625   8.400  -6.377  1.00 70.32           O  
ATOM   2945  CB  PRO B 238       6.192   6.081  -3.759  1.00 66.12           C  
ATOM   2946  CG  PRO B 238       6.898   5.679  -2.506  1.00 70.95           C  
ATOM   2947  CD  PRO B 238       7.733   6.860  -2.108  1.00 67.23           C  
ATOM   2948  HA  PRO B 238       7.748   6.522  -5.274  1.00 64.83           H  
ATOM   2949  HB2 PRO B 238       5.968   5.206  -4.371  1.00 66.12           H  
ATOM   2950  HB3 PRO B 238       5.267   6.609  -3.528  1.00 66.12           H  
ATOM   2951  HG2 PRO B 238       7.530   4.810  -2.689  1.00 70.95           H  
ATOM   2952  HG3 PRO B 238       6.175   5.444  -1.723  1.00 70.95           H  
ATOM   2953  HD2 PRO B 238       7.176   7.534  -1.458  1.00 67.23           H  
ATOM   2954  HD3 PRO B 238       8.648   6.541  -1.604  1.00 67.23           H  
ATOM   2955  N   VAL B 239       5.508   8.826  -4.461  1.00 66.54           N  
ATOM   2956  CA  VAL B 239       4.668   9.943  -4.958  1.00 66.80           C  
ATOM   2957  C   VAL B 239       5.520  10.879  -5.813  1.00 72.64           C  
ATOM   2958  O   VAL B 239       5.106  11.226  -6.916  1.00 73.24           O  
ATOM   2959  CB  VAL B 239       3.952  10.743  -3.821  1.00 71.00           C  
ATOM   2960  CG1 VAL B 239       3.346  12.047  -4.333  1.00 71.42           C  
ATOM   2961  CG2 VAL B 239       2.885   9.909  -3.130  1.00 70.48           C  
ATOM   2962  H   VAL B 239       5.396   8.553  -3.496  1.00 66.54           H  
ATOM   2963  HA  VAL B 239       3.873   9.499  -5.558  1.00 66.80           H  
ATOM   2964  HB  VAL B 239       4.721  10.994  -3.093  1.00 71.00           H  
ATOM   2965 HG11 VAL B 239       4.125  12.652  -4.799  1.00 71.42           H  
ATOM   2966 HG12 VAL B 239       2.572  11.825  -5.067  1.00 71.42           H  
ATOM   2967 HG13 VAL B 239       2.910  12.596  -3.499  1.00 71.42           H  
ATOM   2968 HG21 VAL B 239       2.105   9.651  -3.845  1.00 70.48           H  
ATOM   2969 HG22 VAL B 239       3.335   8.997  -2.738  1.00 70.48           H  
ATOM   2970 HG23 VAL B 239       2.452  10.481  -2.310  1.00 70.48           H  
ATOM   2971  N   LEU B 240       6.714  11.258  -5.333  1.00 69.40           N  
ATOM   2972  CA  LEU B 240       7.568  12.162  -6.079  1.00 69.82           C  
ATOM   2973  C   LEU B 240       8.137  11.473  -7.318  1.00 72.70           C  
ATOM   2974  O   LEU B 240       8.092  12.098  -8.370  1.00 73.46           O  
ATOM   2975  CB  LEU B 240       8.699  12.724  -5.217  1.00 70.80           C  
ATOM   2976  CG  LEU B 240       8.249  13.665  -4.087  1.00 76.85           C  
ATOM   2977  CD1 LEU B 240       9.410  14.050  -3.200  1.00 77.87           C  
ATOM   2978  CD2 LEU B 240       7.555  14.918  -4.633  1.00 80.62           C  
ATOM   2979  H   LEU B 240       7.023  10.909  -4.437  1.00 69.40           H  
ATOM   2980  HA  LEU B 240       6.945  13.000  -6.398  1.00 69.82           H  
ATOM   2981  HB2 LEU B 240       9.378  13.279  -5.868  1.00 70.80           H  
ATOM   2982  HB3 LEU B 240       9.231  11.885  -4.768  1.00 70.80           H  
ATOM   2983  HG  LEU B 240       7.523  13.118  -3.483  1.00 76.85           H  
ATOM   2984 HD11 LEU B 240       9.867  13.150  -2.791  1.00 77.87           H  
ATOM   2985 HD12 LEU B 240      10.146  14.600  -3.786  1.00 77.87           H  
ATOM   2986 HD13 LEU B 240       9.051  14.678  -2.385  1.00 77.87           H  
ATOM   2987 HD21 LEU B 240       8.258  15.487  -5.241  1.00 80.62           H  
ATOM   2988 HD22 LEU B 240       6.701  14.624  -5.244  1.00 80.62           H  
ATOM   2989 HD23 LEU B 240       7.210  15.534  -3.802  1.00 80.62           H  
ATOM   2990  N   ILE B 241       8.578  10.192  -7.243  1.00 67.51           N  
ATOM   2991  CA  ILE B 241       9.094   9.488  -8.433  1.00 67.11           C  
ATOM   2992  C   ILE B 241       7.981   9.389  -9.501  1.00 70.41           C  
ATOM   2993  O   ILE B 241       8.205   9.791 -10.649  1.00 69.59           O  
ATOM   2994  CB  ILE B 241       9.680   8.081  -8.120  1.00 69.93           C  
ATOM   2995  CG1 ILE B 241      10.889   8.184  -7.168  1.00 70.65           C  
ATOM   2996  CG2 ILE B 241      10.087   7.349  -9.427  1.00 70.71           C  
ATOM   2997  CD1 ILE B 241      11.456   6.835  -6.674  1.00 78.66           C  
ATOM   2998  H   ILE B 241       8.552   9.709  -6.354  1.00 67.51           H  
ATOM   2999  HA  ILE B 241       9.926  10.078  -8.814  1.00 67.11           H  
ATOM   3000  HB  ILE B 241       8.901   7.500  -7.623  1.00 69.93           H  
ATOM   3001 HG12 ILE B 241      10.583   8.762  -6.296  1.00 70.65           H  
ATOM   3002 HG13 ILE B 241      11.687   8.712  -7.693  1.00 70.65           H  
ATOM   3003 HG21 ILE B 241       9.218   7.260 -10.080  1.00 70.71           H  
ATOM   3004 HG22 ILE B 241      10.865   7.919  -9.935  1.00 70.71           H  
ATOM   3005 HG23 ILE B 241      10.463   6.355  -9.185  1.00 70.71           H  
ATOM   3006 HD11 ILE B 241      10.678   6.285  -6.144  1.00 78.66           H  
ATOM   3007 HD12 ILE B 241      11.798   6.248  -7.526  1.00 78.66           H  
ATOM   3008 HD13 ILE B 241      12.294   7.018  -6.000  1.00 78.66           H  
ATOM   3009  N   ILE B 242       6.779   8.912  -9.110  1.00 67.12           N  
ATOM   3010  CA  ILE B 242       5.662   8.738 -10.035  1.00 67.70           C  
ATOM   3011  C   ILE B 242       5.159  10.128 -10.535  1.00 70.86           C  
ATOM   3012  O   ILE B 242       4.717  10.207 -11.682  1.00 71.54           O  
ATOM   3013  CB  ILE B 242       4.486   7.895  -9.456  1.00 71.28           C  
ATOM   3014  CG1 ILE B 242       3.684   8.635  -8.359  1.00 72.52           C  
ATOM   3015  CG2 ILE B 242       4.970   6.519  -8.974  1.00 71.96           C  
ATOM   3016  CD1 ILE B 242       2.468   7.829  -7.739  1.00 83.42           C  
ATOM   3017  H   ILE B 242       6.648   8.666  -8.139  1.00 67.12           H  
ATOM   3018  HA  ILE B 242       6.046   8.161 -10.877  1.00 67.70           H  
ATOM   3019  HB  ILE B 242       3.789   7.741 -10.278  1.00 71.28           H  
ATOM   3020 HG12 ILE B 242       3.291   9.553  -8.794  1.00 72.52           H  
ATOM   3021 HG13 ILE B 242       4.370   8.881  -7.550  1.00 72.52           H  
ATOM   3022 HG21 ILE B 242       5.468   6.001  -9.796  1.00 71.96           H  
ATOM   3023 HG22 ILE B 242       5.672   6.649  -8.150  1.00 71.96           H  
ATOM   3024 HG23 ILE B 242       4.116   5.931  -8.637  1.00 71.96           H  
ATOM   3025 HD11 ILE B 242       1.762   7.568  -8.527  1.00 83.42           H  
ATOM   3026 HD12 ILE B 242       2.838   6.918  -7.269  1.00 83.42           H  
ATOM   3027 HD13 ILE B 242       1.967   8.445  -6.992  1.00 83.42           H  
ATOM   3028  N   ILE B 243       5.278  11.214  -9.731  1.00 65.31           N  
ATOM   3029  CA  ILE B 243       4.858  12.530 -10.223  1.00 65.04           C  
ATOM   3030  C   ILE B 243       5.903  13.028 -11.254  1.00 68.35           C  
ATOM   3031  O   ILE B 243       5.514  13.369 -12.364  1.00 68.51           O  
ATOM   3032  CB  ILE B 243       4.602  13.577  -9.091  1.00 68.09           C  
ATOM   3033  CG1 ILE B 243       3.276  13.233  -8.370  1.00 68.13           C  
ATOM   3034  CG2 ILE B 243       4.525  15.011  -9.654  1.00 69.42           C  
ATOM   3035  CD1 ILE B 243       2.820  14.205  -7.274  1.00 76.82           C  
ATOM   3036  H   ILE B 243       5.655  11.117  -8.799  1.00 65.31           H  
ATOM   3037  HA  ILE B 243       3.887  12.418 -10.704  1.00 65.04           H  
ATOM   3038  HB  ILE B 243       5.437  13.534  -8.390  1.00 68.09           H  
ATOM   3039 HG12 ILE B 243       3.393  12.250  -7.914  1.00 68.13           H  
ATOM   3040 HG13 ILE B 243       2.489  13.192  -9.124  1.00 68.13           H  
ATOM   3041 HG21 ILE B 243       5.458  15.251 -10.165  1.00 69.42           H  
ATOM   3042 HG22 ILE B 243       3.698  15.080 -10.361  1.00 69.42           H  
ATOM   3043 HG23 ILE B 243       4.366  15.715  -8.838  1.00 69.42           H  
ATOM   3044 HD11 ILE B 243       3.590  14.268  -6.503  1.00 76.82           H  
ATOM   3045 HD12 ILE B 243       2.662  15.191  -7.707  1.00 76.82           H  
ATOM   3046 HD13 ILE B 243       1.891  13.847  -6.832  1.00 76.82           H  
ATOM   3047  N   VAL B 244       7.198  13.009 -10.913  1.00 64.01           N  
ATOM   3048  CA  VAL B 244       8.284  13.478 -11.788  1.00 64.18           C  
ATOM   3049  C   VAL B 244       8.291  12.661 -13.109  1.00 68.95           C  
ATOM   3050  O   VAL B 244       8.328  13.265 -14.182  1.00 68.76           O  
ATOM   3051  CB  VAL B 244       9.664  13.405 -11.065  1.00 67.29           C  
ATOM   3052  CG1 VAL B 244      10.830  13.626 -12.020  1.00 67.03           C  
ATOM   3053  CG2 VAL B 244       9.724  14.402  -9.912  1.00 67.65           C  
ATOM   3054  H   VAL B 244       7.444  12.651 -10.001  1.00 64.01           H  
ATOM   3055  HA  VAL B 244       8.106  14.525 -12.030  1.00 64.18           H  
ATOM   3056  HB  VAL B 244       9.758  12.395 -10.665  1.00 67.29           H  
ATOM   3057 HG11 VAL B 244      10.786  12.892 -12.824  1.00 67.03           H  
ATOM   3058 HG12 VAL B 244      10.769  14.631 -12.442  1.00 67.03           H  
ATOM   3059 HG13 VAL B 244      11.770  13.517 -11.478  1.00 67.03           H  
ATOM   3060 HG21 VAL B 244       9.630  15.416 -10.301  1.00 67.65           H  
ATOM   3061 HG22 VAL B 244       8.908  14.203  -9.215  1.00 67.65           H  
ATOM   3062 HG23 VAL B 244      10.678  14.300  -9.393  1.00 67.65           H  
ATOM   3063  N   CYS B 245       8.207  11.318 -13.038  1.00 65.98           N  
ATOM   3064  CA  CYS B 245       8.269  10.467 -14.229  1.00 66.49           C  
ATOM   3065  C   CYS B 245       7.125  10.780 -15.201  1.00 69.64           C  
ATOM   3066  O   CYS B 245       7.407  11.014 -16.374  1.00 70.01           O  
ATOM   3067  CB  CYS B 245       8.257   8.990 -13.859  1.00 66.82           C  
ATOM   3068  SG  CYS B 245       9.828   8.391 -13.197  1.00 70.94           S  
ATOM   3069  H   CYS B 245       8.099  10.883 -12.133  1.00 65.98           H  
ATOM   3070  HA  CYS B 245       9.210  10.686 -14.732  1.00 66.49           H  
ATOM   3071  HB2 CYS B 245       8.018   8.413 -14.752  1.00 66.82           H  
ATOM   3072  HB3 CYS B 245       7.485   8.832 -13.106  1.00 66.82           H  
ATOM   3073  HG  CYS B 245      10.131   9.066 -12.084  1.00 70.94           H  
ATOM   3074  N   TYR B 246       5.863  10.771 -14.740  1.00 65.00           N  
ATOM   3075  CA  TYR B 246       4.745  11.005 -15.644  1.00 65.15           C  
ATOM   3076  C   TYR B 246       4.687  12.480 -16.129  1.00 68.97           C  
ATOM   3077  O   TYR B 246       4.315  12.703 -17.284  1.00 69.08           O  
ATOM   3078  CB  TYR B 246       3.400  10.614 -15.018  1.00 66.29           C  
ATOM   3079  CG  TYR B 246       3.227   9.120 -14.817  1.00 67.89           C  
ATOM   3080  CD1 TYR B 246       3.385   8.233 -15.880  1.00 70.32           C  
ATOM   3081  CD2 TYR B 246       2.705   8.614 -13.630  1.00 68.14           C  
ATOM   3082  CE1 TYR B 246       3.190   6.861 -15.715  1.00 70.91           C  
ATOM   3083  CE2 TYR B 246       2.485   7.247 -13.458  1.00 68.71           C  
ATOM   3084  CZ  TYR B 246       2.717   6.372 -14.509  1.00 76.02           C  
ATOM   3085  OH  TYR B 246       2.510   5.019 -14.348  1.00 75.10           O  
ATOM   3086  H   TYR B 246       5.689  10.600 -13.759  1.00 65.00           H  
ATOM   3087  HA  TYR B 246       4.921  10.362 -16.508  1.00 65.15           H  
ATOM   3088  HB2 TYR B 246       2.602  10.967 -15.669  1.00 66.29           H  
ATOM   3089  HB3 TYR B 246       3.320  11.101 -14.047  1.00 66.29           H  
ATOM   3090  HD1 TYR B 246       3.664   8.614 -16.851  1.00 70.32           H  
ATOM   3091  HD2 TYR B 246       2.464   9.295 -12.826  1.00 68.14           H  
ATOM   3092  HE1 TYR B 246       3.409   6.182 -16.526  1.00 70.91           H  
ATOM   3093  HE2 TYR B 246       2.132   6.870 -12.509  1.00 68.71           H  
ATOM   3094  HH  TYR B 246       2.202   4.755 -13.477  1.00 75.10           H  
ATOM   3095  N   THR B 247       5.079  13.466 -15.289  1.00 65.30           N  
ATOM   3096  CA  THR B 247       5.060  14.876 -15.718  1.00 66.01           C  
ATOM   3097  C   THR B 247       6.069  15.064 -16.860  1.00 70.11           C  
ATOM   3098  O   THR B 247       5.675  15.560 -17.915  1.00 70.57           O  
ATOM   3099  CB  THR B 247       5.323  15.859 -14.564  1.00 72.50           C  
ATOM   3100  OG1 THR B 247       6.488  15.449 -13.858  1.00 73.29           O  
ATOM   3101  CG2 THR B 247       4.154  15.954 -13.591  1.00 68.85           C  
ATOM   3102  H   THR B 247       5.389  13.232 -14.357  1.00 65.30           H  
ATOM   3103  HA  THR B 247       4.057  15.109 -16.075  1.00 66.01           H  
ATOM   3104  HB  THR B 247       5.458  16.849 -15.001  1.00 72.50           H  
ATOM   3105 HG21 THR B 247       3.259  16.260 -14.128  1.00 68.85           H  
ATOM   3106 HG22 THR B 247       3.987  14.980 -13.129  1.00 68.85           H  
ATOM   3107 HG23 THR B 247       4.383  16.688 -12.819  1.00 68.85           H  
ATOM   3108  HG1 THR B 247       6.316  14.577 -13.495  1.00 73.29           H  
ATOM   3109  N   LEU B 248       7.330  14.574 -16.691  1.00 66.22           N  
ATOM   3110  CA  LEU B 248       8.385  14.649 -17.721  1.00 66.59           C  
ATOM   3111  C   LEU B 248       7.989  13.881 -18.989  1.00 73.43           C  
ATOM   3112  O   LEU B 248       8.391  14.272 -20.090  1.00 75.02           O  
ATOM   3113  CB  LEU B 248       9.739  14.107 -17.206  1.00 65.40           C  
ATOM   3114  CG  LEU B 248      10.449  14.862 -16.073  1.00 69.09           C  
ATOM   3115  CD1 LEU B 248      11.709  14.139 -15.660  1.00 68.19           C  
ATOM   3116  CD2 LEU B 248      10.788  16.292 -16.465  1.00 72.26           C  
ATOM   3117  H   LEU B 248       7.555  14.134 -15.810  1.00 66.22           H  
ATOM   3118  HA  LEU B 248       8.499  15.706 -17.961  1.00 66.59           H  
ATOM   3119  HB2 LEU B 248      10.421  14.087 -18.056  1.00 65.40           H  
ATOM   3120  HB3 LEU B 248       9.564  13.090 -16.855  1.00 65.40           H  
ATOM   3121  HG  LEU B 248       9.758  14.897 -15.232  1.00 69.09           H  
ATOM   3122 HD11 LEU B 248      11.461  13.123 -15.352  1.00 68.19           H  
ATOM   3123 HD12 LEU B 248      12.400  14.104 -16.502  1.00 68.19           H  
ATOM   3124 HD13 LEU B 248      12.175  14.666 -14.828  1.00 68.19           H  
ATOM   3125 HD21 LEU B 248      11.480  16.284 -17.306  1.00 72.26           H  
ATOM   3126 HD22 LEU B 248       9.874  16.817 -16.749  1.00 72.26           H  
ATOM   3127 HD23 LEU B 248      11.250  16.801 -15.618  1.00 72.26           H  
ATOM   3128  N   MET B 249       7.208  12.794 -18.830  1.00 69.70           N  
ATOM   3129  CA  MET B 249       6.722  11.963 -19.925  1.00 69.93           C  
ATOM   3130  C   MET B 249       5.765  12.760 -20.816  1.00 74.58           C  
ATOM   3131  O   MET B 249       5.924  12.747 -22.039  1.00 74.81           O  
ATOM   3132  CB  MET B 249       6.029  10.722 -19.356  1.00 71.48           C  
ATOM   3133  CG  MET B 249       5.587   9.736 -20.401  1.00 75.70           C  
ATOM   3134  SD  MET B 249       4.533   8.447 -19.704  1.00 79.31           S  
ATOM   3135  CE  MET B 249       3.079   9.393 -19.331  1.00 76.52           C  
ATOM   3136  H   MET B 249       6.944  12.538 -17.889  1.00 69.70           H  
ATOM   3137  HA  MET B 249       7.566  11.645 -20.536  1.00 69.93           H  
ATOM   3138  HB2 MET B 249       5.148  11.047 -18.801  1.00 71.48           H  
ATOM   3139  HB3 MET B 249       6.722  10.220 -18.683  1.00 71.48           H  
ATOM   3140  HG2 MET B 249       6.470   9.271 -20.840  1.00 75.70           H  
ATOM   3141  HG3 MET B 249       5.032  10.266 -21.175  1.00 75.70           H  
ATOM   3142  HE1 MET B 249       3.332  10.184 -18.626  1.00 76.52           H  
ATOM   3143  HE2 MET B 249       2.687   9.834 -20.248  1.00 76.52           H  
ATOM   3144  HE3 MET B 249       2.324   8.742 -18.891  1.00 76.52           H  
ATOM   3145  N   ILE B 250       4.784  13.459 -20.196  1.00 71.34           N  
ATOM   3146  CA  ILE B 250       3.798  14.288 -20.901  1.00 72.84           C  
ATOM   3147  C   ILE B 250       4.506  15.495 -21.541  1.00 78.06           C  
ATOM   3148  O   ILE B 250       4.245  15.800 -22.705  1.00 78.94           O  
ATOM   3149  CB  ILE B 250       2.647  14.741 -19.960  1.00 76.09           C  
ATOM   3150  CG1 ILE B 250       1.890  13.518 -19.383  1.00 75.35           C  
ATOM   3151  CG2 ILE B 250       1.677  15.698 -20.692  1.00 78.86           C  
ATOM   3152  CD1 ILE B 250       0.786  13.851 -18.363  1.00 80.43           C  
ATOM   3153  H   ILE B 250       4.728  13.407 -19.189  1.00 71.34           H  
ATOM   3154  HA  ILE B 250       3.338  13.688 -21.686  1.00 72.84           H  
ATOM   3155  HB  ILE B 250       3.092  15.285 -19.126  1.00 76.09           H  
ATOM   3156 HG12 ILE B 250       2.619  12.873 -18.893  1.00 75.35           H  
ATOM   3157 HG13 ILE B 250       1.433  12.984 -20.214  1.00 75.35           H  
ATOM   3158 HG21 ILE B 250       2.229  16.564 -21.057  1.00 78.86           H  
ATOM   3159 HG22 ILE B 250       1.218  15.179 -21.530  1.00 78.86           H  
ATOM   3160 HG23 ILE B 250       0.902  16.028 -20.000  1.00 78.86           H  
ATOM   3161 HD11 ILE B 250       1.219  14.388 -17.519  1.00 80.43           H  
ATOM   3162 HD12 ILE B 250       0.028  14.473 -18.839  1.00 80.43           H  
ATOM   3163 HD13 ILE B 250       0.328  12.927 -18.010  1.00 80.43           H  
ATOM   3164  N   LEU B 251       5.467  16.110 -20.812  1.00 74.31           N  
ATOM   3165  CA  LEU B 251       6.291  17.212 -21.309  1.00 75.07           C  
ATOM   3166  C   LEU B 251       7.059  16.818 -22.579  1.00 79.78           C  
ATOM   3167  O   LEU B 251       6.995  17.570 -23.551  1.00 80.69           O  
ATOM   3168  CB  LEU B 251       7.228  17.679 -20.179  1.00  0.00           C  
ATOM   3169  CG  LEU B 251       8.150  18.857 -20.549  1.00  0.00           C  
ATOM   3170  CD1 LEU B 251       7.369  20.120 -20.925  1.00  0.00           C  
ATOM   3171  CD2 LEU B 251       9.052  19.182 -19.357  1.00  0.00           C  
ATOM   3172  H   LEU B 251       5.620  15.791 -19.866  1.00 74.31           H  
ATOM   3173  HA  LEU B 251       5.625  18.033 -21.573  1.00 75.07           H  
ATOM   3174  HB2 LEU B 251       6.621  17.962 -19.317  1.00  0.00           H  
ATOM   3175  HB3 LEU B 251       7.855  16.840 -19.882  1.00  0.00           H  
ATOM   3176  HG  LEU B 251       8.784  18.574 -21.387  1.00  0.00           H  
ATOM   3177 HD11 LEU B 251       6.805  19.951 -21.842  1.00  0.00           H  
ATOM   3178 HD12 LEU B 251       6.694  20.399 -20.116  1.00  0.00           H  
ATOM   3179 HD13 LEU B 251       8.069  20.937 -21.108  1.00  0.00           H  
ATOM   3180 HD21 LEU B 251       8.449  19.483 -18.499  1.00  0.00           H  
ATOM   3181 HD22 LEU B 251       9.644  18.307 -19.092  1.00  0.00           H  
ATOM   3182 HD23 LEU B 251       9.730  19.995 -19.621  1.00  0.00           H  
ATOM   3183  N   ARG B 252       7.656  15.598 -22.616  1.00 75.68           N  
ATOM   3184  CA  ARG B 252       8.266  15.054 -23.838  1.00 76.07           C  
ATOM   3185  C   ARG B 252       7.223  14.795 -24.928  1.00 80.56           C  
ATOM   3186  O   ARG B 252       7.438  15.290 -26.040  1.00 81.30           O  
ATOM   3187  CB  ARG B 252       9.108  13.804 -23.518  1.00 75.78           C  
ATOM   3188  CG  ARG B 252       9.748  13.150 -24.760  1.00 88.32           C  
ATOM   3189  CD  ARG B 252      10.799  14.002 -25.496  1.00 99.73           C  
ATOM   3190  NE  ARG B 252      12.105  13.992 -24.799  1.00110.51           N  
ATOM   3191  CZ  ARG B 252      12.966  12.978 -24.776  1.00127.58           C  
ATOM   3192  NH1 ARG B 252      12.763  11.907 -25.539  1.00115.20           N  
ATOM   3193  NH2 ARG B 252      14.039  13.028 -23.998  1.00115.81           N1+
ATOM   3194  H   ARG B 252       7.656  15.049 -21.768  1.00 75.68           H  
ATOM   3195  HA  ARG B 252       8.927  15.821 -24.240  1.00 76.07           H  
ATOM   3196  HB2 ARG B 252       8.467  13.064 -23.036  1.00 75.78           H  
ATOM   3197  HB3 ARG B 252       9.894  14.077 -22.812  1.00 75.78           H  
ATOM   3198  HG2 ARG B 252       8.962  12.887 -25.471  1.00 88.32           H  
ATOM   3199  HG3 ARG B 252      10.216  12.217 -24.448  1.00 88.32           H  
ATOM   3200  HD2 ARG B 252      10.439  15.027 -25.601  1.00 99.73           H  
ATOM   3201  HD3 ARG B 252      10.923  13.607 -26.507  1.00 99.73           H  
ATOM   3202  HE  ARG B 252      12.300  14.791 -24.215  1.00110.51           H  
ATOM   3203 HH11 ARG B 252      11.950  11.859 -26.135  1.00115.20           H  
ATOM   3204 HH12 ARG B 252      13.423  11.142 -25.523  1.00115.20           H  
ATOM   3205 HH21 ARG B 252      14.693  12.258 -23.991  1.00115.81           H  
ATOM   3206 HH22 ARG B 252      14.203  13.836 -23.415  1.00115.81           H  
ATOM   3207  N   LEU B 253       6.099  14.139 -24.618  1.00 76.47           N  
ATOM   3208  CA  LEU B 253       5.006  13.917 -25.582  1.00 77.60           C  
ATOM   3209  C   LEU B 253       4.462  15.232 -26.158  1.00 85.21           C  
ATOM   3210  O   LEU B 253       4.190  15.304 -27.359  1.00 86.52           O  
ATOM   3211  CB  LEU B 253       3.841  13.158 -24.913  1.00 76.70           C  
ATOM   3212  CG  LEU B 253       4.107  11.678 -24.603  1.00 79.43           C  
ATOM   3213  CD1 LEU B 253       3.005  11.138 -23.693  1.00 78.60           C  
ATOM   3214  CD2 LEU B 253       4.157  10.819 -25.869  1.00 81.98           C  
ATOM   3215  H   LEU B 253       5.999  13.772 -23.682  1.00 76.47           H  
ATOM   3216  HA  LEU B 253       5.383  13.336 -26.425  1.00 77.60           H  
ATOM   3217  HB2 LEU B 253       2.967  13.213 -25.565  1.00 76.70           H  
ATOM   3218  HB3 LEU B 253       3.581  13.669 -23.988  1.00 76.70           H  
ATOM   3219  HG  LEU B 253       5.051  11.586 -24.085  1.00 79.43           H  
ATOM   3220 HD11 LEU B 253       3.032  11.663 -22.740  1.00 78.60           H  
ATOM   3221 HD12 LEU B 253       2.033  11.289 -24.162  1.00 78.60           H  
ATOM   3222 HD13 LEU B 253       3.169  10.077 -23.507  1.00 78.60           H  
ATOM   3223 HD21 LEU B 253       3.212  10.890 -26.409  1.00 81.98           H  
ATOM   3224 HD22 LEU B 253       4.968  11.148 -26.515  1.00 81.98           H  
ATOM   3225 HD23 LEU B 253       4.341   9.779 -25.596  1.00 81.98           H  
ATOM   3226  N   LYS B 254       4.354  16.289 -25.314  1.00 83.05           N  
ATOM   3227  CA  LYS B 254       3.820  17.621 -25.622  1.00 85.21           C  
ATOM   3228  C   LYS B 254       4.845  18.513 -26.324  1.00 91.89           C  
ATOM   3229  O   LYS B 254       4.420  19.451 -26.998  1.00 93.21           O  
ATOM   3230  CB  LYS B 254       3.305  18.240 -24.308  1.00  0.00           C  
ATOM   3231  CG  LYS B 254       2.549  19.565 -24.482  1.00  0.00           C  
ATOM   3232  CD  LYS B 254       1.988  20.051 -23.137  1.00  0.00           C  
ATOM   3233  CE  LYS B 254       1.223  21.366 -23.339  1.00  0.00           C  
ATOM   3234  NZ  LYS B 254       0.714  21.908 -22.054  1.00  0.00           N1+
ATOM   3235  H   LYS B 254       4.605  16.162 -24.342  1.00 83.05           H  
ATOM   3236  HA  LYS B 254       2.970  17.501 -26.292  1.00 85.21           H  
ATOM   3237  HB2 LYS B 254       2.624  17.526 -23.839  1.00  0.00           H  
ATOM   3238  HB3 LYS B 254       4.150  18.399 -23.635  1.00  0.00           H  
ATOM   3239  HG2 LYS B 254       3.225  20.325 -24.871  1.00  0.00           H  
ATOM   3240  HG3 LYS B 254       1.728  19.422 -25.186  1.00  0.00           H  
ATOM   3241  HD2 LYS B 254       1.318  19.292 -22.729  1.00  0.00           H  
ATOM   3242  HD3 LYS B 254       2.817  20.207 -22.444  1.00  0.00           H  
ATOM   3243  HE2 LYS B 254       1.897  22.090 -23.810  1.00  0.00           H  
ATOM   3244  HE3 LYS B 254       0.393  21.184 -24.031  1.00  0.00           H  
ATOM   3245  HZ1 LYS B 254       0.076  21.254 -21.619  1.00  0.00           H  
ATOM   3246  HZ2 LYS B 254       1.479  22.084 -21.415  1.00  0.00           H  
ATOM   3247  HZ3 LYS B 254       0.220  22.778 -22.209  1.00  0.00           H  
ATOM   3248  N   SER B 255       6.121  18.092 -26.359  1.00 88.78           N  
ATOM   3249  CA  SER B 255       7.190  18.747 -27.118  1.00 90.21           C  
ATOM   3250  C   SER B 255       7.430  18.047 -28.465  1.00 95.31           C  
ATOM   3251  O   SER B 255       8.559  17.599 -28.697  1.00 94.84           O  
ATOM   3252  CB  SER B 255       8.468  18.814 -26.266  1.00 93.21           C  
ATOM   3253  OG  SER B 255       8.203  19.454 -25.034  1.00102.60           O  
ATOM   3254  H   SER B 255       6.370  17.288 -25.799  1.00 88.78           H  
ATOM   3255  HA  SER B 255       6.902  19.777 -27.331  1.00 90.21           H  
ATOM   3256  HB2 SER B 255       9.232  19.376 -26.805  1.00 93.21           H  
ATOM   3257  HB3 SER B 255       8.840  17.805 -26.076  1.00 93.21           H  
ATOM   3258  HG  SER B 255       7.752  18.811 -24.456  1.00102.60           H  
ATOM   3259  N   VAL B 256       6.372  17.831 -29.282  1.00 92.87           N  
ATOM   3260  CA  VAL B 256       6.420  17.060 -30.536  1.00 93.54           C  
ATOM   3261  C   VAL B 256       5.659  17.860 -31.615  1.00101.20           C  
ATOM   3262  O   VAL B 256       4.490  18.214 -31.409  1.00101.68           O  
ATOM   3263  CB  VAL B 256       5.881  15.604 -30.397  1.00 95.93           C  
ATOM   3264  CG1 VAL B 256       5.799  14.903 -31.756  1.00 96.95           C  
ATOM   3265  CG2 VAL B 256       6.730  14.783 -29.430  1.00 93.60           C  
ATOM   3266  H   VAL B 256       5.475  18.196 -28.993  1.00 92.87           H  
ATOM   3267  HA  VAL B 256       7.464  16.933 -30.826  1.00 93.54           H  
ATOM   3268  HB  VAL B 256       4.872  15.675 -29.989  1.00 95.93           H  
ATOM   3269 HG11 VAL B 256       5.165  15.484 -32.426  1.00 96.95           H  
ATOM   3270 HG12 VAL B 256       6.800  14.821 -32.183  1.00 96.95           H  
ATOM   3271 HG13 VAL B 256       5.376  13.907 -31.627  1.00 96.95           H  
ATOM   3272 HG21 VAL B 256       7.746  14.698 -29.819  1.00 93.60           H  
ATOM   3273 HG22 VAL B 256       6.754  15.275 -28.458  1.00 93.60           H  
ATOM   3274 HG23 VAL B 256       6.299  13.787 -29.321  1.00 93.60           H  
ATOM   3275  N   ARG B 257       6.341  18.158 -32.748  1.00 99.36           N  
ATOM   3276  CA  ARG B 257       5.790  18.918 -33.870  1.00121.69           C  
ATOM   3277  C   ARG B 257       6.129  18.241 -35.197  1.00144.96           C  
ATOM   3278  O   ARG B 257       5.600  18.396 -36.308  1.00105.92           O  
ATOM   3279  CB  ARG B 257       6.256  20.254 -33.958  1.00  0.00           C  
ATOM   3280  CG  ARG B 257       5.736  21.104 -35.121  1.00  0.00           C  
ATOM   3281  CD  ARG B 257       6.343  22.507 -35.093  1.00  0.00           C  
ATOM   3282  NE  ARG B 257       5.826  23.298 -36.220  1.00  0.00           N  
ATOM   3283  CZ  ARG B 257       6.114  24.532 -36.521  1.00  0.00           C  
ATOM   3284  NH1 ARG B 257       6.935  25.232 -35.816  1.00  0.00           N  
ATOM   3285  NH2 ARG B 257       5.572  25.085 -37.548  1.00  0.00           N1+
ATOM   3286  H   ARG B 257       7.294  17.832 -32.823  1.00 99.36           H  
ATOM   3287  HA  ARG B 257       4.717  18.941 -33.680  1.00121.69           H  
ATOM   3288  HB2 ARG B 257       5.982  20.695 -32.999  1.00  0.00           H  
ATOM   3289  HB3 ARG B 257       7.339  20.128 -34.020  1.00  0.00           H  
ATOM   3290  HG2 ARG B 257       5.996  20.610 -36.058  1.00  0.00           H  
ATOM   3291  HG3 ARG B 257       4.650  21.171 -35.045  1.00  0.00           H  
ATOM   3292  HD2 ARG B 257       6.082  22.985 -34.143  1.00  0.00           H  
ATOM   3293  HD3 ARG B 257       7.431  22.421 -35.159  1.00  0.00           H  
ATOM   3294  HE  ARG B 257       5.177  22.837 -36.829  1.00  0.00           H  
ATOM   3295 HH11 ARG B 257       7.139  26.176 -36.067  1.00  0.00           H  
ATOM   3296 HH12 ARG B 257       7.352  24.794 -35.019  1.00  0.00           H  
ATOM   3297 HH21 ARG B 257       5.798  26.033 -37.772  1.00  0.00           H  
ATOM   3298 HH22 ARG B 257       4.930  24.564 -38.113  1.00  0.00           H  
ATOM   3299  N   LEU B 258       7.167  17.378 -35.172  1.00  0.00           N  
ATOM   3300  CA  LEU B 258       7.820  16.813 -36.361  1.00  0.00           C  
ATOM   3301  C   LEU B 258       6.967  15.806 -37.165  1.00  0.00           C  
ATOM   3302  O   LEU B 258       7.299  15.500 -38.306  1.00  0.00           O  
ATOM   3303  CB  LEU B 258       9.137  16.132 -35.940  1.00  0.00           C  
ATOM   3304  CG  LEU B 258      10.147  17.025 -35.186  1.00  0.00           C  
ATOM   3305  CD1 LEU B 258      11.374  16.185 -34.804  1.00  0.00           C  
ATOM   3306  CD2 LEU B 258      10.593  18.247 -36.004  1.00  0.00           C  
ATOM   3307  H   LEU B 258       7.519  17.100 -34.266  1.00  0.00           H  
ATOM   3308  HA  LEU B 258       7.989  17.656 -37.031  1.00  0.00           H  
ATOM   3309  HB2 LEU B 258       8.889  15.282 -35.300  1.00  0.00           H  
ATOM   3310  HB3 LEU B 258       9.619  15.742 -36.838  1.00  0.00           H  
ATOM   3311  HG  LEU B 258       9.687  17.383 -34.261  1.00  0.00           H  
ATOM   3312 HD11 LEU B 258      11.068  15.343 -34.182  1.00  0.00           H  
ATOM   3313 HD12 LEU B 258      11.866  15.805 -35.700  1.00  0.00           H  
ATOM   3314 HD13 LEU B 258      12.080  16.793 -34.239  1.00  0.00           H  
ATOM   3315 HD21 LEU B 258      10.995  17.930 -36.967  1.00  0.00           H  
ATOM   3316 HD22 LEU B 258       9.749  18.918 -36.167  1.00  0.00           H  
ATOM   3317 HD23 LEU B 258      11.363  18.797 -35.458  1.00  0.00           H  
ATOM   3318  N   LEU B 259       5.858  15.320 -36.599  1.00  0.00           N  
ATOM   3319  CA  LEU B 259       4.827  14.592 -37.330  1.00  0.00           C  
ATOM   3320  C   LEU B 259       3.650  15.542 -37.596  1.00  0.00           C  
ATOM   3321  O   LEU B 259       2.960  15.942 -36.665  1.00  0.00           O  
ATOM   3322  CB  LEU B 259       4.408  13.345 -36.525  1.00  0.00           C  
ATOM   3323  CG  LEU B 259       3.256  12.521 -37.140  1.00  0.00           C  
ATOM   3324  CD1 LEU B 259       3.587  11.997 -38.548  1.00  0.00           C  
ATOM   3325  CD2 LEU B 259       2.931  11.335 -36.216  1.00  0.00           C  
ATOM   3326  H   LEU B 259       5.727  15.462 -35.608  1.00  0.00           H  
ATOM   3327  HA  LEU B 259       5.202  14.244 -38.291  1.00  0.00           H  
ATOM   3328  HB2 LEU B 259       5.280  12.698 -36.418  1.00  0.00           H  
ATOM   3329  HB3 LEU B 259       4.109  13.661 -35.524  1.00  0.00           H  
ATOM   3330  HG  LEU B 259       2.366  13.146 -37.206  1.00  0.00           H  
ATOM   3331 HD11 LEU B 259       3.729  12.829 -39.236  1.00  0.00           H  
ATOM   3332 HD12 LEU B 259       4.494  11.393 -38.519  1.00  0.00           H  
ATOM   3333 HD13 LEU B 259       2.763  11.386 -38.918  1.00  0.00           H  
ATOM   3334 HD21 LEU B 259       3.798  10.676 -36.131  1.00  0.00           H  
ATOM   3335 HD22 LEU B 259       2.660  11.700 -35.225  1.00  0.00           H  
ATOM   3336 HD23 LEU B 259       2.092  10.769 -36.621  1.00  0.00           H  
ATOM   3337  N   SER B 260       3.376  15.857 -38.866  1.00  0.00           N  
ATOM   3338  CA  SER B 260       2.376  16.860 -39.265  1.00  0.00           C  
ATOM   3339  C   SER B 260       0.895  16.472 -39.004  1.00  0.00           C  
ATOM   3340  O   SER B 260      -0.015  17.215 -39.366  1.00  0.00           O  
ATOM   3341  CB  SER B 260       2.573  17.191 -40.754  1.00  0.00           C  
ATOM   3342  OG  SER B 260       2.364  16.061 -41.578  1.00  0.00           O  
ATOM   3343  H   SER B 260       3.885  15.379 -39.596  1.00  0.00           H  
ATOM   3344  HA  SER B 260       2.549  17.726 -38.626  1.00  0.00           H  
ATOM   3345  HB2 SER B 260       1.871  17.974 -41.041  1.00  0.00           H  
ATOM   3346  HB3 SER B 260       3.587  17.559 -40.909  1.00  0.00           H  
ATOM   3347  HG  SER B 260       3.166  15.899 -42.080  1.00  0.00           H  
ATOM   3348  N   GLY B 261       0.635  15.335 -38.354  1.00  0.00           N  
ATOM   3349  CA  GLY B 261      -0.675  14.998 -37.804  1.00  0.00           C  
ATOM   3350  C   GLY B 261      -0.868  15.756 -36.475  1.00  0.00           C  
ATOM   3351  O   GLY B 261      -0.547  15.244 -35.406  1.00  0.00           O  
ATOM   3352  H   GLY B 261       1.387  14.670 -38.234  1.00  0.00           H  
ATOM   3353  HA2 GLY B 261      -0.732  13.924 -37.624  1.00  0.00           H  
ATOM   3354  HA3 GLY B 261      -1.454  15.290 -38.508  1.00  0.00           H  
ATOM   3355  N   SER B 262      -1.418  16.972 -36.550  1.00129.06           N  
ATOM   3356  CA  SER B 262      -1.507  17.848 -35.382  1.00127.81           C  
ATOM   3357  C   SER B 262      -2.613  17.387 -34.416  1.00130.22           C  
ATOM   3358  O   SER B 262      -2.470  17.576 -33.198  1.00127.88           O  
ATOM   3359  CB  SER B 262      -1.740  19.300 -35.832  1.00  0.00           C  
ATOM   3360  OG  SER B 262      -2.943  19.439 -36.562  1.00  0.00           O  
ATOM   3361  H   SER B 262      -1.781  17.296 -37.436  1.00129.06           H  
ATOM   3362  HA  SER B 262      -0.563  17.790 -34.841  1.00127.81           H  
ATOM   3363  HB2 SER B 262      -1.782  19.942 -34.953  1.00  0.00           H  
ATOM   3364  HB3 SER B 262      -0.907  19.620 -36.457  1.00  0.00           H  
ATOM   3365  HG  SER B 262      -3.050  20.363 -36.796  1.00  0.00           H  
ATOM   3366  N   ARG B 263      -3.701  16.790 -34.955  1.00127.88           N  
ATOM   3367  CA  ARG B 263      -4.898  16.430 -34.181  1.00127.03           C  
ATOM   3368  C   ARG B 263      -4.869  15.014 -33.602  1.00128.22           C  
ATOM   3369  O   ARG B 263      -5.675  14.697 -32.726  1.00126.49           O  
ATOM   3370  CB  ARG B 263      -6.173  16.774 -34.978  1.00  0.00           C  
ATOM   3371  CG  ARG B 263      -6.576  15.855 -36.148  1.00  0.00           C  
ATOM   3372  CD  ARG B 263      -5.526  15.557 -37.234  1.00  0.00           C  
ATOM   3373  NE  ARG B 263      -4.838  16.762 -37.753  1.00  0.00           N  
ATOM   3374  CZ  ARG B 263      -3.962  16.762 -38.776  1.00  0.00           C  
ATOM   3375  NH1 ARG B 263      -3.841  15.713 -39.602  1.00  0.00           N  
ATOM   3376  NH2 ARG B 263      -3.188  17.838 -38.974  1.00  0.00           N1+
ATOM   3377  H   ARG B 263      -3.726  16.669 -35.957  1.00127.88           H  
ATOM   3378  HA  ARG B 263      -4.914  17.070 -33.293  1.00127.03           H  
ATOM   3379  HB2 ARG B 263      -7.008  16.781 -34.274  1.00  0.00           H  
ATOM   3380  HB3 ARG B 263      -6.081  17.795 -35.353  1.00  0.00           H  
ATOM   3381  HG2 ARG B 263      -6.905  14.899 -35.734  1.00  0.00           H  
ATOM   3382  HG3 ARG B 263      -7.445  16.303 -36.635  1.00  0.00           H  
ATOM   3383  HD2 ARG B 263      -4.788  14.871 -36.816  1.00  0.00           H  
ATOM   3384  HD3 ARG B 263      -6.035  15.042 -38.052  1.00  0.00           H  
ATOM   3385  HE  ARG B 263      -4.887  17.585 -37.172  1.00  0.00           H  
ATOM   3386 HH11 ARG B 263      -3.174  15.739 -40.362  1.00  0.00           H  
ATOM   3387 HH12 ARG B 263      -4.418  14.896 -39.464  1.00  0.00           H  
ATOM   3388 HH21 ARG B 263      -2.528  17.852 -39.738  1.00  0.00           H  
ATOM   3389 HH22 ARG B 263      -3.269  18.636 -38.360  1.00  0.00           H  
ATOM   3390  N   GLU B 264      -3.904  14.175 -34.064  1.00123.84           N  
ATOM   3391  CA  GLU B 264      -3.667  12.825 -33.544  1.00121.08           C  
ATOM   3392  C   GLU B 264      -2.671  12.859 -32.377  1.00121.24           C  
ATOM   3393  O   GLU B 264      -3.001  12.371 -31.291  1.00119.24           O  
ATOM   3394  CB  GLU B 264      -3.191  11.922 -34.694  1.00  0.00           C  
ATOM   3395  CG  GLU B 264      -3.132  10.429 -34.334  1.00  0.00           C  
ATOM   3396  CD  GLU B 264      -4.510   9.779 -34.112  1.00  0.00           C  
ATOM   3397  OE1 GLU B 264      -4.541   8.583 -33.829  1.00  0.00           O  
ATOM   3398  OE2 GLU B 264      -5.638  10.537 -34.242  1.00  0.00           O1-
ATOM   3399  H   GLU B 264      -3.300  14.517 -34.798  1.00123.84           H  
ATOM   3400  HA  GLU B 264      -4.605  12.424 -33.157  1.00121.08           H  
ATOM   3401  HB2 GLU B 264      -2.195  12.245 -35.001  1.00  0.00           H  
ATOM   3402  HB3 GLU B 264      -3.852  12.050 -35.553  1.00  0.00           H  
ATOM   3403  HG2 GLU B 264      -2.515  10.299 -33.442  1.00  0.00           H  
ATOM   3404  HG3 GLU B 264      -2.634   9.910 -35.156  1.00  0.00           H  
ATOM   3405  N   LYS B 265      -1.561  13.613 -32.543  1.00116.65           N  
ATOM   3406  CA  LYS B 265      -0.591  13.887 -31.471  1.00114.03           C  
ATOM   3407  C   LYS B 265      -1.288  14.326 -30.172  1.00116.63           C  
ATOM   3408  O   LYS B 265      -0.996  13.740 -29.128  1.00114.44           O  
ATOM   3409  CB  LYS B 265       0.447  14.885 -32.032  1.00  0.00           C  
ATOM   3410  CG  LYS B 265       1.513  15.439 -31.063  1.00  0.00           C  
ATOM   3411  CD  LYS B 265       0.925  16.504 -30.131  1.00  0.00           C  
ATOM   3412  CE  LYS B 265       1.946  17.469 -29.533  1.00  0.00           C  
ATOM   3413  NZ  LYS B 265       1.213  18.526 -28.799  1.00  0.00           N1+
ATOM   3414  H   LYS B 265      -1.363  13.973 -33.465  1.00116.65           H  
ATOM   3415  HA  LYS B 265      -0.073  12.957 -31.226  1.00114.03           H  
ATOM   3416  HB2 LYS B 265       0.980  14.381 -32.841  1.00  0.00           H  
ATOM   3417  HB3 LYS B 265      -0.079  15.729 -32.486  1.00  0.00           H  
ATOM   3418  HG2 LYS B 265       1.956  14.630 -30.479  1.00  0.00           H  
ATOM   3419  HG3 LYS B 265       2.298  15.903 -31.663  1.00  0.00           H  
ATOM   3420  HD2 LYS B 265       0.203  17.092 -30.697  1.00  0.00           H  
ATOM   3421  HD3 LYS B 265       0.415  16.015 -29.300  1.00  0.00           H  
ATOM   3422  HE2 LYS B 265       2.620  16.921 -28.867  1.00  0.00           H  
ATOM   3423  HE3 LYS B 265       2.530  17.914 -30.342  1.00  0.00           H  
ATOM   3424  HZ1 LYS B 265       0.519  18.965 -29.409  1.00  0.00           H  
ATOM   3425  HZ2 LYS B 265       0.584  18.108 -28.107  1.00  0.00           H  
ATOM   3426  HZ3 LYS B 265       1.818  19.217 -28.387  1.00  0.00           H  
ATOM   3427  N   ASP B 266      -2.282  15.236 -30.269  1.00114.19           N  
ATOM   3428  CA  ASP B 266      -3.005  15.717 -29.084  1.00113.60           C  
ATOM   3429  C   ASP B 266      -4.292  14.927 -28.714  1.00115.85           C  
ATOM   3430  O   ASP B 266      -4.678  15.012 -27.544  1.00114.33           O  
ATOM   3431  CB  ASP B 266      -3.152  17.252 -29.129  1.00117.87           C  
ATOM   3432  CG  ASP B 266      -1.811  17.965 -28.856  1.00127.22           C  
ATOM   3433  OD1 ASP B 266      -1.151  17.598 -27.855  1.00125.46           O  
ATOM   3434  OD2 ASP B 266      -1.405  18.830 -29.660  1.00136.18           O1-
ATOM   3435  H   ASP B 266      -2.480  15.610 -31.185  1.00114.19           H  
ATOM   3436  HA  ASP B 266      -2.355  15.527 -28.234  1.00113.60           H  
ATOM   3437  HB2 ASP B 266      -3.860  17.561 -28.357  1.00117.87           H  
ATOM   3438  HB3 ASP B 266      -3.557  17.551 -30.098  1.00117.87           H  
ATOM   3439  N   ARG B 267      -4.835  14.073 -29.614  1.00112.14           N  
ATOM   3440  CA  ARG B 267      -5.776  12.994 -29.205  1.00110.74           C  
ATOM   3441  C   ARG B 267      -5.125  12.073 -28.163  1.00109.49           C  
ATOM   3442  O   ARG B 267      -5.754  11.681 -27.181  1.00107.40           O  
ATOM   3443  CB  ARG B 267      -6.193  12.221 -30.472  1.00  0.00           C  
ATOM   3444  CG  ARG B 267      -7.116  11.000 -30.307  1.00  0.00           C  
ATOM   3445  CD  ARG B 267      -7.104  10.260 -31.653  1.00  0.00           C  
ATOM   3446  NE  ARG B 267      -8.056   9.136 -31.737  1.00  0.00           N  
ATOM   3447  CZ  ARG B 267      -8.146   8.297 -32.730  1.00  0.00           C  
ATOM   3448  NH1 ARG B 267      -7.365   8.363 -33.750  1.00  0.00           N  
ATOM   3449  NH2 ARG B 267      -9.036   7.368 -32.706  1.00  0.00           N1+
ATOM   3450  H   ARG B 267      -4.475  14.083 -30.558  1.00112.14           H  
ATOM   3451  HA  ARG B 267      -6.647  13.415 -28.721  1.00110.74           H  
ATOM   3452  HB2 ARG B 267      -6.678  12.915 -31.158  1.00  0.00           H  
ATOM   3453  HB3 ARG B 267      -5.292  11.860 -30.956  1.00  0.00           H  
ATOM   3454  HG2 ARG B 267      -6.738  10.334 -29.531  1.00  0.00           H  
ATOM   3455  HG3 ARG B 267      -8.125  11.329 -30.060  1.00  0.00           H  
ATOM   3456  HD2 ARG B 267      -7.335  10.971 -32.449  1.00  0.00           H  
ATOM   3457  HD3 ARG B 267      -6.093   9.879 -31.819  1.00  0.00           H  
ATOM   3458  HE  ARG B 267      -8.709   9.003 -30.988  1.00  0.00           H  
ATOM   3459 HH11 ARG B 267      -6.675   9.087 -33.764  1.00  0.00           H  
ATOM   3460 HH12 ARG B 267      -7.450   7.709 -34.500  1.00  0.00           H  
ATOM   3461 HH21 ARG B 267      -9.098   6.728 -33.471  1.00  0.00           H  
ATOM   3462 HH22 ARG B 267      -9.655   7.294 -31.923  1.00  0.00           H  
ATOM   3463  N   ASN B 268      -3.809  11.816 -28.349  1.00104.03           N  
ATOM   3464  CA  ASN B 268      -3.035  10.994 -27.426  1.00101.21           C  
ATOM   3465  C   ASN B 268      -2.723  11.774 -26.151  1.00102.60           C  
ATOM   3466  O   ASN B 268      -2.940  11.244 -25.064  1.00101.14           O  
ATOM   3467  CB  ASN B 268      -1.735  10.475 -28.058  1.00101.29           C  
ATOM   3468  CG  ASN B 268      -1.919   9.473 -29.175  1.00118.34           C  
ATOM   3469  OD1 ASN B 268      -2.730   9.651 -30.086  1.00108.81           O  
ATOM   3470  ND2 ASN B 268      -1.112   8.417 -29.160  1.00109.44           N  
ATOM   3471  H   ASN B 268      -3.361  12.157 -29.190  1.00104.03           H  
ATOM   3472  HA  ASN B 268      -3.647  10.126 -27.179  1.00101.21           H  
ATOM   3473  HB2 ASN B 268      -1.144  10.004 -27.275  1.00101.29           H  
ATOM   3474  HB3 ASN B 268      -1.191  11.331 -28.459  1.00101.29           H  
ATOM   3475 HD21 ASN B 268      -0.456   8.294 -28.400  1.00109.44           H  
ATOM   3476 HD22 ASN B 268      -1.153   7.737 -29.906  1.00109.44           H  
ATOM   3477  N   LEU B 269      -2.256  13.045 -26.279  1.00 98.19           N  
ATOM   3478  CA  LEU B 269      -1.917  13.902 -25.132  1.00 96.08           C  
ATOM   3479  C   LEU B 269      -3.101  14.018 -24.163  1.00 97.04           C  
ATOM   3480  O   LEU B 269      -2.896  13.848 -22.964  1.00 94.64           O  
ATOM   3481  CB  LEU B 269      -1.560  15.291 -25.595  1.00  0.00           C  
ATOM   3482  CG  LEU B 269      -1.201  16.159 -24.386  1.00  0.00           C  
ATOM   3483  CD1 LEU B 269      -0.027  15.528 -23.633  1.00  0.00           C  
ATOM   3484  CD2 LEU B 269      -0.840  17.580 -24.837  1.00  0.00           C  
ATOM   3485  H   LEU B 269      -2.134  13.419 -27.210  1.00 98.19           H  
ATOM   3486  HA  LEU B 269      -1.069  13.439 -24.627  1.00 96.08           H  
ATOM   3487  HB2 LEU B 269      -0.722  15.240 -26.291  1.00  0.00           H  
ATOM   3488  HB3 LEU B 269      -2.435  15.695 -26.102  1.00  0.00           H  
ATOM   3489  HG  LEU B 269      -2.064  16.207 -23.719  1.00  0.00           H  
ATOM   3490 HD11 LEU B 269      -0.295  14.520 -23.312  1.00  0.00           H  
ATOM   3491 HD12 LEU B 269       0.852  15.475 -24.275  1.00  0.00           H  
ATOM   3492 HD13 LEU B 269       0.212  16.126 -22.750  1.00  0.00           H  
ATOM   3493 HD21 LEU B 269       0.023  17.557 -25.503  1.00  0.00           H  
ATOM   3494 HD22 LEU B 269      -1.683  18.029 -25.361  1.00  0.00           H  
ATOM   3495 HD23 LEU B 269      -0.601  18.195 -23.967  1.00  0.00           H  
ATOM   3496  N   ARG B 270      -4.335  14.244 -24.678  1.00 93.70           N  
ATOM   3497  CA  ARG B 270      -5.543  14.351 -23.853  1.00 92.90           C  
ATOM   3498  C   ARG B 270      -5.832  13.022 -23.124  1.00 93.50           C  
ATOM   3499  O   ARG B 270      -6.021  13.035 -21.908  1.00 91.98           O  
ATOM   3500  CB  ARG B 270      -6.740  14.763 -24.728  1.00  0.00           C  
ATOM   3501  CG  ARG B 270      -6.594  16.179 -25.311  1.00  0.00           C  
ATOM   3502  CD  ARG B 270      -7.808  16.569 -26.165  1.00  0.00           C  
ATOM   3503  NE  ARG B 270      -7.909  15.745 -27.378  1.00  0.00           N  
ATOM   3504  CZ  ARG B 270      -8.905  15.798 -28.280  1.00  0.00           C  
ATOM   3505  NH1 ARG B 270      -8.874  14.969 -29.332  1.00  0.00           N  
ATOM   3506  NH2 ARG B 270      -9.928  16.658 -28.153  1.00  0.00           N1+
ATOM   3507  H   ARG B 270      -4.426  14.345 -25.679  1.00 93.70           H  
ATOM   3508  HA  ARG B 270      -5.381  15.119 -23.094  1.00 92.90           H  
ATOM   3509  HB2 ARG B 270      -6.853  14.043 -25.540  1.00  0.00           H  
ATOM   3510  HB3 ARG B 270      -7.643  14.735 -24.115  1.00  0.00           H  
ATOM   3511  HG2 ARG B 270      -6.505  16.892 -24.488  1.00  0.00           H  
ATOM   3512  HG3 ARG B 270      -5.696  16.242 -25.924  1.00  0.00           H  
ATOM   3513  HD2 ARG B 270      -8.717  16.458 -25.573  1.00  0.00           H  
ATOM   3514  HD3 ARG B 270      -7.709  17.615 -26.459  1.00  0.00           H  
ATOM   3515  HE  ARG B 270      -7.168  15.077 -27.531  1.00  0.00           H  
ATOM   3516 HH11 ARG B 270      -9.616  14.996 -30.019  1.00  0.00           H  
ATOM   3517 HH12 ARG B 270      -8.113  14.314 -29.438  1.00  0.00           H  
ATOM   3518 HH21 ARG B 270      -9.963  17.288 -27.365  1.00  0.00           H  
ATOM   3519 HH22 ARG B 270     -10.663  16.676 -28.846  1.00  0.00           H  
ATOM   3520  N   ARG B 271      -5.802  11.885 -23.858  1.00 88.63           N  
ATOM   3521  CA  ARG B 271      -6.056  10.539 -23.327  1.00 86.58           C  
ATOM   3522  C   ARG B 271      -5.025  10.133 -22.261  1.00 87.32           C  
ATOM   3523  O   ARG B 271      -5.403   9.569 -21.232  1.00 86.33           O  
ATOM   3524  CB  ARG B 271      -6.016   9.501 -24.281  1.00  0.00           C  
ATOM   3525  CG  ARG B 271      -6.288   8.066 -23.821  1.00  0.00           C  
ATOM   3526  CD  ARG B 271      -6.212   7.086 -24.992  1.00  0.00           C  
ATOM   3527  NE  ARG B 271      -6.476   5.717 -24.518  1.00  0.00           N  
ATOM   3528  CZ  ARG B 271      -6.498   4.624 -25.225  1.00  0.00           C  
ATOM   3529  NH1 ARG B 271      -6.275   4.629 -26.492  1.00  0.00           N  
ATOM   3530  NH2 ARG B 271      -6.747   3.498 -24.653  1.00  0.00           N1+
ATOM   3531  H   ARG B 271      -5.592  11.969 -24.842  1.00 88.63           H  
ATOM   3532  HA  ARG B 271      -7.065  10.634 -22.932  1.00 86.58           H  
ATOM   3533  HB2 ARG B 271      -6.761   9.825 -25.011  1.00  0.00           H  
ATOM   3534  HB3 ARG B 271      -5.013   9.593 -24.703  1.00  0.00           H  
ATOM   3535  HG2 ARG B 271      -5.546   7.795 -23.066  1.00  0.00           H  
ATOM   3536  HG3 ARG B 271      -7.281   8.027 -23.370  1.00  0.00           H  
ATOM   3537  HD2 ARG B 271      -6.954   7.376 -25.742  1.00  0.00           H  
ATOM   3538  HD3 ARG B 271      -5.216   7.144 -25.437  1.00  0.00           H  
ATOM   3539  HE  ARG B 271      -6.662   5.614 -23.539  1.00  0.00           H  
ATOM   3540 HH11 ARG B 271      -6.082   5.508 -26.929  1.00  0.00           H  
ATOM   3541 HH12 ARG B 271      -6.297   3.776 -27.013  1.00  0.00           H  
ATOM   3542 HH21 ARG B 271      -6.761   2.662 -25.203  1.00  0.00           H  
ATOM   3543 HH22 ARG B 271      -6.922   3.466 -23.670  1.00  0.00           H  
ATOM   3544  N   ILE B 272      -3.736  10.422 -22.507  1.00 82.18           N  
ATOM   3545  CA  ILE B 272      -2.642  10.076 -21.597  1.00 80.03           C  
ATOM   3546  C   ILE B 272      -2.704  10.982 -20.351  1.00 82.81           C  
ATOM   3547  O   ILE B 272      -2.627  10.456 -19.246  1.00 80.81           O  
ATOM   3548  CB  ILE B 272      -1.267  10.168 -22.312  1.00 83.15           C  
ATOM   3549  CG1 ILE B 272      -1.209   9.151 -23.487  1.00 84.20           C  
ATOM   3550  CG2 ILE B 272      -0.106   9.925 -21.320  1.00 82.33           C  
ATOM   3551  CD1 ILE B 272      -0.051   9.295 -24.437  1.00 90.89           C  
ATOM   3552  H   ILE B 272      -3.509  10.905 -23.364  1.00 82.18           H  
ATOM   3553  HA  ILE B 272      -2.760   9.041 -21.276  1.00 80.03           H  
ATOM   3554  HB  ILE B 272      -1.154  11.175 -22.712  1.00 83.15           H  
ATOM   3555 HG12 ILE B 272      -2.127   9.260 -24.065  1.00 84.20           H  
ATOM   3556 HG13 ILE B 272      -1.166   8.150 -23.058  1.00 84.20           H  
ATOM   3557 HG21 ILE B 272      -0.154  10.661 -20.517  1.00 82.33           H  
ATOM   3558 HG22 ILE B 272      -0.191   8.922 -20.900  1.00 82.33           H  
ATOM   3559 HG23 ILE B 272       0.845  10.020 -21.842  1.00 82.33           H  
ATOM   3560 HD11 ILE B 272      -0.067  10.289 -24.883  1.00 90.89           H  
ATOM   3561 HD12 ILE B 272       0.884   9.156 -23.892  1.00 90.89           H  
ATOM   3562 HD13 ILE B 272      -0.129   8.542 -25.221  1.00 90.89           H  
ATOM   3563  N   THR B 273      -2.868  12.319 -20.522  1.00 80.32           N  
ATOM   3564  CA  THR B 273      -2.933  13.263 -19.394  1.00 79.72           C  
ATOM   3565  C   THR B 273      -4.089  12.862 -18.463  1.00 82.97           C  
ATOM   3566  O   THR B 273      -3.865  12.771 -17.256  1.00 80.79           O  
ATOM   3567  CB  THR B 273      -3.075  14.711 -19.886  1.00 89.74           C  
ATOM   3568  OG1 THR B 273      -1.958  15.014 -20.719  1.00 89.75           O  
ATOM   3569  CG2 THR B 273      -3.131  15.723 -18.743  1.00 89.06           C  
ATOM   3570  H   THR B 273      -2.947  12.681 -21.462  1.00 80.32           H  
ATOM   3571  HA  THR B 273      -2.001  13.214 -18.832  1.00 79.72           H  
ATOM   3572  HB  THR B 273      -4.018  14.785 -20.430  1.00 89.74           H  
ATOM   3573 HG21 THR B 273      -3.970  15.487 -18.088  1.00 89.06           H  
ATOM   3574 HG22 THR B 273      -2.202  15.676 -18.172  1.00 89.06           H  
ATOM   3575 HG23 THR B 273      -3.258  16.726 -19.150  1.00 89.06           H  
ATOM   3576  HG1 THR B 273      -1.957  14.385 -21.444  1.00 89.75           H  
ATOM   3577  N   ARG B 274      -5.286  12.564 -19.023  1.00 81.50           N  
ATOM   3578  CA  ARG B 274      -6.442  12.112 -18.239  1.00 81.68           C  
ATOM   3579  C   ARG B 274      -6.087  10.853 -17.443  1.00 84.39           C  
ATOM   3580  O   ARG B 274      -6.339  10.810 -16.240  1.00 82.99           O  
ATOM   3581  CB  ARG B 274      -7.677  11.840 -19.134  1.00 84.18           C  
ATOM   3582  CG  ARG B 274      -8.402  13.050 -19.765  1.00100.63           C  
ATOM   3583  CD  ARG B 274      -9.132  13.992 -18.802  1.00115.55           C  
ATOM   3584  NE  ARG B 274      -8.246  14.970 -18.166  1.00129.03           N  
ATOM   3585  CZ  ARG B 274      -8.002  16.187 -18.652  1.00147.11           C  
ATOM   3586  NH1 ARG B 274      -7.191  17.015 -18.013  1.00133.86           N  
ATOM   3587  NH2 ARG B 274      -8.577  16.582 -19.784  1.00136.67           N1+
ATOM   3588  H   ARG B 274      -5.388  12.657 -20.024  1.00 81.50           H  
ATOM   3589  HA  ARG B 274      -6.702  12.915 -17.550  1.00 81.68           H  
ATOM   3590  HB2 ARG B 274      -8.406  11.308 -18.524  1.00 84.18           H  
ATOM   3591  HB3 ARG B 274      -7.347  11.198 -19.951  1.00 84.18           H  
ATOM   3592  HG2 ARG B 274      -9.137  12.664 -20.472  1.00100.63           H  
ATOM   3593  HG3 ARG B 274      -7.658  13.640 -20.301  1.00100.63           H  
ATOM   3594  HD2 ARG B 274      -9.603  13.391 -18.021  1.00115.55           H  
ATOM   3595  HD3 ARG B 274      -9.900  14.529 -19.358  1.00115.55           H  
ATOM   3596  HE  ARG B 274      -7.792  14.706 -17.304  1.00129.03           H  
ATOM   3597 HH11 ARG B 274      -7.015  17.937 -18.387  1.00133.86           H  
ATOM   3598 HH12 ARG B 274      -6.749  16.727 -17.152  1.00133.86           H  
ATOM   3599 HH21 ARG B 274      -9.196  15.959 -20.281  1.00136.67           H  
ATOM   3600 HH22 ARG B 274      -8.391  17.507 -20.148  1.00136.67           H  
ATOM   3601  N   LEU B 275      -5.437   9.867 -18.102  1.00 81.14           N  
ATOM   3602  CA  LEU B 275      -5.011   8.594 -17.508  1.00 79.90           C  
ATOM   3603  C   LEU B 275      -4.007   8.848 -16.357  1.00 81.71           C  
ATOM   3604  O   LEU B 275      -4.194   8.314 -15.260  1.00 80.20           O  
ATOM   3605  CB  LEU B 275      -4.390   7.704 -18.611  1.00 80.36           C  
ATOM   3606  CG  LEU B 275      -4.049   6.231 -18.301  1.00 84.84           C  
ATOM   3607  CD1 LEU B 275      -3.909   5.439 -19.590  1.00 86.23           C  
ATOM   3608  CD2 LEU B 275      -2.785   6.075 -17.408  1.00 85.69           C  
ATOM   3609  H   LEU B 275      -5.227  10.019 -19.078  1.00 81.14           H  
ATOM   3610  HA  LEU B 275      -5.872   8.076 -17.082  1.00 79.90           H  
ATOM   3611  HB2 LEU B 275      -3.463   8.185 -18.922  1.00 80.36           H  
ATOM   3612  HB3 LEU B 275      -5.092   7.697 -19.444  1.00 80.36           H  
ATOM   3613  HG  LEU B 275      -4.880   5.827 -17.723  1.00 84.84           H  
ATOM   3614 HD11 LEU B 275      -4.832   5.518 -20.166  1.00 86.23           H  
ATOM   3615 HD12 LEU B 275      -3.080   5.838 -20.174  1.00 86.23           H  
ATOM   3616 HD13 LEU B 275      -3.719   4.392 -19.355  1.00 86.23           H  
ATOM   3617 HD21 LEU B 275      -1.915   6.467 -17.937  1.00 85.69           H  
ATOM   3618 HD22 LEU B 275      -2.926   6.630 -16.480  1.00 85.69           H  
ATOM   3619 HD23 LEU B 275      -2.628   5.021 -17.181  1.00 85.69           H  
ATOM   3620  N   VAL B 276      -2.962   9.675 -16.620  1.00 77.40           N  
ATOM   3621  CA  VAL B 276      -1.910  10.061 -15.673  1.00 75.67           C  
ATOM   3622  C   VAL B 276      -2.545  10.711 -14.441  1.00 79.46           C  
ATOM   3623  O   VAL B 276      -2.271  10.274 -13.324  1.00 77.98           O  
ATOM   3624  CB  VAL B 276      -0.860  11.001 -16.329  1.00 79.47           C  
ATOM   3625  CG1 VAL B 276       0.046  11.659 -15.293  1.00 78.35           C  
ATOM   3626  CG2 VAL B 276      -0.034  10.261 -17.371  1.00 79.31           C  
ATOM   3627  H   VAL B 276      -2.904  10.058 -17.553  1.00 77.40           H  
ATOM   3628  HA  VAL B 276      -1.374   9.163 -15.362  1.00 75.67           H  
ATOM   3629  HB  VAL B 276      -1.415  11.793 -16.832  1.00 79.47           H  
ATOM   3630 HG11 VAL B 276      -0.565  12.210 -14.576  1.00 78.35           H  
ATOM   3631 HG12 VAL B 276       0.617  10.891 -14.770  1.00 78.35           H  
ATOM   3632 HG13 VAL B 276       0.730  12.344 -15.791  1.00 78.35           H  
ATOM   3633 HG21 VAL B 276       0.529   9.462 -16.889  1.00 79.31           H  
ATOM   3634 HG22 VAL B 276      -0.696   9.832 -18.126  1.00 79.31           H  
ATOM   3635 HG23 VAL B 276       0.657  10.955 -17.848  1.00 79.31           H  
ATOM   3636  N   LEU B 277      -3.404  11.733 -14.645  1.00 77.27           N  
ATOM   3637  CA  LEU B 277      -4.070  12.440 -13.551  1.00 77.25           C  
ATOM   3638  C   LEU B 277      -4.808  11.458 -12.640  1.00 80.20           C  
ATOM   3639  O   LEU B 277      -4.622  11.513 -11.427  1.00 79.32           O  
ATOM   3640  CB  LEU B 277      -5.049  13.510 -14.072  1.00 79.00           C  
ATOM   3641  CG  LEU B 277      -4.451  14.685 -14.868  1.00 85.08           C  
ATOM   3642  CD1 LEU B 277      -5.540  15.571 -15.421  1.00 87.43           C  
ATOM   3643  CD2 LEU B 277      -3.471  15.504 -14.037  1.00 86.53           C  
ATOM   3644  H   LEU B 277      -3.596  12.022 -15.595  1.00 77.27           H  
ATOM   3645  HA  LEU B 277      -3.294  12.944 -12.976  1.00 77.25           H  
ATOM   3646  HB2 LEU B 277      -5.567  13.929 -13.208  1.00 79.00           H  
ATOM   3647  HB3 LEU B 277      -5.769  13.009 -14.719  1.00 79.00           H  
ATOM   3648  HG  LEU B 277      -3.894  14.253 -15.699  1.00 85.08           H  
ATOM   3649 HD11 LEU B 277      -6.208  14.977 -16.048  1.00 87.43           H  
ATOM   3650 HD12 LEU B 277      -6.105  16.008 -14.600  1.00 87.43           H  
ATOM   3651 HD13 LEU B 277      -5.093  16.366 -16.019  1.00 87.43           H  
ATOM   3652 HD21 LEU B 277      -3.997  15.951 -13.192  1.00 86.53           H  
ATOM   3653 HD22 LEU B 277      -2.679  14.854 -13.667  1.00 86.53           H  
ATOM   3654 HD23 LEU B 277      -3.040  16.290 -14.656  1.00 86.53           H  
ATOM   3655  N   VAL B 278      -5.564  10.514 -13.230  1.00 76.38           N  
ATOM   3656  CA  VAL B 278      -6.351   9.513 -12.508  1.00 75.35           C  
ATOM   3657  C   VAL B 278      -5.430   8.578 -11.686  1.00 77.14           C  
ATOM   3658  O   VAL B 278      -5.637   8.482 -10.476  1.00 75.90           O  
ATOM   3659  CB  VAL B 278      -7.248   8.695 -13.479  1.00 80.04           C  
ATOM   3660  CG1 VAL B 278      -7.850   7.467 -12.803  1.00 79.24           C  
ATOM   3661  CG2 VAL B 278      -8.346   9.570 -14.073  1.00 81.53           C  
ATOM   3662  H   VAL B 278      -5.589  10.493 -14.240  1.00 76.38           H  
ATOM   3663  HA  VAL B 278      -7.008  10.041 -11.816  1.00 75.35           H  
ATOM   3664  HB  VAL B 278      -6.606   8.343 -14.287  1.00 80.04           H  
ATOM   3665 HG11 VAL B 278      -7.051   6.840 -12.408  1.00 79.24           H  
ATOM   3666 HG12 VAL B 278      -8.500   7.784 -11.988  1.00 79.24           H  
ATOM   3667 HG13 VAL B 278      -8.431   6.899 -13.531  1.00 79.24           H  
ATOM   3668 HG21 VAL B 278      -8.996   9.929 -13.276  1.00 81.53           H  
ATOM   3669 HG22 VAL B 278      -7.896  10.419 -14.587  1.00 81.53           H  
ATOM   3670 HG23 VAL B 278      -8.931   8.985 -14.784  1.00 81.53           H  
ATOM   3671  N   VAL B 279      -4.427   7.911 -12.317  1.00 73.20           N  
ATOM   3672  CA  VAL B 279      -3.572   6.917 -11.635  1.00 71.68           C  
ATOM   3673  C   VAL B 279      -2.889   7.549 -10.389  1.00 74.81           C  
ATOM   3674  O   VAL B 279      -2.883   6.914  -9.328  1.00 73.26           O  
ATOM   3675  CB  VAL B 279      -2.502   6.227 -12.541  1.00 75.12           C  
ATOM   3676  CG1 VAL B 279      -3.158   5.338 -13.590  1.00 75.53           C  
ATOM   3677  CG2 VAL B 279      -1.540   7.220 -13.188  1.00 75.12           C  
ATOM   3678  H   VAL B 279      -4.257   8.105 -13.293  1.00 73.20           H  
ATOM   3679  HA  VAL B 279      -4.252   6.120 -11.335  1.00 71.68           H  
ATOM   3680  HB  VAL B 279      -1.902   5.599 -11.884  1.00 75.12           H  
ATOM   3681 HG11 VAL B 279      -3.793   4.603 -13.096  1.00 75.53           H  
ATOM   3682 HG12 VAL B 279      -3.763   5.951 -14.259  1.00 75.53           H  
ATOM   3683 HG13 VAL B 279      -2.388   4.826 -14.165  1.00 75.53           H  
ATOM   3684 HG21 VAL B 279      -2.091   7.876 -13.862  1.00 75.12           H  
ATOM   3685 HG22 VAL B 279      -1.057   7.815 -12.414  1.00 75.12           H  
ATOM   3686 HG23 VAL B 279      -0.782   6.675 -13.753  1.00 75.12           H  
ATOM   3687  N   VAL B 280      -2.374   8.788 -10.494  1.00 72.31           N  
ATOM   3688  CA  VAL B 280      -1.716   9.410  -9.342  1.00 71.80           C  
ATOM   3689  C   VAL B 280      -2.802   9.898  -8.366  1.00 75.13           C  
ATOM   3690  O   VAL B 280      -2.621   9.728  -7.163  1.00 74.90           O  
ATOM   3691  CB  VAL B 280      -0.705  10.545  -9.690  1.00 76.00           C  
ATOM   3692  CG1 VAL B 280       0.457  10.010 -10.536  1.00 75.29           C  
ATOM   3693  CG2 VAL B 280      -1.379  11.734 -10.373  1.00 77.03           C  
ATOM   3694  H   VAL B 280      -2.441   9.290 -11.367  1.00 72.31           H  
ATOM   3695  HA  VAL B 280      -1.093   8.645  -8.879  1.00 71.80           H  
ATOM   3696  HB  VAL B 280      -0.301  10.909  -8.744  1.00 76.00           H  
ATOM   3697 HG11 VAL B 280       0.949   9.198 -10.003  1.00 75.29           H  
ATOM   3698 HG12 VAL B 280       0.074   9.641 -11.488  1.00 75.29           H  
ATOM   3699 HG13 VAL B 280       1.172  10.812 -10.720  1.00 75.29           H  
ATOM   3700 HG21 VAL B 280      -1.798  11.414 -11.328  1.00 77.03           H  
ATOM   3701 HG22 VAL B 280      -2.175  12.117  -9.737  1.00 77.03           H  
ATOM   3702 HG23 VAL B 280      -0.642  12.520 -10.545  1.00 77.03           H  
ATOM   3703  N   ALA B 281      -3.942  10.429  -8.879  1.00 71.13           N  
ATOM   3704  CA  ALA B 281      -5.043  10.903  -8.033  1.00 71.02           C  
ATOM   3705  C   ALA B 281      -5.515   9.803  -7.096  1.00 72.59           C  
ATOM   3706  O   ALA B 281      -5.686  10.063  -5.914  1.00 72.09           O  
ATOM   3707  CB  ALA B 281      -6.200  11.398  -8.878  1.00 73.02           C  
ATOM   3708  H   ALA B 281      -4.037  10.499  -9.882  1.00 71.13           H  
ATOM   3709  HA  ALA B 281      -4.670  11.735  -7.433  1.00 71.02           H  
ATOM   3710  HB1 ALA B 281      -5.856  12.201  -9.532  1.00 73.02           H  
ATOM   3711  HB2 ALA B 281      -6.584  10.577  -9.483  1.00 73.02           H  
ATOM   3712  HB3 ALA B 281      -6.990  11.773  -8.228  1.00 73.02           H  
ATOM   3713  N   VAL B 282      -5.632   8.563  -7.605  1.00 67.40           N  
ATOM   3714  CA  VAL B 282      -6.028   7.390  -6.823  1.00 65.69           C  
ATOM   3715  C   VAL B 282      -4.942   7.098  -5.745  1.00 67.08           C  
ATOM   3716  O   VAL B 282      -5.294   6.869  -4.588  1.00 66.14           O  
ATOM   3717  CB  VAL B 282      -6.273   6.162  -7.743  1.00 69.17           C  
ATOM   3718  CG1 VAL B 282      -6.493   4.883  -6.933  1.00 68.50           C  
ATOM   3719  CG2 VAL B 282      -7.447   6.410  -8.690  1.00 69.78           C  
ATOM   3720  H   VAL B 282      -5.435   8.433  -8.586  1.00 67.40           H  
ATOM   3721  HA  VAL B 282      -6.970   7.596  -6.316  1.00 65.69           H  
ATOM   3722  HB  VAL B 282      -5.373   6.021  -8.340  1.00 69.17           H  
ATOM   3723 HG11 VAL B 282      -5.631   4.708  -6.288  1.00 68.50           H  
ATOM   3724 HG12 VAL B 282      -7.388   4.990  -6.321  1.00 68.50           H  
ATOM   3725 HG13 VAL B 282      -6.616   4.040  -7.612  1.00 68.50           H  
ATOM   3726 HG21 VAL B 282      -8.358   6.554  -8.110  1.00 69.78           H  
ATOM   3727 HG22 VAL B 282      -7.250   7.303  -9.284  1.00 69.78           H  
ATOM   3728 HG23 VAL B 282      -7.566   5.553  -9.351  1.00 69.78           H  
ATOM   3729  N   PHE B 283      -3.643   7.173  -6.108  1.00 61.97           N  
ATOM   3730  CA  PHE B 283      -2.557   6.903  -5.162  1.00 60.35           C  
ATOM   3731  C   PHE B 283      -2.506   7.977  -4.057  1.00 63.55           C  
ATOM   3732  O   PHE B 283      -2.248   7.644  -2.900  1.00 62.66           O  
ATOM   3733  CB  PHE B 283      -1.208   6.832  -5.892  1.00 61.68           C  
ATOM   3734  CG  PHE B 283      -0.064   6.322  -5.045  1.00 62.56           C  
ATOM   3735  CD1 PHE B 283       0.184   4.963  -4.927  1.00 65.13           C  
ATOM   3736  CD2 PHE B 283       0.790   7.204  -4.398  1.00 64.41           C  
ATOM   3737  CE1 PHE B 283       1.259   4.493  -4.168  1.00 65.38           C  
ATOM   3738  CE2 PHE B 283       1.852   6.730  -3.625  1.00 66.67           C  
ATOM   3739  CZ  PHE B 283       2.078   5.381  -3.515  1.00 64.25           C  
ATOM   3740  H   PHE B 283      -3.414   7.420  -7.059  1.00 61.97           H  
ATOM   3741  HA  PHE B 283      -2.752   5.938  -4.696  1.00 60.35           H  
ATOM   3742  HB2 PHE B 283      -0.954   7.833  -6.240  1.00 61.68           H  
ATOM   3743  HB3 PHE B 283      -1.319   6.168  -6.749  1.00 61.68           H  
ATOM   3744  HD1 PHE B 283      -0.463   4.258  -5.429  1.00 65.13           H  
ATOM   3745  HD2 PHE B 283       0.632   8.269  -4.494  1.00 64.41           H  
ATOM   3746  HE1 PHE B 283       1.444   3.432  -4.094  1.00 65.38           H  
ATOM   3747  HE2 PHE B 283       2.499   7.427  -3.111  1.00 66.67           H  
ATOM   3748  HZ  PHE B 283       2.899   5.017  -2.915  1.00 64.25           H  
ATOM   3749  N   VAL B 284      -2.766   9.247  -4.410  1.00 60.69           N  
ATOM   3750  CA  VAL B 284      -2.745  10.364  -3.464  1.00 60.99           C  
ATOM   3751  C   VAL B 284      -4.006  10.309  -2.569  1.00 66.05           C  
ATOM   3752  O   VAL B 284      -3.872  10.333  -1.352  1.00 65.87           O  
ATOM   3753  CB  VAL B 284      -2.618  11.738  -4.187  1.00 65.11           C  
ATOM   3754  CG1 VAL B 284      -2.834  12.907  -3.224  1.00 65.66           C  
ATOM   3755  CG2 VAL B 284      -1.269  11.861  -4.887  1.00 64.39           C  
ATOM   3756  H   VAL B 284      -2.988   9.440  -5.376  1.00 60.69           H  
ATOM   3757  HA  VAL B 284      -1.860  10.269  -2.834  1.00 60.99           H  
ATOM   3758  HB  VAL B 284      -3.404  11.781  -4.942  1.00 65.11           H  
ATOM   3759 HG11 VAL B 284      -3.814  12.817  -2.756  1.00 65.66           H  
ATOM   3760 HG12 VAL B 284      -2.062  12.892  -2.456  1.00 65.66           H  
ATOM   3761 HG13 VAL B 284      -2.780  13.846  -3.774  1.00 65.66           H  
ATOM   3762 HG21 VAL B 284      -0.469  11.819  -4.146  1.00 64.39           H  
ATOM   3763 HG22 VAL B 284      -1.150  11.039  -5.595  1.00 64.39           H  
ATOM   3764 HG23 VAL B 284      -1.220  12.811  -5.420  1.00 64.39           H  
ATOM   3765  N   VAL B 285      -5.207  10.203  -3.167  1.00 63.44           N  
ATOM   3766  CA  VAL B 285      -6.479  10.175  -2.437  1.00 64.02           C  
ATOM   3767  C   VAL B 285      -6.491   9.001  -1.415  1.00 68.90           C  
ATOM   3768  O   VAL B 285      -7.005   9.180  -0.316  1.00 68.88           O  
ATOM   3769  CB  VAL B 285      -7.709  10.088  -3.407  1.00 68.16           C  
ATOM   3770  CG1 VAL B 285      -9.014   9.853  -2.656  1.00 68.36           C  
ATOM   3771  CG2 VAL B 285      -7.824  11.340  -4.271  1.00 68.95           C  
ATOM   3772  H   VAL B 285      -5.233  10.140  -4.175  1.00 63.44           H  
ATOM   3773  HA  VAL B 285      -6.570  11.115  -1.894  1.00 64.02           H  
ATOM   3774  HB  VAL B 285      -7.533   9.228  -4.052  1.00 68.16           H  
ATOM   3775 HG11 VAL B 285      -8.933   8.945  -2.059  1.00 68.36           H  
ATOM   3776 HG12 VAL B 285      -9.214  10.702  -2.001  1.00 68.36           H  
ATOM   3777 HG13 VAL B 285      -9.829   9.746  -3.372  1.00 68.36           H  
ATOM   3778 HG21 VAL B 285      -8.001  12.207  -3.635  1.00 68.95           H  
ATOM   3779 HG22 VAL B 285      -6.899  11.482  -4.829  1.00 68.95           H  
ATOM   3780 HG23 VAL B 285      -8.656  11.225  -4.968  1.00 68.95           H  
ATOM   3781  N   CYS B 286      -5.885   7.849  -1.753  1.00 66.09           N  
ATOM   3782  CA  CYS B 286      -5.947   6.651  -0.920  1.00 66.39           C  
ATOM   3783  C   CYS B 286      -4.822   6.597   0.154  1.00 69.73           C  
ATOM   3784  O   CYS B 286      -5.105   6.117   1.258  1.00 70.27           O  
ATOM   3785  CB  CYS B 286      -5.884   5.407  -1.796  1.00 67.01           C  
ATOM   3786  SG  CYS B 286      -7.325   5.184  -2.874  1.00 71.90           S  
ATOM   3787  H   CYS B 286      -5.365   7.810  -2.618  1.00 66.09           H  
ATOM   3788  HA  CYS B 286      -6.895   6.686  -0.385  1.00 66.39           H  
ATOM   3789  HB2 CYS B 286      -5.805   4.534  -1.147  1.00 67.01           H  
ATOM   3790  HB3 CYS B 286      -4.994   5.475  -2.422  1.00 67.01           H  
ATOM   3791  HG  CYS B 286      -7.428   6.227  -3.703  1.00 71.90           H  
ATOM   3792  N   TRP B 287      -3.567   6.993  -0.156  1.00 64.58           N  
ATOM   3793  CA  TRP B 287      -2.486   6.830   0.821  1.00 63.71           C  
ATOM   3794  C   TRP B 287      -2.253   8.061   1.709  1.00 68.56           C  
ATOM   3795  O   TRP B 287      -1.896   7.876   2.872  1.00 68.45           O  
ATOM   3796  CB  TRP B 287      -1.169   6.492   0.143  1.00 61.94           C  
ATOM   3797  CG  TRP B 287      -1.156   5.122  -0.459  1.00 62.53           C  
ATOM   3798  CD1 TRP B 287      -1.264   4.804  -1.779  1.00 65.24           C  
ATOM   3799  CD2 TRP B 287      -1.170   3.879   0.254  1.00 62.22           C  
ATOM   3800  NE1 TRP B 287      -1.243   3.440  -1.942  1.00 64.52           N  
ATOM   3801  CE2 TRP B 287      -1.203   2.845  -0.709  1.00 66.00           C  
ATOM   3802  CE3 TRP B 287      -1.105   3.533   1.617  1.00 63.61           C  
ATOM   3803  CZ2 TRP B 287      -1.185   1.490  -0.354  1.00 65.35           C  
ATOM   3804  CZ3 TRP B 287      -1.084   2.193   1.968  1.00 65.08           C  
ATOM   3805  CH2 TRP B 287      -1.107   1.187   0.988  1.00 65.62           C  
ATOM   3806  H   TRP B 287      -3.374   7.401  -1.059  1.00 64.58           H  
ATOM   3807  HA  TRP B 287      -2.820   6.010   1.457  1.00 63.71           H  
ATOM   3808  HB2 TRP B 287      -0.370   6.554   0.881  1.00 61.94           H  
ATOM   3809  HB3 TRP B 287      -0.988   7.219  -0.648  1.00 61.94           H  
ATOM   3810  HD1 TRP B 287      -1.353   5.521  -2.581  1.00 65.24           H  
ATOM   3811  HE1 TRP B 287      -1.255   2.955  -2.827  1.00 64.52           H  
ATOM   3812  HE3 TRP B 287      -1.071   4.300   2.378  1.00 63.61           H  
ATOM   3813  HZ2 TRP B 287      -1.231   0.713  -1.103  1.00 65.35           H  
ATOM   3814  HZ3 TRP B 287      -1.048   1.917   3.011  1.00 65.08           H  
ATOM   3815  HH2 TRP B 287      -1.063   0.154   1.294  1.00 65.62           H  
ATOM   3816  N   THR B 288      -2.438   9.295   1.187  1.00 65.85           N  
ATOM   3817  CA  THR B 288      -2.224  10.539   1.950  1.00 66.51           C  
ATOM   3818  C   THR B 288      -3.036  10.553   3.281  1.00 73.12           C  
ATOM   3819  O   THR B 288      -2.460  10.985   4.280  1.00 73.16           O  
ATOM   3820  CB  THR B 288      -2.592  11.778   1.113  1.00 69.13           C  
ATOM   3821  OG1 THR B 288      -1.880  11.741  -0.123  1.00 66.31           O  
ATOM   3822  CG2 THR B 288      -2.317  13.095   1.832  1.00 66.46           C  
ATOM   3823  H   THR B 288      -2.738   9.369   0.225  1.00 65.85           H  
ATOM   3824  HA  THR B 288      -1.163  10.573   2.193  1.00 66.51           H  
ATOM   3825  HB  THR B 288      -3.667  11.739   0.939  1.00 69.13           H  
ATOM   3826 HG21 THR B 288      -2.865  13.117   2.774  1.00 66.46           H  
ATOM   3827 HG22 THR B 288      -1.249  13.185   2.031  1.00 66.46           H  
ATOM   3828 HG23 THR B 288      -2.640  13.926   1.206  1.00 66.46           H  
ATOM   3829  HG1 THR B 288      -2.108  10.919  -0.565  1.00 66.31           H  
ATOM   3830  N   PRO B 289      -4.325  10.098   3.364  1.00 71.34           N  
ATOM   3831  CA  PRO B 289      -5.045  10.209   4.645  1.00 72.01           C  
ATOM   3832  C   PRO B 289      -4.446   9.356   5.759  1.00 76.36           C  
ATOM   3833  O   PRO B 289      -4.251   9.865   6.864  1.00 76.37           O  
ATOM   3834  CB  PRO B 289      -6.456   9.703   4.315  1.00 73.61           C  
ATOM   3835  CG  PRO B 289      -6.578   9.798   2.867  1.00 77.76           C  
ATOM   3836  CD  PRO B 289      -5.216   9.559   2.313  1.00 72.71           C  
ATOM   3837  HA  PRO B 289      -5.003  11.232   5.023  1.00 72.01           H  
ATOM   3838  HB2 PRO B 289      -7.208  10.326   4.801  1.00 73.61           H  
ATOM   3839  HB3 PRO B 289      -6.576   8.670   4.639  1.00 73.61           H  
ATOM   3840  HG2 PRO B 289      -6.931  10.789   2.583  1.00 77.76           H  
ATOM   3841  HG3 PRO B 289      -7.273   9.045   2.495  1.00 77.76           H  
ATOM   3842  HD2 PRO B 289      -5.039   8.496   2.158  1.00 72.71           H  
ATOM   3843  HD3 PRO B 289      -5.078  10.092   1.373  1.00 72.71           H  
ATOM   3844  N   ILE B 290      -4.158   8.075   5.474  1.00 73.09           N  
ATOM   3845  CA  ILE B 290      -3.710   7.133   6.487  1.00 73.25           C  
ATOM   3846  C   ILE B 290      -2.218   7.383   6.844  1.00 76.78           C  
ATOM   3847  O   ILE B 290      -1.888   7.264   8.024  1.00 76.77           O  
ATOM   3848  CB  ILE B 290      -3.954   5.656   6.056  1.00 76.18           C  
ATOM   3849  CG1 ILE B 290      -3.675   4.682   7.219  1.00 77.32           C  
ATOM   3850  CG2 ILE B 290      -3.225   5.249   4.765  1.00 76.17           C  
ATOM   3851  CD1 ILE B 290      -4.505   4.977   8.507  1.00 87.76           C  
ATOM   3852  H   ILE B 290      -4.257   7.754   4.522  1.00 73.09           H  
ATOM   3853  HA  ILE B 290      -4.308   7.302   7.382  1.00 73.25           H  
ATOM   3854  HB  ILE B 290      -5.014   5.590   5.809  1.00 76.18           H  
ATOM   3855 HG12 ILE B 290      -2.617   4.745   7.471  1.00 77.32           H  
ATOM   3856 HG13 ILE B 290      -3.911   3.672   6.885  1.00 77.32           H  
ATOM   3857 HG21 ILE B 290      -3.498   5.934   3.962  1.00 76.17           H  
ATOM   3858 HG22 ILE B 290      -2.149   5.290   4.927  1.00 76.17           H  
ATOM   3859 HG23 ILE B 290      -3.513   4.235   4.490  1.00 76.17           H  
ATOM   3860 HD11 ILE B 290      -4.285   5.986   8.859  1.00 87.76           H  
ATOM   3861 HD12 ILE B 290      -5.569   4.896   8.281  1.00 87.76           H  
ATOM   3862 HD13 ILE B 290      -4.243   4.258   9.282  1.00 87.76           H  
ATOM   3863  N   HIS B 291      -1.344   7.759   5.876  1.00 72.90           N  
ATOM   3864  CA  HIS B 291       0.069   8.052   6.191  1.00 72.50           C  
ATOM   3865  C   HIS B 291       0.168   9.221   7.172  1.00 76.31           C  
ATOM   3866  O   HIS B 291       0.877   9.108   8.171  1.00 75.83           O  
ATOM   3867  CB  HIS B 291       0.907   8.347   4.937  1.00 72.60           C  
ATOM   3868  CG  HIS B 291       1.393   7.115   4.244  1.00 75.31           C  
ATOM   3869  ND1 HIS B 291       2.546   6.470   4.655  1.00 77.15           N  
ATOM   3870  CD2 HIS B 291       0.890   6.464   3.170  1.00 76.51           C  
ATOM   3871  CE1 HIS B 291       2.696   5.444   3.834  1.00 75.98           C  
ATOM   3872  NE2 HIS B 291       1.728   5.401   2.923  1.00 75.90           N  
ATOM   3873  H   HIS B 291      -1.665   7.839   4.920  1.00 72.90           H  
ATOM   3874  HA  HIS B 291       0.481   7.153   6.650  1.00 72.50           H  
ATOM   3875  HB2 HIS B 291       1.771   8.943   5.231  1.00 72.60           H  
ATOM   3876  HB3 HIS B 291       0.294   8.917   4.239  1.00 72.60           H  
ATOM   3877  HD2 HIS B 291       0.003   6.727   2.615  1.00 76.51           H  
ATOM   3878  HE2 HIS B 291       1.628   4.715   2.187  1.00 75.90           H  
ATOM   3879  HE1 HIS B 291       3.503   4.729   3.899  1.00 75.98           H  
ATOM   3880  N   ILE B 292      -0.606  10.297   6.926  1.00 73.03           N  
ATOM   3881  CA  ILE B 292      -0.653  11.492   7.772  1.00 73.67           C  
ATOM   3882  C   ILE B 292      -1.281  11.137   9.124  1.00 76.92           C  
ATOM   3883  O   ILE B 292      -0.749  11.548  10.152  1.00 76.93           O  
ATOM   3884  CB  ILE B 292      -1.424  12.655   7.067  1.00 77.25           C  
ATOM   3885  CG1 ILE B 292      -0.700  13.123   5.767  1.00 77.35           C  
ATOM   3886  CG2 ILE B 292      -1.684  13.850   8.006  1.00 79.37           C  
ATOM   3887  CD1 ILE B 292       0.802  13.687   5.916  1.00 86.24           C  
ATOM   3888  H   ILE B 292      -1.192  10.279   6.103  1.00 73.03           H  
ATOM   3889  HA  ILE B 292       0.365  11.848   7.943  1.00 73.67           H  
ATOM   3890  HB  ILE B 292      -2.396  12.248   6.788  1.00 77.25           H  
ATOM   3891 HG12 ILE B 292      -1.304  13.915   5.324  1.00 77.35           H  
ATOM   3892 HG13 ILE B 292      -0.664  12.270   5.089  1.00 77.35           H  
ATOM   3893 HG21 ILE B 292      -2.223  13.507   8.889  1.00 79.37           H  
ATOM   3894 HG22 ILE B 292      -0.731  14.286   8.310  1.00 79.37           H  
ATOM   3895 HG23 ILE B 292      -2.279  14.600   7.485  1.00 79.37           H  
ATOM   3896 HD11 ILE B 292       0.803  14.543   6.590  1.00 86.24           H  
ATOM   3897 HD12 ILE B 292       1.445  12.905   6.321  1.00 86.24           H  
ATOM   3898 HD13 ILE B 292       1.174  13.993   4.938  1.00 86.24           H  
ATOM   3899  N   PHE B 293      -2.376  10.346   9.127  1.00 73.00           N  
ATOM   3900  CA  PHE B 293      -3.067   9.969  10.363  1.00 73.27           C  
ATOM   3901  C   PHE B 293      -2.111   9.221  11.306  1.00 75.87           C  
ATOM   3902  O   PHE B 293      -1.985   9.608  12.469  1.00 76.06           O  
ATOM   3903  CB  PHE B 293      -4.304   9.113  10.068  1.00 74.75           C  
ATOM   3904  CG  PHE B 293      -5.312   9.109  11.193  1.00 77.66           C  
ATOM   3905  CD1 PHE B 293      -5.121   8.319  12.321  1.00 81.57           C  
ATOM   3906  CD2 PHE B 293      -6.476   9.863  11.105  1.00 80.80           C  
ATOM   3907  CE1 PHE B 293      -6.049   8.327  13.367  1.00 83.30           C  
ATOM   3908  CE2 PHE B 293      -7.418   9.846  12.140  1.00 84.53           C  
ATOM   3909  CZ  PHE B 293      -7.197   9.080  13.265  1.00 82.87           C  
ATOM   3910  H   PHE B 293      -2.733  10.005   8.245  1.00 73.00           H  
ATOM   3911  HA  PHE B 293      -3.399  10.884  10.854  1.00 73.27           H  
ATOM   3912  HB2 PHE B 293      -3.981   8.086   9.891  1.00 74.75           H  
ATOM   3913  HB3 PHE B 293      -4.788   9.502   9.172  1.00 74.75           H  
ATOM   3914  HD1 PHE B 293      -4.245   7.691  12.391  1.00 81.57           H  
ATOM   3915  HD2 PHE B 293      -6.653  10.469  10.229  1.00 80.80           H  
ATOM   3916  HE1 PHE B 293      -5.864   7.744  14.259  1.00 83.30           H  
ATOM   3917  HE2 PHE B 293      -8.320  10.434  12.058  1.00 84.53           H  
ATOM   3918  HZ  PHE B 293      -7.924   9.069  14.062  1.00 82.87           H  
ATOM   3919  N   ILE B 294      -1.405   8.190  10.785  1.00 70.79           N  
ATOM   3920  CA  ILE B 294      -0.433   7.381  11.531  1.00 70.67           C  
ATOM   3921  C   ILE B 294       0.692   8.289  12.079  1.00 76.72           C  
ATOM   3922  O   ILE B 294       1.006   8.216  13.272  1.00 77.03           O  
ATOM   3923  CB  ILE B 294       0.141   6.240  10.628  1.00 72.52           C  
ATOM   3924  CG1 ILE B 294      -0.970   5.236  10.255  1.00 72.14           C  
ATOM   3925  CG2 ILE B 294       1.314   5.509  11.311  1.00 73.70           C  
ATOM   3926  CD1 ILE B 294      -0.584   4.132   9.321  1.00 76.59           C  
ATOM   3927  H   ILE B 294      -1.556   7.960   9.814  1.00 70.79           H  
ATOM   3928  HA  ILE B 294      -0.934   6.911  12.376  1.00 70.67           H  
ATOM   3929  HB  ILE B 294       0.522   6.700   9.715  1.00 72.52           H  
ATOM   3930 HG12 ILE B 294      -1.782   5.796   9.791  1.00 72.14           H  
ATOM   3931 HG13 ILE B 294      -1.328   4.778  11.180  1.00 72.14           H  
ATOM   3932 HG21 ILE B 294       2.100   6.227  11.550  1.00 73.70           H  
ATOM   3933 HG22 ILE B 294       0.963   5.037  12.229  1.00 73.70           H  
ATOM   3934 HG23 ILE B 294       1.710   4.748  10.640  1.00 73.70           H  
ATOM   3935 HD11 ILE B 294      -0.222   4.560   8.386  1.00 76.59           H  
ATOM   3936 HD12 ILE B 294       0.203   3.531   9.776  1.00 76.59           H  
ATOM   3937 HD13 ILE B 294      -1.452   3.505   9.121  1.00 76.59           H  
ATOM   3938  N   LEU B 295       1.256   9.161  11.211  1.00 74.11           N  
ATOM   3939  CA  LEU B 295       2.374  10.054  11.511  1.00 75.01           C  
ATOM   3940  C   LEU B 295       1.992  11.072  12.599  1.00 82.11           C  
ATOM   3941  O   LEU B 295       2.780  11.278  13.519  1.00 82.43           O  
ATOM   3942  CB  LEU B 295       2.807  10.774  10.230  1.00 74.56           C  
ATOM   3943  CG  LEU B 295       4.212  11.364  10.184  1.00 80.31           C  
ATOM   3944  CD1 LEU B 295       5.274  10.266  10.268  1.00 80.27           C  
ATOM   3945  CD2 LEU B 295       4.432  12.119   8.883  1.00 82.94           C  
ATOM   3946  H   LEU B 295       0.874   9.196  10.276  1.00 74.11           H  
ATOM   3947  HA  LEU B 295       3.206   9.462  11.895  1.00 75.01           H  
ATOM   3948  HB2 LEU B 295       2.107  11.593  10.064  1.00 74.56           H  
ATOM   3949  HB3 LEU B 295       2.727  10.059   9.412  1.00 74.56           H  
ATOM   3950  HG  LEU B 295       4.306  12.037  11.037  1.00 80.31           H  
ATOM   3951 HD11 LEU B 295       5.137   9.698  11.189  1.00 80.27           H  
ATOM   3952 HD12 LEU B 295       5.175   9.597   9.412  1.00 80.27           H  
ATOM   3953 HD13 LEU B 295       6.266  10.717  10.263  1.00 80.27           H  
ATOM   3954 HD21 LEU B 295       4.335  11.432   8.043  1.00 82.94           H  
ATOM   3955 HD22 LEU B 295       3.688  12.910   8.793  1.00 82.94           H  
ATOM   3956 HD23 LEU B 295       5.429  12.556   8.880  1.00 82.94           H  
ATOM   3957  N   VAL B 296       0.774  11.665  12.523  1.00 80.84           N  
ATOM   3958  CA  VAL B 296       0.279  12.645  13.507  1.00 82.81           C  
ATOM   3959  C   VAL B 296      -0.037  11.924  14.845  1.00 88.10           C  
ATOM   3960  O   VAL B 296       0.358  12.428  15.897  1.00 89.51           O  
ATOM   3961  CB  VAL B 296      -0.949  13.441  12.987  1.00 87.03           C  
ATOM   3962  CG1 VAL B 296      -1.573  14.294  14.085  1.00 88.49           C  
ATOM   3963  CG2 VAL B 296      -0.563  14.315  11.797  1.00 86.79           C  
ATOM   3964  H   VAL B 296       0.172  11.420  11.750  1.00 80.84           H  
ATOM   3965  HA  VAL B 296       1.065  13.381  13.676  1.00 82.81           H  
ATOM   3966  HB  VAL B 296      -1.692  12.711  12.662  1.00 87.03           H  
ATOM   3967 HG11 VAL B 296      -1.864  13.655  14.919  1.00 88.49           H  
ATOM   3968 HG12 VAL B 296      -0.848  15.032  14.428  1.00 88.49           H  
ATOM   3969 HG13 VAL B 296      -2.454  14.803  13.694  1.00 88.49           H  
ATOM   3970 HG21 VAL B 296       0.179  15.050  12.110  1.00 86.79           H  
ATOM   3971 HG22 VAL B 296      -0.148  13.692  11.006  1.00 86.79           H  
ATOM   3972 HG23 VAL B 296      -1.449  14.833  11.423  1.00 86.79           H  
ATOM   3973  N   GLU B 297      -0.637  10.715  14.800  1.00 83.92           N  
ATOM   3974  CA  GLU B 297      -0.823   9.876  15.991  1.00 84.33           C  
ATOM   3975  C   GLU B 297       0.509   9.645  16.725  1.00 88.83           C  
ATOM   3976  O   GLU B 297       0.606   9.971  17.910  1.00 89.52           O  
ATOM   3977  CB  GLU B 297      -1.497   8.559  15.573  1.00  0.00           C  
ATOM   3978  CG  GLU B 297      -1.622   7.531  16.701  1.00  0.00           C  
ATOM   3979  CD  GLU B 297      -2.091   6.187  16.139  1.00  0.00           C  
ATOM   3980  OE1 GLU B 297      -1.292   5.574  15.401  1.00  0.00           O  
ATOM   3981  OE2 GLU B 297      -3.239   5.819  16.459  1.00  0.00           O1-
ATOM   3982  H   GLU B 297      -0.930  10.341  13.909  1.00 83.92           H  
ATOM   3983  HA  GLU B 297      -1.486  10.383  16.684  1.00 84.33           H  
ATOM   3984  HB2 GLU B 297      -2.495   8.782  15.192  1.00  0.00           H  
ATOM   3985  HB3 GLU B 297      -0.925   8.113  14.763  1.00  0.00           H  
ATOM   3986  HG2 GLU B 297      -0.656   7.383  17.188  1.00  0.00           H  
ATOM   3987  HG3 GLU B 297      -2.326   7.910  17.445  1.00  0.00           H  
ATOM   3988  N   ALA B 298       1.558   9.224  15.987  1.00 84.76           N  
ATOM   3989  CA  ALA B 298       2.870   8.932  16.561  1.00 85.41           C  
ATOM   3990  C   ALA B 298       3.670  10.177  16.992  1.00 91.12           C  
ATOM   3991  O   ALA B 298       4.439  10.090  17.952  1.00 91.78           O  
ATOM   3992  CB  ALA B 298       3.637   8.092  15.543  1.00 85.08           C  
ATOM   3993  H   ALA B 298       1.401   9.033  15.007  1.00 84.76           H  
ATOM   3994  HA  ALA B 298       2.720   8.330  17.458  1.00 85.41           H  
ATOM   3995  HB1 ALA B 298       3.035   7.220  15.291  1.00 85.08           H  
ATOM   3996  HB2 ALA B 298       3.818   8.678  14.638  1.00 85.08           H  
ATOM   3997  HB3 ALA B 298       4.588   7.778  15.972  1.00 85.08           H  
ATOM   3998  N   LEU B 299       3.451  11.343  16.329  1.00 87.87           N  
ATOM   3999  CA  LEU B 299       4.004  12.642  16.741  1.00 89.11           C  
ATOM   4000  C   LEU B 299       3.260  13.275  17.934  1.00 95.67           C  
ATOM   4001  O   LEU B 299       3.682  14.329  18.413  1.00 97.82           O  
ATOM   4002  CB  LEU B 299       4.026  13.590  15.524  1.00 88.49           C  
ATOM   4003  CG  LEU B 299       5.104  13.259  14.476  1.00 91.54           C  
ATOM   4004  CD1 LEU B 299       4.853  14.065  13.201  1.00 91.31           C  
ATOM   4005  CD2 LEU B 299       6.512  13.602  14.970  1.00 93.97           C  
ATOM   4006  H   LEU B 299       2.822  11.333  15.537  1.00 87.87           H  
ATOM   4007  HA  LEU B 299       5.026  12.486  17.086  1.00 89.11           H  
ATOM   4008  HB2 LEU B 299       4.194  14.611  15.866  1.00 88.49           H  
ATOM   4009  HB3 LEU B 299       3.041  13.565  15.054  1.00 88.49           H  
ATOM   4010  HG  LEU B 299       5.075  12.199  14.227  1.00 91.54           H  
ATOM   4011 HD11 LEU B 299       3.869  13.815  12.804  1.00 91.31           H  
ATOM   4012 HD12 LEU B 299       4.892  15.134  13.417  1.00 91.31           H  
ATOM   4013 HD13 LEU B 299       5.603  13.816  12.452  1.00 91.31           H  
ATOM   4014 HD21 LEU B 299       6.574  14.663  15.215  1.00 93.97           H  
ATOM   4015 HD22 LEU B 299       6.752  13.019  15.857  1.00 93.97           H  
ATOM   4016 HD23 LEU B 299       7.241  13.370  14.194  1.00 93.97           H  
ATOM   4017  N   GLY B 300       2.201  12.623  18.416  1.00 91.62           N  
ATOM   4018  CA  GLY B 300       1.414  13.051  19.568  1.00121.53           C  
ATOM   4019  C   GLY B 300       0.986  11.859  20.416  1.00156.39           C  
ATOM   4020  O   GLY B 300       1.147  11.736  21.640  1.00122.46           O  
ATOM   4021  H   GLY B 300       1.915  11.766  17.962  1.00 91.62           H  
ATOM   4022  HA2 GLY B 300       0.530  13.578  19.213  1.00121.53           H  
ATOM   4023  HA3 GLY B 300       2.000  13.722  20.195  1.00121.53           H  
ATOM   4024  N   SER B 301      -0.296  11.426  20.467  1.00  0.00           N  
ATOM   4025  CA  SER B 301      -0.849  10.218  21.143  1.00  0.00           C  
ATOM   4026  C   SER B 301      -1.916   9.520  20.270  1.00  0.00           C  
ATOM   4027  O   SER B 301      -2.048   8.303  20.279  1.00  0.00           O  
ATOM   4028  CB  SER B 301      -1.357  10.597  22.550  1.00  0.00           C  
ATOM   4029  OG  SER B 301      -2.336   9.719  23.055  1.00  0.00           O  
ATOM   4030  H   SER B 301      -0.919  11.789  19.759  1.00  0.00           H  
ATOM   4031  HA  SER B 301      -0.046   9.492  21.273  1.00  0.00           H  
ATOM   4032  HB2 SER B 301      -0.507  10.604  23.237  1.00  0.00           H  
ATOM   4033  HB3 SER B 301      -1.773  11.605  22.531  1.00  0.00           H  
ATOM   4034  HG  SER B 301      -3.202  10.147  22.943  1.00  0.00           H  
ATOM   4035  N   THR B 302      -2.788  10.196  19.488  1.00127.26           N  
ATOM   4036  CA  THR B 302      -3.453  11.426  19.971  1.00127.42           C  
ATOM   4037  C   THR B 302      -4.597  11.093  20.943  1.00131.79           C  
ATOM   4038  O   THR B 302      -4.398  11.259  22.155  1.00132.95           O  
ATOM   4039  CB  THR B 302      -4.041  12.212  18.810  1.00  0.00           C  
ATOM   4040  CG2 THR B 302      -4.847  11.275  17.917  1.00  0.00           C  
ATOM   4041  OG1 THR B 302      -4.893  13.245  19.309  1.00  0.00           O  
ATOM   4042  H   THR B 302      -2.989   9.855  18.559  1.00127.26           H  
ATOM   4043  HA  THR B 302      -2.694  12.018  20.482  1.00127.42           H  
ATOM   4044  HB  THR B 302      -3.231  12.657  18.232  1.00  0.00           H  
ATOM   4045 HG21 THR B 302      -5.657  10.830  18.495  1.00  0.00           H  
ATOM   4046 HG22 THR B 302      -5.264  11.838  17.082  1.00  0.00           H  
ATOM   4047 HG23 THR B 302      -4.199  10.486  17.536  1.00  0.00           H  
ATOM   4048  HG1 THR B 302      -5.260  13.741  18.574  1.00  0.00           H  
ATOM   4049  N   SER B 303      -5.712  10.580  20.449  1.00126.91           N  
ATOM   4050  CA  SER B 303      -6.807  10.082  21.288  1.00127.09           C  
ATOM   4051  C   SER B 303      -7.740   9.188  20.476  1.00129.22           C  
ATOM   4052  O   SER B 303      -8.339   9.641  19.517  1.00127.28           O  
ATOM   4053  CB  SER B 303      -7.608  11.256  21.865  1.00130.69           C  
ATOM   4054  OG  SER B 303      -8.699  10.784  22.634  1.00137.20           O  
ATOM   4055  H   SER B 303      -5.802  10.466  19.450  1.00126.91           H  
ATOM   4056  HA  SER B 303      -6.397   9.506  22.117  1.00127.09           H  
ATOM   4057  HB2 SER B 303      -7.980  11.884  21.054  1.00130.69           H  
ATOM   4058  HB3 SER B 303      -6.956  11.856  22.504  1.00130.69           H  
ATOM   4059  HG  SER B 303      -8.951  11.476  23.253  1.00137.20           H  
ATOM   4060  N   HIS B 304      -7.908   7.949  20.901  1.00126.19           N  
ATOM   4061  CA  HIS B 304      -8.741   6.946  20.217  1.00124.85           C  
ATOM   4062  C   HIS B 304     -10.225   7.024  20.616  1.00126.70           C  
ATOM   4063  O   HIS B 304     -10.893   6.010  20.759  1.00127.01           O  
ATOM   4064  CB  HIS B 304      -8.102   5.560  20.382  1.00126.37           C  
ATOM   4065  CG  HIS B 304      -6.672   5.567  19.909  1.00128.84           C  
ATOM   4066  ND1 HIS B 304      -5.573   5.962  20.643  1.00130.66           N  
ATOM   4067  CD2 HIS B 304      -6.216   5.339  18.654  1.00129.55           C  
ATOM   4068  CE1 HIS B 304      -4.506   5.977  19.867  1.00129.04           C  
ATOM   4069  NE2 HIS B 304      -4.869   5.602  18.655  1.00128.72           N  
ATOM   4070  H   HIS B 304      -7.334   7.595  21.654  1.00126.19           H  
ATOM   4071  HA  HIS B 304      -8.723   7.170  19.148  1.00124.85           H  
ATOM   4072  HB2 HIS B 304      -8.664   4.828  19.806  1.00126.37           H  
ATOM   4073  HB3 HIS B 304      -8.128   5.267  21.432  1.00126.37           H  
ATOM   4074  HD2 HIS B 304      -6.805   5.010  17.810  1.00129.55           H  
ATOM   4075  HE2 HIS B 304      -4.255   5.522  17.858  1.00128.72           H  
ATOM   4076  HE1 HIS B 304      -3.506   6.251  20.170  1.00129.04           H  
ATOM   4077  N   SER B 305     -10.720   8.253  20.768  1.00120.54           N  
ATOM   4078  CA  SER B 305     -12.154   8.535  20.903  1.00119.64           C  
ATOM   4079  C   SER B 305     -12.937   8.012  19.687  1.00119.97           C  
ATOM   4080  O   SER B 305     -12.362   7.831  18.629  1.00118.60           O  
ATOM   4081  CB  SER B 305     -12.349  10.042  21.078  1.00  0.00           C  
ATOM   4082  OG  SER B 305     -13.710  10.335  21.325  1.00  0.00           O  
ATOM   4083  H   SER B 305     -10.109   9.039  20.598  1.00120.54           H  
ATOM   4084  HA  SER B 305     -12.526   8.032  21.794  1.00119.64           H  
ATOM   4085  HB2 SER B 305     -11.752  10.382  21.927  1.00  0.00           H  
ATOM   4086  HB3 SER B 305     -12.019  10.562  20.178  1.00  0.00           H  
ATOM   4087  HG  SER B 305     -13.783  11.258  21.588  1.00  0.00           H  
ATOM   4088  N   THR B 306     -14.223   7.737  19.844  1.00114.77           N  
ATOM   4089  CA  THR B 306     -14.967   6.923  18.862  1.00112.44           C  
ATOM   4090  C   THR B 306     -14.889   7.437  17.421  1.00112.23           C  
ATOM   4091  O   THR B 306     -14.631   6.618  16.536  1.00110.62           O  
ATOM   4092  CB  THR B 306     -16.440   6.751  19.264  1.00121.02           C  
ATOM   4093  OG1 THR B 306     -17.042   8.000  19.522  1.00122.15           O  
ATOM   4094  CG2 THR B 306     -16.591   5.915  20.536  1.00120.62           C  
ATOM   4095  H   THR B 306     -14.690   7.921  20.720  1.00114.77           H  
ATOM   4096  HA  THR B 306     -14.517   5.930  18.846  1.00112.44           H  
ATOM   4097  HB  THR B 306     -16.977   6.249  18.457  1.00121.02           H  
ATOM   4098 HG21 THR B 306     -16.116   4.944  20.392  1.00120.62           H  
ATOM   4099 HG22 THR B 306     -16.127   6.419  21.383  1.00120.62           H  
ATOM   4100 HG23 THR B 306     -17.649   5.755  20.748  1.00120.62           H  
ATOM   4101  HG1 THR B 306     -16.471   8.468  20.139  1.00122.15           H  
ATOM   4102  N   ALA B 307     -15.082   8.729  17.199  1.00107.10           N  
ATOM   4103  CA  ALA B 307     -14.999   9.326  15.863  1.00105.23           C  
ATOM   4104  C   ALA B 307     -13.570   9.250  15.318  1.00105.43           C  
ATOM   4105  O   ALA B 307     -13.389   8.975  14.133  1.00104.14           O  
ATOM   4106  CB  ALA B 307     -15.469  10.771  15.899  1.00107.26           C  
ATOM   4107  H   ALA B 307     -15.337   9.321  17.978  1.00107.10           H  
ATOM   4108  HA  ALA B 307     -15.648   8.757  15.197  1.00105.23           H  
ATOM   4109  HB1 ALA B 307     -16.496  10.811  16.265  1.00107.26           H  
ATOM   4110  HB2 ALA B 307     -14.826  11.346  16.565  1.00107.26           H  
ATOM   4111  HB3 ALA B 307     -15.427  11.193  14.895  1.00107.26           H  
ATOM   4112  N   ALA B 308     -12.560   9.459  16.196  1.00100.23           N  
ATOM   4113  CA  ALA B 308     -11.133   9.380  15.855  1.00 98.03           C  
ATOM   4114  C   ALA B 308     -10.736   7.940  15.486  1.00 97.53           C  
ATOM   4115  O   ALA B 308      -9.901   7.741  14.601  1.00 96.55           O  
ATOM   4116  CB  ALA B 308     -10.286   9.876  17.016  1.00 99.76           C  
ATOM   4117  H   ALA B 308     -12.804   9.685  17.150  1.00100.23           H  
ATOM   4118  HA  ALA B 308     -10.956  10.015  14.989  1.00 98.03           H  
ATOM   4119  HB1 ALA B 308     -10.562  10.904  17.252  1.00 99.76           H  
ATOM   4120  HB2 ALA B 308     -10.460   9.244  17.887  1.00 99.76           H  
ATOM   4121  HB3 ALA B 308      -9.232   9.836  16.740  1.00 99.76           H  
ATOM   4122  N   LEU B 309     -11.356   6.939  16.140  1.00 91.34           N  
ATOM   4123  CA  LEU B 309     -11.092   5.533  15.856  1.00 88.86           C  
ATOM   4124  C   LEU B 309     -11.789   5.133  14.548  1.00 88.86           C  
ATOM   4125  O   LEU B 309     -11.214   4.391  13.752  1.00 87.63           O  
ATOM   4126  CB  LEU B 309     -11.549   4.642  17.027  1.00 89.51           C  
ATOM   4127  CG  LEU B 309     -11.149   3.161  16.957  1.00 93.71           C  
ATOM   4128  CD1 LEU B 309      -9.628   2.984  17.065  1.00 93.37           C  
ATOM   4129  CD2 LEU B 309     -11.813   2.370  18.065  1.00 97.60           C  
ATOM   4130  H   LEU B 309     -12.029   7.171  16.858  1.00 91.34           H  
ATOM   4131  HA  LEU B 309     -10.019   5.389  15.736  1.00 88.86           H  
ATOM   4132  HB2 LEU B 309     -12.637   4.689  17.072  1.00 89.51           H  
ATOM   4133  HB3 LEU B 309     -11.127   5.056  17.942  1.00 89.51           H  
ATOM   4134  HG  LEU B 309     -11.482   2.785  15.990  1.00 93.71           H  
ATOM   4135 HD11 LEU B 309      -9.142   3.543  16.266  1.00 93.37           H  
ATOM   4136 HD12 LEU B 309      -9.286   3.357  18.029  1.00 93.37           H  
ATOM   4137 HD13 LEU B 309      -9.376   1.928  16.973  1.00 93.37           H  
ATOM   4138 HD21 LEU B 309     -11.476   2.747  19.031  1.00 97.60           H  
ATOM   4139 HD22 LEU B 309     -12.895   2.476  17.991  1.00 97.60           H  
ATOM   4140 HD23 LEU B 309     -11.543   1.318  17.972  1.00 97.60           H  
ATOM   4141  N   SER B 310     -13.019   5.663  14.328  1.00 83.25           N  
ATOM   4142  CA  SER B 310     -13.832   5.436  13.131  1.00 81.25           C  
ATOM   4143  C   SER B 310     -13.160   6.020  11.906  1.00 81.83           C  
ATOM   4144  O   SER B 310     -13.065   5.347  10.878  1.00 80.72           O  
ATOM   4145  CB  SER B 310     -15.223   6.045  13.298  1.00 85.79           C  
ATOM   4146  OG  SER B 310     -15.955   5.424  14.344  1.00 96.12           O  
ATOM   4147  H   SER B 310     -13.403   6.261  15.045  1.00 83.25           H  
ATOM   4148  HA  SER B 310     -13.934   4.359  12.997  1.00 81.25           H  
ATOM   4149  HB2 SER B 310     -15.775   5.923  12.366  1.00 85.79           H  
ATOM   4150  HB3 SER B 310     -15.119   7.105  13.524  1.00 85.79           H  
ATOM   4151  HG  SER B 310     -15.463   5.551  15.159  1.00 96.12           H  
ATOM   4152  N   SER B 311     -12.652   7.260  12.025  1.00 76.77           N  
ATOM   4153  CA  SER B 311     -11.966   7.955  10.944  1.00 75.11           C  
ATOM   4154  C   SER B 311     -10.673   7.227  10.569  1.00 76.66           C  
ATOM   4155  O   SER B 311     -10.393   7.107   9.377  1.00 76.79           O  
ATOM   4156  CB  SER B 311     -11.672   9.399  11.327  1.00 78.26           C  
ATOM   4157  OG  SER B 311     -10.850   9.445  12.475  1.00 86.65           O  
ATOM   4158  H   SER B 311     -12.755   7.735  12.911  1.00 76.77           H  
ATOM   4159  HA  SER B 311     -12.624   7.962  10.075  1.00 75.11           H  
ATOM   4160  HB2 SER B 311     -12.611   9.914  11.534  1.00 78.26           H  
ATOM   4161  HB3 SER B 311     -11.162   9.892  10.500  1.00 78.26           H  
ATOM   4162  HG  SER B 311     -11.323   9.005  13.187  1.00 86.65           H  
ATOM   4163  N   TYR B 312      -9.925   6.684  11.569  1.00 70.72           N  
ATOM   4164  CA  TYR B 312      -8.688   5.919  11.338  1.00 68.72           C  
ATOM   4165  C   TYR B 312      -8.947   4.685  10.451  1.00 69.67           C  
ATOM   4166  O   TYR B 312      -8.237   4.487   9.461  1.00 67.69           O  
ATOM   4167  CB  TYR B 312      -8.040   5.475  12.667  1.00 69.73           C  
ATOM   4168  CG  TYR B 312      -6.922   4.458  12.508  1.00 70.12           C  
ATOM   4169  CD1 TYR B 312      -5.641   4.850  12.132  1.00 71.78           C  
ATOM   4170  CD2 TYR B 312      -7.131   3.114  12.792  1.00 70.41           C  
ATOM   4171  CE1 TYR B 312      -4.606   3.918  11.998  1.00 72.37           C  
ATOM   4172  CE2 TYR B 312      -6.111   2.172  12.659  1.00 70.82           C  
ATOM   4173  CZ  TYR B 312      -4.846   2.577  12.266  1.00 78.70           C  
ATOM   4174  OH  TYR B 312      -3.841   1.641  12.148  1.00 79.05           O  
ATOM   4175  H   TYR B 312     -10.236   6.814  12.522  1.00 70.72           H  
ATOM   4176  HA  TYR B 312      -7.997   6.583  10.817  1.00 68.72           H  
ATOM   4177  HB2 TYR B 312      -8.815   5.037  13.295  1.00 69.73           H  
ATOM   4178  HB3 TYR B 312      -7.631   6.357  13.159  1.00 69.73           H  
ATOM   4179  HD1 TYR B 312      -5.439   5.894  11.941  1.00 71.78           H  
ATOM   4180  HD2 TYR B 312      -8.108   2.789  13.126  1.00 70.41           H  
ATOM   4181  HE1 TYR B 312      -3.623   4.241  11.688  1.00 72.37           H  
ATOM   4182  HE2 TYR B 312      -6.305   1.130  12.864  1.00 70.82           H  
ATOM   4183  HH  TYR B 312      -2.991   1.991  11.871  1.00 79.05           H  
ATOM   4184  N   TYR B 313      -9.949   3.863  10.806  1.00 65.71           N  
ATOM   4185  CA  TYR B 313     -10.239   2.653  10.054  1.00 64.89           C  
ATOM   4186  C   TYR B 313     -10.910   3.002   8.722  1.00 70.19           C  
ATOM   4187  O   TYR B 313     -10.827   2.200   7.791  1.00 69.33           O  
ATOM   4188  CB  TYR B 313     -11.083   1.671  10.865  1.00 65.89           C  
ATOM   4189  CG  TYR B 313     -10.239   0.954  11.898  1.00 66.67           C  
ATOM   4190  CD1 TYR B 313      -9.481  -0.164  11.555  1.00 68.25           C  
ATOM   4191  CD2 TYR B 313     -10.129   1.439  13.196  1.00 67.64           C  
ATOM   4192  CE1 TYR B 313      -8.666  -0.802  12.486  1.00 69.12           C  
ATOM   4193  CE2 TYR B 313      -9.333   0.795  14.143  1.00 68.92           C  
ATOM   4194  CZ  TYR B 313      -8.593  -0.320  13.781  1.00 76.76           C  
ATOM   4195  OH  TYR B 313      -7.793  -0.947  14.710  1.00 79.83           O  
ATOM   4196  H   TYR B 313     -10.514   4.091  11.611  1.00 65.71           H  
ATOM   4197  HA  TYR B 313      -9.292   2.154   9.839  1.00 64.89           H  
ATOM   4198  HB2 TYR B 313     -11.521   0.935  10.191  1.00 65.89           H  
ATOM   4199  HB3 TYR B 313     -11.878   2.219  11.373  1.00 65.89           H  
ATOM   4200  HD1 TYR B 313      -9.529  -0.545  10.546  1.00 68.25           H  
ATOM   4201  HD2 TYR B 313     -10.669   2.330  13.478  1.00 67.64           H  
ATOM   4202  HE1 TYR B 313      -8.093  -1.671  12.199  1.00 69.12           H  
ATOM   4203  HE2 TYR B 313      -9.294   1.164  15.157  1.00 68.92           H  
ATOM   4204  HH  TYR B 313      -7.313  -1.711  14.383  1.00 79.83           H  
ATOM   4205  N   PHE B 314     -11.466   4.221   8.582  1.00 68.55           N  
ATOM   4206  CA  PHE B 314     -11.960   4.658   7.280  1.00 69.07           C  
ATOM   4207  C   PHE B 314     -10.741   4.945   6.376  1.00 72.95           C  
ATOM   4208  O   PHE B 314     -10.745   4.565   5.205  1.00 72.27           O  
ATOM   4209  CB  PHE B 314     -12.906   5.868   7.395  1.00 72.43           C  
ATOM   4210  CG  PHE B 314     -13.394   6.369   6.050  1.00 75.34           C  
ATOM   4211  CD1 PHE B 314     -14.457   5.746   5.398  1.00 79.42           C  
ATOM   4212  CD2 PHE B 314     -12.789   7.466   5.433  1.00 77.96           C  
ATOM   4213  CE1 PHE B 314     -14.885   6.193   4.136  1.00 80.79           C  
ATOM   4214  CE2 PHE B 314     -13.226   7.918   4.180  1.00 81.05           C  
ATOM   4215  CZ  PHE B 314     -14.273   7.282   3.542  1.00 79.59           C  
ATOM   4216  H   PHE B 314     -11.540   4.836   9.380  1.00 68.55           H  
ATOM   4217  HA  PHE B 314     -12.565   3.869   6.834  1.00 69.07           H  
ATOM   4218  HB2 PHE B 314     -12.375   6.678   7.897  1.00 72.43           H  
ATOM   4219  HB3 PHE B 314     -13.771   5.580   7.992  1.00 72.43           H  
ATOM   4220  HD1 PHE B 314     -14.954   4.910   5.866  1.00 79.42           H  
ATOM   4221  HD2 PHE B 314     -11.974   7.972   5.927  1.00 77.96           H  
ATOM   4222  HE1 PHE B 314     -15.692   5.686   3.631  1.00 80.79           H  
ATOM   4223  HE2 PHE B 314     -12.745   8.766   3.714  1.00 81.05           H  
ATOM   4224  HZ  PHE B 314     -14.612   7.633   2.579  1.00 79.59           H  
ATOM   4225  N   CYS B 315      -9.673   5.558   6.956  1.00 69.78           N  
ATOM   4226  CA  CYS B 315      -8.412   5.869   6.274  1.00 69.21           C  
ATOM   4227  C   CYS B 315      -7.672   4.577   5.930  1.00 73.16           C  
ATOM   4228  O   CYS B 315      -7.016   4.520   4.886  1.00 72.98           O  
ATOM   4229  CB  CYS B 315      -7.546   6.792   7.118  1.00 69.69           C  
ATOM   4230  SG  CYS B 315      -8.288   8.410   7.434  1.00 74.64           S  
ATOM   4231  H   CYS B 315      -9.754   5.817   7.930  1.00 69.78           H  
ATOM   4232  HA  CYS B 315      -8.638   6.395   5.345  1.00 69.21           H  
ATOM   4233  HB2 CYS B 315      -6.600   6.943   6.599  1.00 69.69           H  
ATOM   4234  HB3 CYS B 315      -7.361   6.305   8.078  1.00 69.69           H  
ATOM   4235  HG  CYS B 315      -9.438   8.252   8.096  1.00 74.64           H  
ATOM   4236  N   ILE B 316      -7.777   3.549   6.811  1.00 69.36           N  
ATOM   4237  CA  ILE B 316      -7.224   2.207   6.595  1.00 68.83           C  
ATOM   4238  C   ILE B 316      -7.879   1.612   5.342  1.00 72.23           C  
ATOM   4239  O   ILE B 316      -7.171   1.125   4.456  1.00 71.44           O  
ATOM   4240  CB  ILE B 316      -7.425   1.301   7.862  1.00 72.66           C  
ATOM   4241  CG1 ILE B 316      -6.502   1.718   9.021  1.00 73.77           C  
ATOM   4242  CG2 ILE B 316      -7.212  -0.193   7.555  1.00 73.43           C  
ATOM   4243  CD1 ILE B 316      -4.976   1.458   8.806  1.00 82.98           C  
ATOM   4244  H   ILE B 316      -8.271   3.720   7.675  1.00 69.36           H  
ATOM   4245  HA  ILE B 316      -6.145   2.265   6.436  1.00 68.83           H  
ATOM   4246  HB  ILE B 316      -8.464   1.446   8.164  1.00 72.66           H  
ATOM   4247 HG12 ILE B 316      -6.812   1.167   9.910  1.00 73.77           H  
ATOM   4248 HG13 ILE B 316      -6.639   2.785   9.190  1.00 73.77           H  
ATOM   4249 HG21 ILE B 316      -7.881  -0.498   6.750  1.00 73.43           H  
ATOM   4250 HG22 ILE B 316      -6.179  -0.357   7.250  1.00 73.43           H  
ATOM   4251 HG23 ILE B 316      -7.426  -0.782   8.446  1.00 73.43           H  
ATOM   4252 HD11 ILE B 316      -4.809   0.395   8.634  1.00 82.98           H  
ATOM   4253 HD12 ILE B 316      -4.631   2.024   7.940  1.00 82.98           H  
ATOM   4254 HD13 ILE B 316      -4.426   1.774   9.692  1.00 82.98           H  
ATOM   4255  N   ALA B 317      -9.229   1.707   5.250  1.00 68.99           N  
ATOM   4256  CA  ALA B 317     -10.021   1.203   4.130  1.00 68.91           C  
ATOM   4257  C   ALA B 317      -9.592   1.859   2.813  1.00 73.83           C  
ATOM   4258  O   ALA B 317      -9.515   1.164   1.800  1.00 73.09           O  
ATOM   4259  CB  ALA B 317     -11.494   1.444   4.380  1.00 70.18           C  
ATOM   4260  H   ALA B 317      -9.721   2.157   6.009  1.00 68.99           H  
ATOM   4261  HA  ALA B 317      -9.844   0.130   4.046  1.00 68.91           H  
ATOM   4262  HB1 ALA B 317     -11.793   0.951   5.305  1.00 70.18           H  
ATOM   4263  HB2 ALA B 317     -11.678   2.515   4.463  1.00 70.18           H  
ATOM   4264  HB3 ALA B 317     -12.073   1.040   3.549  1.00 70.18           H  
ATOM   4265  N   LEU B 318      -9.266   3.179   2.839  1.00 71.60           N  
ATOM   4266  CA  LEU B 318      -8.791   3.943   1.670  1.00 71.49           C  
ATOM   4267  C   LEU B 318      -7.460   3.381   1.144  1.00 73.94           C  
ATOM   4268  O   LEU B 318      -7.293   3.277  -0.066  1.00 73.40           O  
ATOM   4269  CB  LEU B 318      -8.634   5.440   1.988  1.00 71.91           C  
ATOM   4270  CG  LEU B 318      -9.933   6.233   2.141  1.00 77.21           C  
ATOM   4271  CD1 LEU B 318      -9.668   7.583   2.731  1.00 78.05           C  
ATOM   4272  CD2 LEU B 318     -10.674   6.363   0.808  1.00 78.98           C  
ATOM   4273  H   LEU B 318      -9.355   3.669   3.717  1.00 71.60           H  
ATOM   4274  HA  LEU B 318      -9.551   3.836   0.895  1.00 71.49           H  
ATOM   4275  HB2 LEU B 318      -8.059   5.893   1.181  1.00 71.91           H  
ATOM   4276  HB3 LEU B 318      -8.080   5.525   2.924  1.00 71.91           H  
ATOM   4277  HG  LEU B 318     -10.574   5.677   2.824  1.00 77.21           H  
ATOM   4278 HD11 LEU B 318      -9.172   7.468   3.695  1.00 78.05           H  
ATOM   4279 HD12 LEU B 318      -9.026   8.154   2.059  1.00 78.05           H  
ATOM   4280 HD13 LEU B 318     -10.611   8.112   2.866  1.00 78.05           H  
ATOM   4281 HD21 LEU B 318     -10.055   6.917   0.101  1.00 78.98           H  
ATOM   4282 HD22 LEU B 318     -10.882   5.369   0.409  1.00 78.98           H  
ATOM   4283 HD23 LEU B 318     -11.611   6.896   0.964  1.00 78.98           H  
ATOM   4284  N   GLY B 319      -6.557   2.989   2.045  1.00 69.34           N  
ATOM   4285  CA  GLY B 319      -5.290   2.365   1.671  1.00 68.21           C  
ATOM   4286  C   GLY B 319      -5.505   1.060   0.921  1.00 70.41           C  
ATOM   4287  O   GLY B 319      -4.821   0.782  -0.069  1.00 69.90           O  
ATOM   4288  H   GLY B 319      -6.757   3.129   3.025  1.00 69.34           H  
ATOM   4289  HA2 GLY B 319      -4.714   2.163   2.575  1.00 68.21           H  
ATOM   4290  HA3 GLY B 319      -4.733   3.052   1.033  1.00 68.21           H  
ATOM   4291  N   TYR B 320      -6.483   0.256   1.380  1.00 65.55           N  
ATOM   4292  CA  TYR B 320      -6.855  -1.000   0.743  1.00 64.90           C  
ATOM   4293  C   TYR B 320      -7.591  -0.756  -0.582  1.00 69.76           C  
ATOM   4294  O   TYR B 320      -7.565  -1.630  -1.453  1.00 69.75           O  
ATOM   4295  CB  TYR B 320      -7.732  -1.851   1.674  1.00 65.76           C  
ATOM   4296  CG  TYR B 320      -6.986  -2.510   2.814  1.00 66.42           C  
ATOM   4297  CD1 TYR B 320      -6.257  -3.681   2.610  1.00 68.11           C  
ATOM   4298  CD2 TYR B 320      -7.137  -2.063   4.125  1.00 66.94           C  
ATOM   4299  CE1 TYR B 320      -5.614  -4.328   3.663  1.00 68.10           C  
ATOM   4300  CE2 TYR B 320      -6.502  -2.709   5.189  1.00 67.57           C  
ATOM   4301  CZ  TYR B 320      -5.743  -3.844   4.951  1.00 72.32           C  
ATOM   4302  OH  TYR B 320      -5.093  -4.489   5.970  1.00 70.52           O  
ATOM   4303  H   TYR B 320      -6.983   0.538   2.211  1.00 65.55           H  
ATOM   4304  HA  TYR B 320      -5.933  -1.542   0.532  1.00 64.90           H  
ATOM   4305  HB2 TYR B 320      -8.204  -2.632   1.079  1.00 65.76           H  
ATOM   4306  HB3 TYR B 320      -8.501  -1.205   2.100  1.00 65.76           H  
ATOM   4307  HD1 TYR B 320      -6.191  -4.095   1.615  1.00 68.11           H  
ATOM   4308  HD2 TYR B 320      -7.755  -1.200   4.322  1.00 66.94           H  
ATOM   4309  HE1 TYR B 320      -5.017  -5.207   3.473  1.00 68.10           H  
ATOM   4310  HE2 TYR B 320      -6.605  -2.327   6.193  1.00 67.57           H  
ATOM   4311  HH  TYR B 320      -4.593  -5.264   5.705  1.00 70.52           H  
ATOM   4312  N   THR B 321      -8.250   0.427  -0.730  1.00 66.66           N  
ATOM   4313  CA  THR B 321      -9.008   0.831  -1.926  1.00 66.87           C  
ATOM   4314  C   THR B 321      -8.052   0.978  -3.121  1.00 71.31           C  
ATOM   4315  O   THR B 321      -8.407   0.564  -4.224  1.00 71.15           O  
ATOM   4316  CB  THR B 321      -9.778   2.129  -1.655  1.00 72.40           C  
ATOM   4317  OG1 THR B 321     -10.636   1.925  -0.536  1.00 73.38           O  
ATOM   4318  CG2 THR B 321     -10.600   2.595  -2.844  1.00 69.46           C  
ATOM   4319  H   THR B 321      -8.216   1.078   0.042  1.00 66.66           H  
ATOM   4320  HA  THR B 321      -9.741   0.060  -2.171  1.00 66.87           H  
ATOM   4321  HB  THR B 321      -9.046   2.913  -1.456  1.00 72.40           H  
ATOM   4322 HG21 THR B 321      -9.947   2.741  -3.703  1.00 69.46           H  
ATOM   4323 HG22 THR B 321     -11.351   1.841  -3.083  1.00 69.46           H  
ATOM   4324 HG23 THR B 321     -11.095   3.534  -2.597  1.00 69.46           H  
ATOM   4325  HG1 THR B 321     -10.084   1.668   0.207  1.00 73.38           H  
ATOM   4326  N   ASN B 322      -6.834   1.535  -2.894  1.00 68.07           N  
ATOM   4327  CA  ASN B 322      -5.798   1.685  -3.924  1.00 68.22           C  
ATOM   4328  C   ASN B 322      -5.540   0.330  -4.591  1.00 73.26           C  
ATOM   4329  O   ASN B 322      -5.598   0.221  -5.816  1.00 73.35           O  
ATOM   4330  CB  ASN B 322      -4.501   2.267  -3.313  1.00 69.07           C  
ATOM   4331  CG  ASN B 322      -3.320   2.360  -4.265  1.00 97.41           C  
ATOM   4332  OD1 ASN B 322      -3.231   3.247  -5.122  1.00 91.60           O  
ATOM   4333  ND2 ASN B 322      -2.362   1.466  -4.100  1.00 91.38           N  
ATOM   4334  H   ASN B 322      -6.629   1.865  -1.960  1.00 68.07           H  
ATOM   4335  HA  ASN B 322      -6.141   2.387  -4.683  1.00 68.22           H  
ATOM   4336  HB2 ASN B 322      -4.210   1.632  -2.476  1.00 69.07           H  
ATOM   4337  HB3 ASN B 322      -4.721   3.271  -2.950  1.00 69.07           H  
ATOM   4338 HD21 ASN B 322      -2.456   0.750  -3.394  1.00 91.38           H  
ATOM   4339 HD22 ASN B 322      -1.536   1.498  -4.680  1.00 91.38           H  
ATOM   4340  N   SER B 323      -5.365  -0.710  -3.755  1.00 70.35           N  
ATOM   4341  CA  SER B 323      -5.107  -2.076  -4.237  1.00 70.67           C  
ATOM   4342  C   SER B 323      -6.349  -2.787  -4.810  1.00 75.46           C  
ATOM   4343  O   SER B 323      -6.195  -3.604  -5.714  1.00 75.36           O  
ATOM   4344  CB  SER B 323      -4.417  -2.857  -3.123  1.00 74.43           C  
ATOM   4345  OG  SER B 323      -3.105  -2.338  -2.974  1.00 83.42           O  
ATOM   4346  H   SER B 323      -5.411  -0.513  -2.766  1.00 70.35           H  
ATOM   4347  HA  SER B 323      -4.397  -2.014  -5.063  1.00 70.67           H  
ATOM   4348  HB2 SER B 323      -4.366  -3.914  -3.371  1.00 74.43           H  
ATOM   4349  HB3 SER B 323      -4.972  -2.743  -2.191  1.00 74.43           H  
ATOM   4350  HG  SER B 323      -2.555  -2.724  -3.707  1.00 83.42           H  
ATOM   4351  N   SER B 324      -7.550  -2.326  -4.441  1.00 72.71           N  
ATOM   4352  CA  SER B 324      -8.787  -2.682  -5.154  1.00 73.55           C  
ATOM   4353  C   SER B 324      -9.021  -1.865  -6.442  1.00 78.94           C  
ATOM   4354  O   SER B 324      -9.808  -2.296  -7.278  1.00 79.10           O  
ATOM   4355  CB  SER B 324      -9.999  -2.607  -4.214  1.00 76.98           C  
ATOM   4356  OG  SER B 324      -9.742  -3.388  -3.059  1.00 83.17           O  
ATOM   4357  H   SER B 324      -7.590  -1.652  -3.690  1.00 72.71           H  
ATOM   4358  HA  SER B 324      -8.701  -3.721  -5.470  1.00 73.55           H  
ATOM   4359  HB2 SER B 324     -10.880  -2.994  -4.726  1.00 76.98           H  
ATOM   4360  HB3 SER B 324     -10.178  -1.571  -3.923  1.00 76.98           H  
ATOM   4361  HG  SER B 324     -10.558  -3.738  -2.665  1.00 83.17           H  
ATOM   4362  N   LEU B 325      -8.285  -0.759  -6.640  1.00 76.23           N  
ATOM   4363  CA  LEU B 325      -8.379   0.129  -7.806  1.00 76.71           C  
ATOM   4364  C   LEU B 325      -7.217  -0.019  -8.805  1.00 81.66           C  
ATOM   4365  O   LEU B 325      -7.435   0.260  -9.980  1.00 81.93           O  
ATOM   4366  CB  LEU B 325      -8.536   1.596  -7.365  1.00 76.48           C  
ATOM   4367  CG  LEU B 325      -9.917   1.974  -6.791  1.00 81.00           C  
ATOM   4368  CD1 LEU B 325      -9.905   3.455  -6.411  1.00 80.97           C  
ATOM   4369  CD2 LEU B 325     -11.061   1.769  -7.787  1.00 84.03           C  
ATOM   4370  H   LEU B 325      -7.650  -0.461  -5.912  1.00 76.23           H  
ATOM   4371  HA  LEU B 325      -9.274  -0.142  -8.352  1.00 76.71           H  
ATOM   4372  HB2 LEU B 325      -8.357   2.231  -8.234  1.00 76.48           H  
ATOM   4373  HB3 LEU B 325      -7.766   1.826  -6.629  1.00 76.48           H  
ATOM   4374  HG  LEU B 325     -10.129   1.383  -5.903  1.00 81.00           H  
ATOM   4375 HD11 LEU B 325      -9.124   3.634  -5.676  1.00 80.97           H  
ATOM   4376 HD12 LEU B 325      -9.719   4.069  -7.293  1.00 80.97           H  
ATOM   4377 HD13 LEU B 325     -10.863   3.734  -5.972  1.00 80.97           H  
ATOM   4378 HD21 LEU B 325     -10.842   2.286  -8.721  1.00 84.03           H  
ATOM   4379 HD22 LEU B 325     -11.209   0.706  -7.977  1.00 84.03           H  
ATOM   4380 HD23 LEU B 325     -11.988   2.163  -7.369  1.00 84.03           H  
ATOM   4381  N   ASN B 326      -6.078  -0.630  -8.383  1.00 78.96           N  
ATOM   4382  CA  ASN B 326      -5.014  -1.012  -9.300  1.00 79.74           C  
ATOM   4383  C   ASN B 326      -5.478  -1.928 -10.460  1.00 85.66           C  
ATOM   4384  O   ASN B 326      -5.147  -1.586 -11.596  1.00 86.12           O  
ATOM   4385  CB  ASN B 326      -3.900  -1.644  -8.467  1.00 81.88           C  
ATOM   4386  CG  ASN B 326      -3.030  -0.648  -7.716  1.00107.92           C  
ATOM   4387  OD1 ASN B 326      -3.030   0.559  -7.979  1.00102.47           O  
ATOM   4388  ND2 ASN B 326      -2.264  -1.141  -6.757  1.00100.23           N  
ATOM   4389  H   ASN B 326      -5.986  -0.841  -7.400  1.00 78.96           H  
ATOM   4390  HA  ASN B 326      -4.620  -0.108  -9.764  1.00 79.74           H  
ATOM   4391  HB2 ASN B 326      -3.248  -2.237  -9.107  1.00 81.88           H  
ATOM   4392  HB3 ASN B 326      -4.354  -2.321  -7.747  1.00 81.88           H  
ATOM   4393 HD21 ASN B 326      -2.280  -2.131  -6.557  1.00100.23           H  
ATOM   4394 HD22 ASN B 326      -1.666  -0.528  -6.222  1.00100.23           H  
ATOM   4395  N   PRO B 327      -6.305  -2.999 -10.260  1.00 83.18           N  
ATOM   4396  CA  PRO B 327      -6.676  -3.879 -11.376  1.00 84.55           C  
ATOM   4397  C   PRO B 327      -7.547  -3.200 -12.457  1.00 90.23           C  
ATOM   4398  O   PRO B 327      -7.295  -3.399 -13.643  1.00 90.81           O  
ATOM   4399  CB  PRO B 327      -7.361  -5.090 -10.721  1.00 86.55           C  
ATOM   4400  CG  PRO B 327      -7.835  -4.577  -9.364  1.00 89.98           C  
ATOM   4401  CD  PRO B 327      -6.745  -3.577  -8.995  1.00 84.37           C  
ATOM   4402  HA  PRO B 327      -5.766  -4.232 -11.865  1.00 84.55           H  
ATOM   4403  HB2 PRO B 327      -6.620  -5.872 -10.552  1.00 86.55           H  
ATOM   4404  HB3 PRO B 327      -8.188  -5.476 -11.319  1.00 86.55           H  
ATOM   4405  HG2 PRO B 327      -7.913  -5.379  -8.628  1.00 89.98           H  
ATOM   4406  HG3 PRO B 327      -8.789  -4.060  -9.472  1.00 89.98           H  
ATOM   4407  HD2 PRO B 327      -5.908  -4.095  -8.523  1.00 84.37           H  
ATOM   4408  HD3 PRO B 327      -7.156  -2.840  -8.313  1.00 84.37           H  
ATOM   4409  N   ILE B 328      -8.553  -2.397 -12.048  1.00 87.01           N  
ATOM   4410  CA  ILE B 328      -9.379  -1.630 -12.982  1.00 87.72           C  
ATOM   4411  C   ILE B 328      -8.558  -0.492 -13.628  1.00 92.25           C  
ATOM   4412  O   ILE B 328      -8.656  -0.291 -14.837  1.00 92.01           O  
ATOM   4413  CB  ILE B 328     -10.828  -1.011 -12.010  1.00  0.00           C  
ATOM   4414  CG2 ILE B 328     -10.082  -0.098 -11.033  1.00  0.00           C  
ATOM   4415  CG1 ILE B 328     -11.526  -0.256 -13.148  1.00  0.00           C  
ATOM   4416  CD1 ILE B 328     -12.698   0.601 -12.653  1.00  0.00           C  
ATOM   4417  H   ILE B 328      -8.683  -2.251 -11.057  1.00 87.01           H  
ATOM   4418  HA  ILE B 328     -10.128  -1.735 -12.434  1.00 87.72           H  
ATOM   4419  HB  ILE B 328     -11.524  -1.655 -11.473  1.00  0.00           H  
ATOM   4420 HG12 ILE B 328     -10.804   0.377 -13.667  1.00  0.00           H  
ATOM   4421 HG13 ILE B 328     -11.909  -0.988 -13.860  1.00  0.00           H  
ATOM   4422 HG21 ILE B 328      -9.545  -0.709 -10.305  1.00  0.00           H  
ATOM   4423 HG22 ILE B 328      -9.366   0.523 -11.574  1.00  0.00           H  
ATOM   4424 HG23 ILE B 328     -10.787   0.539 -10.499  1.00  0.00           H  
ATOM   4425 HD11 ILE B 328     -13.395  -0.019 -12.088  1.00  0.00           H  
ATOM   4426 HD12 ILE B 328     -12.336   1.410 -12.018  1.00  0.00           H  
ATOM   4427 HD13 ILE B 328     -13.219   1.035 -13.507  1.00  0.00           H  
ATOM   4428  N   LEU B 329      -7.757   0.234 -12.826  1.00 89.58           N  
ATOM   4429  CA  LEU B 329      -6.973   1.396 -13.250  1.00 90.49           C  
ATOM   4430  C   LEU B 329      -5.795   1.038 -14.190  1.00 97.93           C  
ATOM   4431  O   LEU B 329      -5.467   1.848 -15.058  1.00 97.98           O  
ATOM   4432  CB  LEU B 329      -6.387   2.112 -12.048  1.00  0.00           C  
ATOM   4433  CG  LEU B 329      -5.598   3.344 -12.496  1.00  0.00           C  
ATOM   4434  CD1 LEU B 329      -6.527   4.292 -13.265  1.00  0.00           C  
ATOM   4435  CD2 LEU B 329      -4.991   4.062 -11.287  1.00  0.00           C  
ATOM   4436  H   LEU B 329      -7.693  -0.046 -11.858  1.00 89.58           H  
ATOM   4437  HA  LEU B 329      -7.674   2.029 -13.794  1.00 90.49           H  
ATOM   4438  HB2 LEU B 329      -7.188   2.395 -11.365  1.00  0.00           H  
ATOM   4439  HB3 LEU B 329      -5.723   1.397 -11.557  1.00  0.00           H  
ATOM   4440  HG  LEU B 329      -4.794   3.024 -13.163  1.00  0.00           H  
ATOM   4441 HD11 LEU B 329      -6.949   3.773 -14.126  1.00  0.00           H  
ATOM   4442 HD12 LEU B 329      -7.337   4.632 -12.619  1.00  0.00           H  
ATOM   4443 HD13 LEU B 329      -5.965   5.157 -13.617  1.00  0.00           H  
ATOM   4444 HD21 LEU B 329      -5.780   4.394 -10.608  1.00  0.00           H  
ATOM   4445 HD22 LEU B 329      -4.323   3.386 -10.752  1.00  0.00           H  
ATOM   4446 HD23 LEU B 329      -4.420   4.930 -11.619  1.00  0.00           H  
ATOM   4447  N   TYR B 330      -5.151  -0.137 -14.016  1.00 96.63           N  
ATOM   4448  CA  TYR B 330      -3.982  -0.498 -14.827  1.00 97.58           C  
ATOM   4449  C   TYR B 330      -4.225  -1.674 -15.791  1.00105.18           C  
ATOM   4450  O   TYR B 330      -3.654  -1.648 -16.885  1.00105.78           O  
ATOM   4451  CB  TYR B 330      -2.798  -0.861 -13.931  1.00 97.94           C  
ATOM   4452  CG  TYR B 330      -2.074   0.347 -13.378  1.00 99.51           C  
ATOM   4453  CD1 TYR B 330      -2.528   0.996 -12.233  1.00101.19           C  
ATOM   4454  CD2 TYR B 330      -0.912   0.824 -13.985  1.00100.15           C  
ATOM   4455  CE1 TYR B 330      -1.877   2.122 -11.738  1.00101.64           C  
ATOM   4456  CE2 TYR B 330      -0.237   1.931 -13.480  1.00100.61           C  
ATOM   4457  CZ  TYR B 330      -0.722   2.580 -12.354  1.00108.60           C  
ATOM   4458  OH  TYR B 330      -0.044   3.662 -11.844  1.00110.36           O  
ATOM   4459  H   TYR B 330      -5.480  -0.782 -13.311  1.00 96.63           H  
ATOM   4460  HA  TYR B 330      -3.772   0.388 -15.428  1.00 97.58           H  
ATOM   4461  HB2 TYR B 330      -2.091  -1.452 -14.515  1.00 97.94           H  
ATOM   4462  HB3 TYR B 330      -3.166  -1.456 -13.096  1.00 97.94           H  
ATOM   4463  HD1 TYR B 330      -3.400   0.619 -11.721  1.00101.19           H  
ATOM   4464  HD2 TYR B 330      -0.531   0.325 -14.862  1.00100.15           H  
ATOM   4465  HE1 TYR B 330      -2.273   2.642 -10.877  1.00101.64           H  
ATOM   4466  HE2 TYR B 330       0.662   2.286 -13.964  1.00100.61           H  
ATOM   4467  HH  TYR B 330      -0.440   4.057 -11.064  1.00110.36           H  
ATOM   4468  N   ALA B 331      -5.003  -2.710 -15.401  1.00103.42           N  
ATOM   4469  CA  ALA B 331      -5.204  -3.873 -16.273  1.00105.02           C  
ATOM   4470  C   ALA B 331      -6.504  -3.756 -17.088  1.00112.46           C  
ATOM   4471  O   ALA B 331      -6.450  -3.924 -18.306  1.00113.06           O  
ATOM   4472  CB  ALA B 331      -5.223  -5.154 -15.460  1.00105.63           C  
ATOM   4473  H   ALA B 331      -5.450  -2.683 -14.497  1.00103.42           H  
ATOM   4474  HA  ALA B 331      -4.368  -3.903 -16.972  1.00105.02           H  
ATOM   4475  HB1 ALA B 331      -4.288  -5.246 -14.906  1.00105.63           H  
ATOM   4476  HB2 ALA B 331      -6.059  -5.126 -14.760  1.00105.63           H  
ATOM   4477  HB3 ALA B 331      -5.336  -6.007 -16.126  1.00105.63           H  
ATOM   4478  N   PHE B 332      -7.656  -3.441 -16.444  1.00111.02           N  
ATOM   4479  CA  PHE B 332      -8.940  -3.324 -17.155  1.00113.00           C  
ATOM   4480  C   PHE B 332      -9.070  -1.937 -17.849  1.00118.34           C  
ATOM   4481  O   PHE B 332     -10.176  -1.520 -18.217  1.00118.52           O  
ATOM   4482  CB  PHE B 332     -10.135  -3.569 -16.217  1.00115.01           C  
ATOM   4483  CG  PHE B 332     -10.235  -4.991 -15.707  1.00116.72           C  
ATOM   4484  CD1 PHE B 332     -10.751  -6.002 -16.512  1.00121.21           C  
ATOM   4485  CD2 PHE B 332      -9.893  -5.303 -14.397  1.00117.73           C  
ATOM   4486  CE1 PHE B 332     -10.854  -7.310 -16.036  1.00122.35           C  
ATOM   4487  CE2 PHE B 332     -10.013  -6.609 -13.917  1.00120.73           C  
ATOM   4488  CZ  PHE B 332     -10.485  -7.603 -14.741  1.00120.19           C  
ATOM   4489  H   PHE B 332      -7.633  -3.281 -15.447  1.00111.02           H  
ATOM   4490  HA  PHE B 332      -8.955  -4.099 -17.922  1.00113.00           H  
ATOM   4491  HB2 PHE B 332     -11.050  -3.335 -16.760  1.00115.01           H  
ATOM   4492  HB3 PHE B 332     -10.040  -2.904 -15.359  1.00115.01           H  
ATOM   4493  HD1 PHE B 332     -11.074  -5.772 -17.517  1.00121.21           H  
ATOM   4494  HD2 PHE B 332      -9.531  -4.526 -13.740  1.00117.73           H  
ATOM   4495  HE1 PHE B 332     -11.221  -8.093 -16.684  1.00122.35           H  
ATOM   4496  HE2 PHE B 332      -9.735  -6.840 -12.900  1.00120.73           H  
ATOM   4497  HZ  PHE B 332     -10.569  -8.615 -14.373  1.00120.19           H  
ATOM   4498  N   LEU B 333      -7.921  -1.269 -18.062  1.00115.40           N  
ATOM   4499  CA  LEU B 333      -7.771  -0.023 -18.810  1.00115.97           C  
ATOM   4500  C   LEU B 333      -6.566  -0.153 -19.758  1.00120.93           C  
ATOM   4501  O   LEU B 333      -6.376   0.711 -20.620  1.00121.59           O  
ATOM   4502  CB  LEU B 333      -7.650   1.223 -17.911  1.00115.02           C  
ATOM   4503  CG  LEU B 333      -8.945   1.713 -17.235  1.00119.89           C  
ATOM   4504  CD1 LEU B 333      -8.664   2.867 -16.297  1.00118.97           C  
ATOM   4505  CD2 LEU B 333     -10.009   2.126 -18.267  1.00124.11           C  
ATOM   4506  H   LEU B 333      -7.081  -1.665 -17.663  1.00115.40           H  
ATOM   4507  HA  LEU B 333      -8.682   0.132 -19.388  1.00115.97           H  
ATOM   4508  HB2 LEU B 333      -7.267   2.039 -18.526  1.00115.02           H  
ATOM   4509  HB3 LEU B 333      -6.932   0.994 -17.123  1.00115.02           H  
ATOM   4510  HG  LEU B 333      -9.337   0.876 -16.661  1.00119.89           H  
ATOM   4511 HD11 LEU B 333      -7.932   2.558 -15.550  1.00118.97           H  
ATOM   4512 HD12 LEU B 333      -8.270   3.710 -16.865  1.00118.97           H  
ATOM   4513 HD13 LEU B 333      -9.587   3.164 -15.799  1.00118.97           H  
ATOM   4514 HD21 LEU B 333      -9.638   2.964 -18.855  1.00124.11           H  
ATOM   4515 HD22 LEU B 333     -10.221   1.285 -18.926  1.00124.11           H  
ATOM   4516 HD23 LEU B 333     -10.921   2.420 -17.748  1.00124.11           H  
ATOM   4517  N   ASP B 334      -5.830  -1.298 -19.677  1.00117.38           N  
ATOM   4518  CA  ASP B 334      -4.758  -1.591 -20.649  1.00117.84           C  
ATOM   4519  C   ASP B 334      -5.298  -2.185 -21.968  1.00123.73           C  
ATOM   4520  O   ASP B 334      -6.122  -3.103 -21.952  1.00124.10           O  
ATOM   4521  CB  ASP B 334      -3.658  -2.451 -20.017  1.00119.06           C  
ATOM   4522  CG  ASP B 334      -2.591  -2.893 -21.019  1.00129.49           C  
ATOM   4523  OD1 ASP B 334      -2.304  -2.128 -21.975  1.00130.47           O  
ATOM   4524  OD2 ASP B 334      -2.078  -4.022 -20.873  1.00134.25           O1-
ATOM   4525  H   ASP B 334      -6.033  -1.945 -18.929  1.00117.38           H  
ATOM   4526  HA  ASP B 334      -4.274  -0.648 -20.909  1.00117.84           H  
ATOM   4527  HB2 ASP B 334      -4.102  -3.330 -19.549  1.00119.06           H  
ATOM   4528  HB3 ASP B 334      -3.157  -1.860 -19.256  1.00119.06           H  
ATOM   4529  N   GLU B 335      -4.849  -1.619 -23.104  1.00120.90           N  
ATOM   4530  CA  GLU B 335      -5.173  -2.131 -24.439  1.00122.50           C  
ATOM   4531  C   GLU B 335      -4.632  -3.558 -24.661  1.00126.64           C  
ATOM   4532  O   GLU B 335      -5.294  -4.350 -25.337  1.00127.74           O  
ATOM   4533  CB  GLU B 335      -4.628  -1.167 -25.519  1.00124.34           C  
ATOM   4534  CG  GLU B 335      -5.706  -0.635 -26.481  1.00135.83           C  
ATOM   4535  CD  GLU B 335      -6.440   0.600 -25.930  1.00153.52           C  
ATOM   4536  OE1 GLU B 335      -6.398   1.664 -26.586  1.00147.46           O  
ATOM   4537  OE2 GLU B 335      -7.027   0.500 -24.826  1.00143.78           O1-
ATOM   4538  H   GLU B 335      -4.149  -0.894 -23.029  1.00120.90           H  
ATOM   4539  HA  GLU B 335      -6.258  -2.190 -24.532  1.00122.50           H  
ATOM   4540  HB2 GLU B 335      -3.884  -1.698 -26.117  1.00124.34           H  
ATOM   4541  HB3 GLU B 335      -4.117  -0.321 -25.059  1.00124.34           H  
ATOM   4542  HG2 GLU B 335      -6.423  -1.426 -26.709  1.00135.83           H  
ATOM   4543  HG3 GLU B 335      -5.215  -0.361 -27.417  1.00135.83           H  
ATOM   4544  N   ASN B 336      -3.464  -3.897 -24.057  1.00121.60           N  
ATOM   4545  CA  ASN B 336      -2.799  -5.208 -24.146  1.00121.69           C  
ATOM   4546  C   ASN B 336      -3.435  -6.294 -23.241  1.00124.20           C  
ATOM   4547  O   ASN B 336      -3.158  -7.480 -23.443  1.00124.95           O  
ATOM   4548  CB  ASN B 336      -1.275  -4.983 -23.932  1.00  0.00           C  
ATOM   4549  CG  ASN B 336      -0.543  -6.100 -23.200  1.00  0.00           C  
ATOM   4550  OD1 ASN B 336       0.114  -6.948 -23.777  1.00  0.00           O  
ATOM   4551  ND2 ASN B 336      -0.666  -6.146 -21.887  1.00  0.00           N  
ATOM   4552  H   ASN B 336      -3.001  -3.194 -23.497  1.00121.60           H  
ATOM   4553  HA  ASN B 336      -2.930  -5.590 -25.159  1.00121.69           H  
ATOM   4554  HB2 ASN B 336      -0.799  -4.839 -24.900  1.00  0.00           H  
ATOM   4555  HB3 ASN B 336      -1.113  -4.074 -23.352  1.00  0.00           H  
ATOM   4556 HD21 ASN B 336      -0.196  -6.903 -21.421  1.00  0.00           H  
ATOM   4557 HD22 ASN B 336      -1.201  -5.457 -21.392  1.00  0.00           H  
ATOM   4558  N   PHE B 337      -4.358  -5.900 -22.319  1.00118.28           N  
ATOM   4559  CA  PHE B 337      -5.090  -6.831 -21.450  1.00117.38           C  
ATOM   4560  C   PHE B 337      -6.593  -6.946 -21.786  1.00122.03           C  
ATOM   4561  O   PHE B 337      -7.208  -7.961 -21.442  1.00121.97           O  
ATOM   4562  CB  PHE B 337      -4.835  -6.408 -19.995  1.00117.13           C  
ATOM   4563  CG  PHE B 337      -5.536  -7.256 -18.949  1.00118.15           C  
ATOM   4564  CD1 PHE B 337      -4.885  -8.308 -18.313  1.00120.84           C  
ATOM   4565  CD2 PHE B 337      -6.854  -6.988 -18.597  1.00119.98           C  
ATOM   4566  CE1 PHE B 337      -5.563  -9.120 -17.396  1.00121.53           C  
ATOM   4567  CE2 PHE B 337      -7.525  -7.792 -17.670  1.00122.48           C  
ATOM   4568  CZ  PHE B 337      -6.876  -8.852 -17.076  1.00120.40           C  
ATOM   4569  H   PHE B 337      -4.536  -4.910 -22.212  1.00118.28           H  
ATOM   4570  HA  PHE B 337      -4.681  -7.835 -21.575  1.00117.38           H  
ATOM   4571  HB2 PHE B 337      -5.160  -5.378 -19.883  1.00117.13           H  
ATOM   4572  HB3 PHE B 337      -3.759  -6.430 -19.806  1.00117.13           H  
ATOM   4573  HD1 PHE B 337      -3.845  -8.500 -18.526  1.00120.84           H  
ATOM   4574  HD2 PHE B 337      -7.365  -6.150 -19.045  1.00119.98           H  
ATOM   4575  HE1 PHE B 337      -5.057  -9.958 -16.941  1.00121.53           H  
ATOM   4576  HE2 PHE B 337      -8.553  -7.581 -17.418  1.00122.48           H  
ATOM   4577  HZ  PHE B 337      -7.397  -9.473 -16.361  1.00120.40           H  
ATOM   4578  N   LYS B 338      -7.174  -5.925 -22.477  1.00118.82           N  
ATOM   4579  CA  LYS B 338      -8.557  -6.001 -23.001  1.00119.91           C  
ATOM   4580  C   LYS B 338      -8.656  -7.011 -24.145  1.00126.20           C  
ATOM   4581  O   LYS B 338      -9.501  -7.909 -24.112  1.00126.91           O  
ATOM   4582  CB  LYS B 338      -9.020  -4.627 -23.507  1.00122.11           C  
ATOM   4583  CG  LYS B 338      -9.262  -3.603 -22.390  1.00128.27           C  
ATOM   4584  CD  LYS B 338      -9.242  -2.176 -22.969  1.00136.94           C  
ATOM   4585  CE  LYS B 338      -8.708  -1.207 -21.918  1.00145.08           C  
ATOM   4586  NZ  LYS B 338      -8.313   0.086 -22.523  1.00153.33           N1+
ATOM   4587  H   LYS B 338      -6.604  -5.123 -22.698  1.00118.82           H  
ATOM   4588  HA  LYS B 338      -9.226  -6.358 -22.217  1.00119.91           H  
ATOM   4589  HB2 LYS B 338      -9.949  -4.743 -24.069  1.00122.11           H  
ATOM   4590  HB3 LYS B 338      -8.255  -4.255 -24.192  1.00122.11           H  
ATOM   4591  HG2 LYS B 338      -8.492  -3.709 -21.630  1.00128.27           H  
ATOM   4592  HG3 LYS B 338     -10.223  -3.796 -21.911  1.00128.27           H  
ATOM   4593  HD2 LYS B 338     -10.244  -1.885 -23.288  1.00136.94           H  
ATOM   4594  HD3 LYS B 338      -8.573  -2.133 -23.828  1.00136.94           H  
ATOM   4595  HE2 LYS B 338      -7.822  -1.671 -21.473  1.00145.08           H  
ATOM   4596  HE3 LYS B 338      -9.447  -1.071 -21.123  1.00145.08           H  
ATOM   4597  HZ1 LYS B 338      -7.673  -0.046 -23.312  1.00153.33           H  
ATOM   4598  HZ2 LYS B 338      -9.102   0.591 -22.894  1.00153.33           H  
ATOM   4599  HZ3 LYS B 338      -7.795   0.651 -21.855  1.00153.33           H  
ATOM   4600  N   ARG B 339      -7.809  -6.823 -25.187  1.00123.30           N  
ATOM   4601  CA  ARG B 339      -7.777  -7.658 -26.391  1.00151.10           C  
ATOM   4602  C   ARG B 339      -7.142  -9.019 -26.094  1.00174.15           C  
ATOM   4603  OXT ARG B 339      -7.664 -10.063 -26.558  1.00174.15           O1-
ATOM   4604  O   ARG B 339      -6.124  -9.099 -25.405  1.00131.66           O  
ATOM   4605  CB  ARG B 339      -7.064  -7.125 -27.475  1.00  0.00           C  
ATOM   4606  CG  ARG B 339      -6.977  -7.938 -28.770  1.00  0.00           C  
ATOM   4607  CD  ARG B 339      -6.150  -7.206 -29.825  1.00  0.00           C  
ATOM   4608  NE  ARG B 339      -6.083  -8.012 -31.055  1.00  0.00           N  
ATOM   4609  CZ  ARG B 339      -5.465  -7.717 -32.163  1.00  0.00           C  
ATOM   4610  NH1 ARG B 339      -4.806  -6.621 -32.304  1.00  0.00           N  
ATOM   4611  NH2 ARG B 339      -5.503  -8.536 -33.154  1.00  0.00           N1+
ATOM   4612  H   ARG B 339      -7.155  -6.057 -25.128  1.00123.30           H  
ATOM   4613  HA  ARG B 339      -8.829  -7.729 -26.673  1.00151.10           H  
ATOM   4614  HB2 ARG B 339      -7.557  -6.166 -27.648  1.00  0.00           H  
ATOM   4615  HB3 ARG B 339      -6.076  -6.967 -27.045  1.00  0.00           H  
ATOM   4616  HG2 ARG B 339      -6.520  -8.903 -28.544  1.00  0.00           H  
ATOM   4617  HG3 ARG B 339      -7.989  -8.106 -29.147  1.00  0.00           H  
ATOM   4618  HD2 ARG B 339      -6.618  -6.240 -30.033  1.00  0.00           H  
ATOM   4619  HD3 ARG B 339      -5.145  -7.038 -29.430  1.00  0.00           H  
ATOM   4620  HE  ARG B 339      -6.569  -8.889 -31.040  1.00  0.00           H  
ATOM   4621 HH11 ARG B 339      -4.341  -6.416 -33.165  1.00  0.00           H  
ATOM   4622 HH12 ARG B 339      -4.782  -5.989 -31.530  1.00  0.00           H  
ATOM   4623 HH21 ARG B 339      -5.025  -8.302 -34.002  1.00  0.00           H  
ATOM   4624 HH22 ARG B 339      -6.008  -9.396 -33.070  1.00  0.00           H  
TER    4625      ARG B 339 
HETATM 4626  O   HOH A 525       4.172   5.646   8.874  1.00 34.08           O  
HETATM 4627  H1  HOH A 525       4.082   4.700   8.755  1.00 34.08           H  
HETATM 4628  H2  HOH A 525       5.100   5.820   8.717  1.00 34.08           H  
HETATM 4629  O1  UNK A   0       2.220   0.403   9.389  1.00  0.00           O  
HETATM 4630  C2  UNK A   0       1.792   1.308   8.440  1.00  0.00           C  
HETATM 4631  C3  UNK A   0       2.346   2.537   8.130  1.00  0.00           C  
HETATM 4632  O4  UNK A   0       3.411   3.018   8.838  1.00  0.00           O  
HETATM 4633  C5  UNK A   0       1.733   3.296   7.124  1.00  0.00           C  
HETATM 4634  C6  UNK A   0       0.512   2.875   6.539  1.00  0.00           C  
HETATM 4635  C7  UNK A   0      -0.091   1.681   6.944  1.00  0.00           C  
HETATM 4636  C8  UNK A   0       0.620   0.895   7.828  1.00  0.00           C  
HETATM 4637  C9  UNK A   0       0.234  -0.468   8.278  1.00  0.00           C  
HETATM 4638  C10 UNK A   0       1.043  -0.465   9.592  1.00  0.00           C  
HETATM 4639  C11 UNK A   0       0.288   0.091  10.834  1.00  0.00           C  
HETATM 4640  N12 UNK A   0       1.015  -0.223  12.060  1.00  0.00           N  
HETATM 4641  C13 UNK A   0       0.961   0.591  13.177  1.00  0.00           C  
HETATM 4642  O14 UNK A   0       0.043   1.335  13.488  1.00  0.00           O  
HETATM 4643  C15 UNK A   0       2.224   0.583  13.940  1.00  0.00           C  
HETATM 4644  C16 UNK A   0       2.278   0.415  15.329  1.00  0.00           C  
HETATM 4645  C17 UNK A   0       3.528   0.390  15.968  1.00  0.00           C  
HETATM 4646  C18 UNK A   0       4.678   0.464  15.166  1.00  0.00           C  
HETATM 4647  C19 UNK A   0       4.621   0.744  13.807  1.00  0.00           C  
HETATM 4648  C20 UNK A   0       3.388   0.817  13.197  1.00  0.00           C  
HETATM 4649  C21 UNK A   0       3.742   0.292  17.456  1.00  0.00           C  
HETATM 4650  N22 UNK A   0       2.504   0.456  18.196  1.00  0.00           N  
HETATM 4651  C23 UNK A   0       1.938   1.577  18.665  1.00  0.00           C  
HETATM 4652  N24 UNK A   0       2.625   2.752  18.741  1.00  0.00           N1+
HETATM 4653  N25 UNK A   0       0.657   1.488  19.119  1.00  0.00           N  
HETATM 4654  C26 UNK A   0      -1.154  -0.384  10.889  1.00  0.00           C  
HETATM 4655  C27 UNK A   0      -1.879   0.065   9.625  1.00  0.00           C  
HETATM 4656  C28 UNK A   0      -1.281  -0.620   8.397  1.00  0.00           C  
HETATM 4657  C29 UNK A   0      -1.899  -0.179   7.054  1.00  0.00           C  
HETATM 4658  N30 UNK A   0      -1.478  -1.223   6.008  1.00  0.00           N1+
HETATM 4659  C31 UNK A   0      -2.189  -0.986   4.678  1.00  0.00           C  
HETATM 4660  C32 UNK A   0      -2.459  -2.183   3.842  1.00  0.00           C  
HETATM 4661  C33 UNK A   0      -1.491  -2.611   2.781  1.00  0.00           C  
HETATM 4662  C34 UNK A   0      -2.829  -2.053   2.387  1.00  0.00           C  
HETATM 4663  C35 UNK A   0       0.022  -1.380   5.862  1.00  0.00           C  
HETATM 4664  C36 UNK A   0       0.742  -1.482   7.223  1.00  0.00           C  
HETATM 4665  C37 UNK A   0      -1.498   1.268   6.597  1.00  0.00           C  
HETATM 4666  H1  UNK A   0       3.856   2.305   9.366  1.00  0.00           H  
HETATM 4667  H9  UNK A   0       2.040  -0.418  18.460  1.00  0.00           H  
HETATM 4668  H25 UNK A   0      -1.798  -2.164   6.337  1.00  0.00           H  
HETATM 4669  H2  UNK A   0       3.334   1.077  12.143  1.00  0.00           H  
HETATM 4670  H3  UNK A   0       5.535   0.895  13.239  1.00  0.00           H  
HETATM 4671  H4  UNK A   0       5.667   0.375  15.617  1.00  0.00           H  
HETATM 4672  H5  UNK A   0       2.175   3.579  19.110  1.00  0.00           H  
HETATM 4673  H6  UNK A   0       3.680   2.838  18.633  1.00  0.00           H  
HETATM 4674  H7  UNK A   0       0.047   0.598  19.055  1.00  0.00           H  
HETATM 4675  H8  UNK A   0       0.145   2.279  19.480  1.00  0.00           H  
HETATM 4676  H10 UNK A   0       4.139  -0.694  17.701  1.00  0.00           H  
HETATM 4677  H11 UNK A   0       4.468   0.989  17.848  1.00  0.00           H  
HETATM 4678  H12 UNK A   0       1.351   0.315  15.887  1.00  0.00           H  
HETATM 4679  H13 UNK A   0       1.696  -0.976  12.048  1.00  0.00           H  
HETATM 4680  H14 UNK A   0      -3.554  -2.745   1.978  1.00  0.00           H  
HETATM 4681  H15 UNK A   0      -2.884  -1.064   1.951  1.00  0.00           H  
HETATM 4682  H16 UNK A   0      -0.620  -2.004   2.585  1.00  0.00           H  
HETATM 4683  H17 UNK A   0      -1.313  -3.677   2.719  1.00  0.00           H  
HETATM 4684  H18 UNK A   0      -3.008  -2.937   4.387  1.00  0.00           H  
HETATM 4685  H19 UNK A   0      -1.597  -0.249   4.127  1.00  0.00           H  
HETATM 4686  H20 UNK A   0      -3.157  -0.530   4.913  1.00  0.00           H  
HETATM 4687  H21 UNK A   0       1.819  -1.368   7.048  1.00  0.00           H  
HETATM 4688  H22 UNK A   0       0.617  -2.495   7.619  1.00  0.00           H  
HETATM 4689  H23 UNK A   0       0.202  -2.275   5.260  1.00  0.00           H  
HETATM 4690  H24 UNK A   0       0.373  -0.512   5.302  1.00  0.00           H  
HETATM 4691  H26 UNK A   0      -2.166   1.964   7.120  1.00  0.00           H  
HETATM 4692  H27 UNK A   0      -1.671   1.423   5.528  1.00  0.00           H  
HETATM 4693  H28 UNK A   0      -2.991  -0.255   7.107  1.00  0.00           H  
HETATM 4694  H29 UNK A   0      -1.505  -1.682   8.543  1.00  0.00           H  
HETATM 4695  H30 UNK A   0      -1.851   1.154   9.533  1.00  0.00           H  
HETATM 4696  H31 UNK A   0      -2.927  -0.218   9.725  1.00  0.00           H  
HETATM 4697  H32 UNK A   0      -1.660   0.031  11.768  1.00  0.00           H  
HETATM 4698  H33 UNK A   0      -1.200  -1.476  10.993  1.00  0.00           H  
HETATM 4699  H34 UNK A   0       0.276   1.188  10.783  1.00  0.00           H  
HETATM 4700  H35 UNK A   0       1.409  -1.477   9.805  1.00  0.00           H  
HETATM 4701  H36 UNK A   0       0.012   3.530   5.827  1.00  0.00           H  
HETATM 4702  H37 UNK A   0       2.141   4.261   6.841  1.00  0.00           H  
CONECT 1210 2479
CONECT 2479 1210
CONECT 4626 4627 4628
CONECT 4627 4626
CONECT 4628 4626
CONECT 4629 4630 4638
CONECT 4630 4629 4631 4636 4636
CONECT 4631 4630 4632 4633 4633
CONECT 4632 4631 4666
CONECT 4633 4631 4631 4634 4702
CONECT 4634 4633 4635 4635 4701
CONECT 4635 4634 4634 4636 4665
CONECT 4636 4630 4630 4635 4637
CONECT 4637 4636 4638 4656 4664
CONECT 4638 4629 4637 4639 4700
CONECT 4639 4638 4640 4654 4699
CONECT 4640 4639 4641 4679
CONECT 4641 4640 4642 4642 4643
CONECT 4642 4641 4641
CONECT 4643 4641 4644 4648 4648
CONECT 4644 4643 4645 4645 4678
CONECT 4645 4644 4644 4646 4649
CONECT 4646 4645 4647 4647 4671
CONECT 4647 4646 4646 4648 4670
CONECT 4648 4643 4643 4647 4669
CONECT 4649 4645 4650 4676 4677
CONECT 4650 4649 4651 4667
CONECT 4651 4650 4652 4652 4653
CONECT 4652 4651 4651 4672 4673
CONECT 4653 4651 4674 4675
CONECT 4654 4639 4655 4697 4698
CONECT 4655 4654 4656 4695 4696
CONECT 4656 4637 4655 4657 4694
CONECT 4657 4656 4658 4665 4693
CONECT 4658 4657 4659 4663 4668
CONECT 4659 4658 4660 4685 4686
CONECT 4660 4659 4661 4662 4684
CONECT 4661 4660 4662 4682 4683
CONECT 4662 4660 4661 4680 4681
CONECT 4663 4658 4664 4689 4690
CONECT 4664 4637 4663 4687 4688
CONECT 4665 4635 4657 4691 4692
CONECT 4666 4632
CONECT 4667 4650
CONECT 4668 4658
CONECT 4669 4648
CONECT 4670 4647
CONECT 4671 4646
CONECT 4672 4652
CONECT 4673 4652
CONECT 4674 4653
CONECT 4675 4653
CONECT 4676 4649
CONECT 4677 4649
CONECT 4678 4644
CONECT 4679 4640
CONECT 4680 4662
CONECT 4681 4662
CONECT 4682 4661
CONECT 4683 4661
CONECT 4684 4660
CONECT 4685 4659
CONECT 4686 4659
CONECT 4687 4664
CONECT 4688 4664
CONECT 4689 4663
CONECT 4690 4663
CONECT 4691 4665
CONECT 4692 4665
CONECT 4693 4657
CONECT 4694 4656
CONECT 4695 4655
CONECT 4696 4655
CONECT 4697 4654
CONECT 4698 4654
CONECT 4699 4639
CONECT 4700 4638
CONECT 4701 4634
CONECT 4702 4633
END
