# Supplementary material for: Mechanistic Insights into G Protein-Biased κ‑Opioid Receptor Signaling Using Dual-Charged Naltrexamine Amides
Source: J Med Chem. 2026 Feb 5;69(4):3833–51. doi: 10.1021/acs.jmedchem.5c02135 (PMC12951437; doi:10.1021/acs.jmedchem.5c02135)
Supplement: Supplementary file 6 [file jm5c02135_si_006.csv]

Name id	Smiles	Ki (nM) KOR	Ki (nM) MOR	Ki (nM) DOR
KB01	O[C@@]12[C@@]3(CC4)C5=C(O[C@H]3C(NC(C6=C(CN(C)C)C=CS6)=O)CC2)C(O)=CC=C5C[C@H]1N4CC7CC7	1.13 ± 0.56	0.071 ± 0.009	25.3 ± 8.
KB02	O[C@@]12[C@@]3(CC4)C5=C(O[C@H]3C(NC(C6=CC=C(CN7CCCC7)O6)=O)CC2)C(O)=CC=C5C[C@H]1N4CC8CC8	1.73 ± 0.69	0.56 ± 0.01	83.5 ± 14.4
KB03	O[C@@]12[C@@]3(CC4)C5=C(O[C@H]3C(NC(C6=C(CN(C)C)C=CO6)=O)CC2)C(O)=CC=C5C[C@H]1N4CC7CC7	1.14 ± 0.34	1.49 ± 0.15	282 ± 90.3
KB04	O[C@@]12[C@@]3(CC4)C5=C(O[C@H]3C(NC(C(C=C6)=CC=C6CN(C)CC7=CC=CC=C7)=O)CC2)C(O)=CC=C5C[C@H]1N4CC8CC8	1.73 ± 0.48	0.10 ± 0.05	34.6 ± 11.3
KB05	O[C@@]12[C@@]3(CC4)C5=C(O[C@H]3C(NC(C6=CSC(CN7CCN(C)CC7)=N6)=O)CC2)C(O)=CC=C5C[C@H]1N4CC8CC8	0.45 ± 0.04	0.39 ± 0.06	104 ± 38.6
KB06	O[C@@]12[C@@]3(CC4)C5=C(O[C@H]3C(NC(C6=CC(N(CCN(C)C)C(N7)=O)=C7C=C6)=O)CC2)C(O)=CC=C5C[C@H]1N4CC8CC8	1.23 ± 0.40	0.17 ± 0.02	139 ± 80.9
KB07	O[C@@]12[C@@]3(CC4)C5=C(O[C@H]3C(NC(C6=CC(OCCN(C)C)=NC=C6)=O)CC2)C(O)=CC=C5C[C@H]1N4CC7CC7	0.92 ± 0.09	0.49 ± 0.05	142 ± 79.5
KB08	O[C@@]12[C@@]3(CC4)C5=C(O[C@H]3C(NC(C6=CC=CC7=C6CCNC7)=O)CC2)C(O)=CC=C5C[C@H]1N4CC8CC8	0.66 ± 0.16	0.20 ± 0.03	147 ± 60.1
